# Supplementary material for: The post-abscission midbody is an intracellular signaling organelle that regulates cell proliferation
Source: Nat Commun. 2019 Jul 18;10:3181. doi: 10.1038/s41467-019-10871-0 (PMC6639393; doi:10.1038/s41467-019-10871-0)
Supplement: Supplementary file 3 — Supplementary Table 1 [file 41467_2019_10871_MOESM3_ESM.xlsx]

## Sheet: Upregulated in High GFP
EntrezID	EnsemblID	Symbol	Desc	GENEID	TXNAME	TXTYPE	TXCHROM	TXSTRAND	TXSTART	TXEND	H1_CCGTCC	H2_ACAGTG	H3_GCCAAT	L1_CGATGT	L2_TGACCA	L3_CAGATC	logFC	logCPM	PValue	FDR	GFP+/GFP- logFC
29881	ENSG00000015520	NPC1L1	NPC1-like 1	29881	uc003tla.3	NA	chr7	-	44552135	44560726	2	5	2	0	0	0	-4.64196	-2.88499	0.00873083	1	0.215426
696	ENSG00000124557	BTN1A1	butyrophilin, subfamily 1, member A1	696	uc003nif.4	NA	chr6	+	26501458	26510652	5	2	4	0	1	0	-3.0062	-2.69486	0.0143696	1	0.332646
64084	ENSG00000158258	CLSTN2	calsyntenin 2	64084	uc003etm.2	NA	chr3	+	139654027	140275897	2	4	9	1	1	0	-2.68683	-2.41919	0.0127173	1	0.372186
1141	ENSG00000160716	CHRNB2	cholinergic receptor, nicotinic, beta 2 (neuronal)	1141	uc001ffg.3	NA	chr1	+	154540257	154552353	7	2	6	0	1	1	-2.63653	-2.42153	0.00943097	1	0.379286
89839	c(\ENSG00000187951\", \"ENSG00000274734\")"	ARHGAP11B	Rho GTPase activating protein 11B	89839	uc010azv.1	NA	chr15	+	30916697	30938498	957	798	868	585	529	667	-0.486047	4.8432	0.0340746	1	2.05742
9133	ENSG00000157456	CCNB2	cyclin B2	9133	uc031qsi.1	NA	chr15	+	59397284	59417237	3383	2755	3326	2281	2064	2589	-0.37552	6.7385	0.0543605	1	2.66298
4288	ENSG00000148773	MKI67	marker of proliferation Ki-67	4288	uc001lke.3	NA	chr10	-	129894925	129924468	49464	44049	42036	31477	32704	35556	-0.363378	10.5843	0.063622	1	2.75196
23204	ENSG00000170540	ARL6IP1	ADP-ribosylation factor-like 6 interacting protein 1	23204	uc010van.1	NA	chr16	-	18802991	18812692	17519	17798	19965	13193	12729	15052	-0.36274	9.29728	0.0696783	1	2.75679
80174	ENSG00000161692	DBF4B	DBF4 zinc finger B	80174	uc010wjb.1	NA	chr17	+	42785976	42818820	2221	1577	1750	1837	1122	1283	-0.358106	5.96975	0.0403699	1	2.79247
891	ENSG00000134057	CCNB1	cyclin B1	891	uc003jvm.3	NA	chr5	+	68462837	68474070	13328	12509	14269	9923	9197	10814	-0.354432	8.83512	0.0632444	1	2.82141
55771	ENSG00000068489	PRR11	proline rich 11	55771	uc021uar.1	NA	chr17	+	57232860	57281197	11127	9398	10609	7543	7170	8463	-0.351147	8.46708	0.0662977	1	2.84781
9700	ENSG00000135476	ESPL1	extra spindle pole bodies homolog 1 (S. cerevisiae)	9700	uc001scj.2	NA	chr12	+	53662083	53687427	4060	2844	3087	2998	2137	2500	-0.338266	6.82558	0.0499532	1	2.95626
991	ENSG00000117399	CDC20	cell division cycle 20	991	uc001cix.3	NA	chr1	+	43824626	43828873	3839	2857	3542	3160	2269	2578	-0.309739	6.87742	0.0642546	1	3.22853
649330	c(\ENSG00000277058\", \"ENSG00000273865\")"	HNRNPCL3	heterogeneous nuclear ribonucleoprotein C-like 3	649330	uc009vno.2	NA	chr1	-	12907236	12908237	155	126	93	61	74	71	-0.77264	1.9421	0.0352972	1	1.29426
7805	ENSG00000162511	LAPTM5	lysosomal protein transmembrane 5	7805	uc001bsc.2	NA	chr1	-	31205315	31230683	2	2	3	0	0	0	-4.28606	-3.03129	0.0238471	1	0.233315
899	ENSG00000162063	CCNF	cyclin F	899	uc002cqd.1	NA	chr16	+	2479395	2508859	3401	2543	3015	2398	1839	2060	-0.456785	6.62103	0.00723209	1	2.18921
83461	ENSG00000111665	CDCA3	cell division cycle associated 3	83461	uc001qre.2	NA	chr12	-	6953963	6960456	3266	2535	2915	2054	1838	2184	-0.449244	6.58582	0.0166311	1	2.22596
54492	ENSG00000214357	NEURL1B	neuralized E3 ubiquitin protein ligase 1B	54492	uc003mbt.3	NA	chr5	+	172068276	172118533	2039	1058	1250	1461	849	920	-0.396243	5.58921	0.066173	1	2.52371
6288	ENSG00000173432	SAA1	serum amyloid A1	6288	uc021qem.1	NA	chr11	+	18287808	18291523	4	1	5	0	0	1	-2.8724	-2.75602	0.0256696	1	0.348141
27145	ENSG00000118407	FILIP1	filamin A interacting protein 1	27145	uc003phy.1	NA	chr6	-	76004607	76203496	140	95	71	66	53	52	-0.783323	1.64933	0.0288585	1	1.27661
3161	ENSG00000072571	HMMR	hyaluronan-mediated motility receptor (RHAMM)	3161	uc003lzf.3	NA	chr5	+	162887517	162918953	5383	3924	4213	3387	2679	3125	-0.496734	7.19547	0.00437871	1	2.01315
3081	ENSG00000113924	HGD	homogentisate 1,2-dioxygenase	3081	uc003edv.3	NA	chr3	-	120347015	120370898	7	3	4	1	1	0	-2.56406	-2.47543	0.0125527	1	0.390006
10202	ENSG00000100867	DHRS2	dehydrogenase/reductase (SDR family) member 2	10202	uc010aku.1	NA	chr14	+	24099324	24112428	14	17	25	8	3	1	-2.21253	-0.961848	0.000218411	1	0.45197
144193	ENSG00000139344	AMDHD1	amidohydrolase domain containing 1	144193	uc001tel.2	NA	chr12	+	96337071	96362370	18	25	22	16	7	9	-1.01734	-0.513348	0.0326105	1	0.982952
57834	ENSG00000171903	CYP4F11	cytochrome P450, family 4, subfamily F, polypeptide 11	57834	uc010eab.1	NA	chr19	-	16023180	16045219	75	62	78	55	33	45	-0.66089	1.21095	0.0589013	1	1.51311
9493	ENSG00000137807	KIF23	kinesin family member 23	9493	uc010bih.2	NA	chr15	+	69706627	69728600	12320	20871	19730	7974	12459	12835	-0.577434	9.1612	0.0542305	1	1.7318
9928	ENSG00000118193	KIF14	kinesin family member 14	9928	uc010ppj.1	NA	chr1	-	200520625	200587966	10264	8701	9991	5909	5857	7780	-0.481729	8.30687	0.0232165	1	2.07586
1062	ENSG00000138778	CENPE	centromere protein E, 312kDa	1062	uc003hxb.1	NA	chr4	-	104026963	104119566	5547	5522	5971	3156	3768	4862	-0.435859	7.56725	0.0676959	1	2.29432
146909	ENSG00000186185	KIF18B	kinesin family member 18B	146909	uc002iht.4	NA	chr17	-	43002079	43013739	4140	3317	3790	2894	2540	2991	-0.349155	6.99765	0.055672	1	2.86406
6790	ENSG00000087586	AURKA	aurora kinase A	6790	uc002xxd.1	NA	chr20	-	54944445	54967351	9542	8669	9248	5293	6106	6673	-0.515309	8.21848	0.0145382	1	1.94058
699	ENSG00000169679	BUB1	BUB1 mitotic checkpoint serine/threonine kinase	699	uc002tgc.3	NA	chr2	-	111395409	111435684	6103	5319	5599	3423	3816	4346	-0.466569	7.54726	0.0256436	1	2.14331
7272	ENSG00000112742	TTK	TTK protein kinase	7272	uc003pjb.4	NA	chr6	+	80714322	80752244	2675	2656	3058	1636	1846	2325	-0.442036	6.54332	0.0555914	1	2.26226
5347	ENSG00000166851	PLK1	polo-like kinase 1	5347	uc002dlz.1	NA	chr16	+	23690201	23701688	8217	7451	8644	5926	5658	6168	-0.385926	8.09824	0.0390385	1	2.59117
4751	ENSG00000117650	NEK2	NIMA-related kinase 2	4751	uc021piq.1	NA	chr1	-	211831599	211848972	5114	3973	4487	3730	2811	3551	-0.371434	7.25764	0.0337734	1	2.69227
701	ENSG00000156970	BUB1B	BUB1 mitotic checkpoint serine/threonine kinase B	701	uc001zkx.4	NA	chr15	+	40453210	40513337	6836	5810	6861	4650	4343	5418	-0.361683	7.78886	0.0665118	1	2.76485
80119	ENSG00000140451	PIF1	PIF1 5'-to-3' DNA helicase	80119	uc002anr.2	NA	chr15	-	65107833	65113480	1110	903	1132	896	565	786	-0.446481	5.12116	0.032037	1	2.23974
7153	ENSG00000131747	TOP2A	topoisomerase (DNA) II alpha 170kDa	7153	uc002huq.3	NA	chr17	-	38544773	38574202	47197	41009	46125	29991	29359	37547	-0.389993	10.5602	0.0580229	1	2.56415
5678	ENSG00000183668	PSG9	pregnancy specific beta-1-glycoprotein 9	5678	uc002owd.4	NA	chr19	-	43757435	43773682	4	11	10	0	4	2	-1.92808	-1.83949	0.0257796	1	0.51865
54361	ENSG00000162552	WNT4	wingless-type MMTV integration site family, member 4	54361	uc001bfs.4	NA	chr1	-	22443798	22469519	9	6	9	0	4	4	-1.45162	-1.81056	0.0585621	1	0.688887
643201	ENSG00000248596	LOC643201	centrosomal protein 192kDa pseudogene	643201	uc003mdn.3	NA	chr5	-	175570088	175626298	1	5	3	0	0	0	-4.64866	-2.88394	0.00948033	1	0.215116
114795	ENSG00000139364	TMEM132B	transmembrane protein 132B	114795	uc001uhe.1	NA	chr12	+	125811162	126143589	5	4	6	2	0	2	-1.79233	-2.32666	0.0454135	1	0.557931
388942	ENSG00000214691	LOC388942	uncharacterized LOC388942	388942	uc002rse.3	NA	chr2	+	42104695	42121186	12	7	5	3	3	2	-1.49699	-1.82242	0.0417478	1	0.668007
254268	ENSG00000162641	AKNAD1	AKNA domain containing 1	254268	uc001dwa.4	NA	chr1	-	109358520	109399726	13	17	11	11	4	2	-1.27887	-1.15851	0.0255417	1	0.781939
728833	ENSG00000215784	FAM72D	family with sequence similarity 72, member D	728833	uc002qvn.1	NA	chr1	-	143896452	143913143	2625	1118	1021	1360	649	735	-0.773184	5.5584	0.00688709	1	1.29335
653820	ENSG00000188610	FAM72B	family with sequence similarity 72, member B	653820	uc009whp.3	NA	chr1	+	120839005	120855681	2346	910	955	1222	600	632	-0.755083	5.38524	0.00999722	1	1.32436
729533	ENSG00000196550	FAM72A	family with sequence similarity 72, member A	729533	uc001hdr.4	NA	chr1	+	206138911	206155074	2159	805	857	1181	582	634	-0.644703	5.2858	0.031841	1	1.5511
81610	ENSG00000101447	FAM83D	family with sequence similarity 83, member D	81610	uc002xjf.3	NA	chr20	+	37554955	37574842	6288	7451	8762	4148	4938	5684	-0.524071	7.93826	0.0296342	1	1.90814
6791	ENSG00000118873	AURKAPS1	aurora kinase A pseudogene 1	6791	uc001hmj.2	NA	chr1	-	220439521	220441057	2989	2745	2900	2116	1813	2064	-0.468549	6.56999	0.00843236	1	2.13425
79866	ENSG00000136122	BORA	bora, aurora kinase A activator	79866	uc010thq.1	NA	chr13	+	73302042	73321249	1587	1190	1354	1148	845	1007	-0.410667	5.52489	0.0280553	1	2.43506
126282	ENSG00000185361	TNFAIP8L1	tumor necrosis factor, alpha-induced protein 8-like 1	126282	uc002max.3	NA	chr19	+	4639527	4655580	1073	747	964	803	551	682	-0.404775	4.95768	0.0543295	1	2.47051
54478	ENSG00000129195	FAM64A/CATS	family with sequence similarity 64, member A	54478	uc002gcu.2	NA	chr17	+	6347735	6354385	1468	1381	1814	1096	1050	1228	-0.398063	5.71497	0.0629432	1	2.51216
79102	ENSG00000173456	RNF26	ring finger protein 26	79102	uc001pwh.3	NA	chr11	+	119205210	119208024	3124	2379	2623	2542	1897	1854	-0.327859	6.53598	0.0458361	1	3.0501
84318	ENSG00000120647	CCDC77	coiled-coil domain containing 77	84318	uc009zdk.3	NA	chr12	+	498516	551806	2076	1628	1696	1550	1227	1369	-0.326786	5.94826	0.0632256	1	3.06011
29943	ENSG00000142623	PADI1	peptidyl arginine deiminase, type I	29943	uc001bah.1	NA	chr1	+	17531621	17572501	3	4	9	1	2	1	-1.87012	-2.27511	0.0392243	1	0.534724
343069	ENSG00000179172	HNRNPCL1	heterogeneous nuclear ribonucleoprotein C-like 1	343069	uc010obf.2	NA	chr1	-	12907261	12908578	155	126	93	61	74	71	-0.772641	1.9421	0.0352895	1	1.29426
157313	ENSG00000184661	CDCA2	cell division cycle associated 2	157313	uc003xep.1	NA	chr8	+	25316513	25365425	2380	2361	2687	1586	1634	1917	-0.456123	6.36192	0.029819	1	2.19239
995	ENSG00000158402	CDC25C	cell division cycle 25C	995	uc003lcp.1	NA	chr5	-	137620959	137667516	1157	906	1112	817	652	788	-0.434252	5.13845	0.035565	1	2.30281
1846	ENSG00000120875	DUSP4	dual specificity phosphatase 4	1846	uc003xhl.3	NA	chr8	-	29190579	29206322	3353	3036	3294	2972	2393	2159	-0.325184	6.79669	0.0475829	1	3.07518
283431	ENSG00000139354	GAS2L3	growth arrest-specific 2 like 3	283431	uc001thu.3	NA	chr12	+	100967489	101018685	1603	1140	1220	909	824	989	-0.464908	5.43936	0.027038	1	2.15096
150468	ENSG00000169607	CKAP2L	cytoskeleton associated protein 2-like	150468	uc002tie.2	NA	chr2	-	113495444	113522254	4598	4002	4299	2452	2754	3555	-0.462706	7.14915	0.0401942	1	2.1612
11004	ENSG00000142945	KIF2C	kinesin family member 2C	11004	uc001cmg.4	NA	chr1	+	45205490	45233438	3666	2433	2887	2484	1777	2135	-0.437535	6.62856	0.0139433	1	2.28553
51512	ENSG00000075218	GTSE1	G-2 and S-phase expressed 1	51512	uc011aqy.2	NA	chr22	+	46692638	46726707	4644	4791	5378	3326	3380	3870	-0.413834	7.37633	0.0426439	1	2.41643
83540	ENSG00000143228	NUF2	NUF2, NDC80 kinetochore complex component	83540	uc001gcq.1	NA	chr1	+	163291723	163325553	2571	2142	2260	1638	1553	1793	-0.410734	6.28268	0.0320969	1	2.43467
22974	ENSG00000088325	TPX2	TPX2, microtubule-associated	22974	uc002wwp.1	NA	chr20	+	30326904	30389603	15233	13046	13927	10130	9827	10691	-0.389178	8.88939	0.0354943	1	2.56952
9793	ENSG00000175216	CKAP5	cytoskeleton associated protein 5	9793	uc001ndh.1	NA	chr11	-	46765084	46791743	15144	11473	11919	11657	8658	9794	-0.306088	8.78938	0.0662445	1	3.26703
55635	ENSG00000024526	DEPDC1	DEP domain containing 1 (mitotic progression)	55635	uc001dej.4	NA	chr1	-	68939835	68947921	4790	4409	5152	4032	3087	3895	-0.330893	7.36275	0.0646317	1	3.02212
1058	ENSG00000115163	CENPA	centromere protein A	1058	uc002rhr.3	NA	chr2	+	27008882	27017455	2013	1869	2145	1272	1151	1552	-0.52806	6.02844	0.0119859	1	1.89372
55355	ENSG00000123485	HJURP	Holliday junction recognition protein	55355	uc002vvg.3	NA	chr2	-	234745486	234763212	5344	4631	4957	3254	3036	3799	-0.490411	7.34842	0.0119948	1	2.03911
90417	ENSG00000128944	KNSTRN	kinetochore-localized astrin/SPAG5 binding protein	90417	uc001zll.3	NA	chr15	+	40674922	40686489	3774	3273	3690	2583	2259	2686	-0.447531	6.89138	0.0144263	1	2.23448
3619	ENSG00000149503	INCENP	inner centromere protein antigens 135/155kDa	3619	uc009ynv.3	NA	chr11	+	61891445	61905448	5691	4722	5269	4104	3536	3770	-0.399869	7.45604	0.0192191	1	2.50082

## Sheet: Upregulated in Low GFP
EntrezID	EnsemblID	Symbol	Desc	GENEID	TXNAME	TXTYPE	TXCHROM	TXSTRAND	TXSTART	TXEND	H1_CCGTCC	H2_ACAGTG	H3_GCCAAT	L1_CGATGT	L2_TGACCA	L3_CAGATC	logFC	logCPM	PValue	FDR	GFP-/GFP+ logFC
ENSG00000105011		ASF1B	anti-silencing function 1B histone chaperone	55723	uc002mye.3	NA	chr19	-	14230321	14247440	2415	1735	1860	3364	2072	1972	0.320531	6.4218	0.0629546	1	3.11982
ENSG00000104738		MCM4	minichromosome maintenance complex component 4	4173	uc010lxw.2	NA	chr8	+	48872763	48877272	7522	7469	6824	11416	8246	7436	0.336366	8.30147	0.0394158	1	2.97295
ENSG00000094804		CDC6	cell division cycle 6	990	uc002huj.1	NA	chr17	+	38444146	38459413	2653	2231	2089	3452	2751	2485	0.359131	6.66294	0.0311509	1	2.7845
ENSG00000132646		PCNA	proliferating cell nuclear antigen	5111	uc002wlp.3	NA	chr20	-	5095599	5100647	2598	2469	2321	3645	2978	2695	0.374766	6.76011	0.0237965	1	2.66833
ENSG00000112118		MCM3	minichromosome maintenance complex component 3	4172	uc003pan.2	NA	chr6	-	52128812	52149679	6622	5867	5423	10263	6842	6064	0.388465	8.04187	0.0188647	1	2.57423
ENSG00000095002		MSH2	mutS homolog 2	4436	uc010fbf.2	NA	chr2	+	47630206	47641557	1539	1384	1376	2223	1715	1555	0.388552	5.98566	0.0208134	1	2.57366
ENSG00000092470		WDR76	WD repeat domain 76	79968	uc001zti.2	NA	chr15	+	44119112	44160617	1468	933	855	1927	1292	1084	0.431342	5.59426	0.0383459	1	2.31835
ENSG00000116062		MSH6	mutS homolog 6	2956	uc002rwc.2	NA	chr2	+	48010221	48028471	3499	2927	2421	4870	3465	3360	0.436256	7.04858	0.0108961	1	2.29223
ENSG00000073111		MCM2	minichromosome maintenance complex component 2	4171	uc003ejp.4	NA	chr3	+	127317200	127341278	5068	4861	4339	8882	6057	4561	0.458955	7.75717	0.0106233	1	2.17886
ENSG00000276043		UHRF1	ubiquitin-like with PHD and ring finger domains 1	29128	uc002mbo.3	NA	chr19	+	4909510	4962165	1838	1207	1327	3017	1493	1510	0.45984	6.0386	0.0210504	1	2.17467
ENSG00000076003		MCM6	minichromosome maintenance complex component 6	4175	uc002tuw.4	NA	chr2	-	136597196	136634047	3298	3326	2961	5162	4163	3671	0.474321	7.19444	0.00455321	1	2.10828
ENSG00000186767		SPIN4	spindlin family, member 4	139886	uc004dvf.3	NA	chrX	-	62567107	62571218	651	524	574	1302	546	632	0.481966	4.7406	0.0447442	1	2.07484
ENSG00000160949		TONSL	tonsoku-like, DNA repair protein	4796	uc011llg.2	NA	chr8	-	145654163	145669812	1516	948	1157	3015	1162	1063	0.493981	5.78623	0.0482815	1	2.02437
ENSG00000100297		MCM5	minichromosome maintenance complex component 5	4174	uc003anu.4	NA	chr22	+	35796116	35820495	1939	2160	2096	3568	2750	2282	0.495354	6.58177	0.00494613	1	2.01876
ENSG00000169258		GPRIN1	G protein regulated inducer of neurite outgrowth 1	114787	uc003meo.1	NA	chr5	-	176022803	176037131	678	434	485	1257	521	530	0.5086	4.61646	0.0534716	1	1.96618
ENSG00000141542		RAB40B	RAB40B, member RAS oncogene family	10966	uc002kfs.3	NA	chr17	-	80614943	80654434	212	188	191	349	253	230	0.521331	3.20927	0.0601643	1	1.91817
ENSG00000163950		SLBP	stem-loop binding protein	7884	uc003gdi.1	NA	chr4	-	1694527	1714030	842	678	670	1620	867	773	0.567687	5.11356	0.00758288	1	1.76153
ENSG00000165244		ZNF367	zinc finger protein 367	195828	uc004awf.3	NA	chr9	-	99148225	99180669	876	549	512	1551	706	722	0.613354	4.95328	0.0133163	1	1.63038
ENSG00000167513		CDT1	chromatin licensing and DNA replication factor 1	81620	uc002flu.3	NA	chr16	+	88870186	88875666	1191	592	669	2504	754	724	0.642498	5.30295	0.0476132	1	1.55643
ENSG00000101412		E2F1	E2F transcription factor 1	1869	uc002wzu.4	NA	chr20	-	32263292	32274210	1176	830	764	2409	1155	841	0.643549	5.49147	0.00933256	1	1.55388
ENSG00000189057		FAM111B	family with sequence similarity 111, member B	374393	uc001nnl.3	NA	chr11	+	58874658	58894888	955	1058	979	1287	1594	1600	0.666621	5.63493	0.00406881	1	1.5001
ENSG00000007968		E2F2	E2F transcription factor 2	1870	uc001bhe.2	NA	chr1	-	23832920	23857712	804	295	286	1414	471	446	0.721358	4.5149	0.0599664	1	1.38627
ENSG00000076248		UNG	uracil-DNA glycosylase	7374	uc001tnz.2	NA	chr12	+	109535399	109548798	1075	817	758	2180	1217	1005	0.72967	5.48382	0.000492366	1	1.37048
c(\ENSG00000099958\", \"ENSG00000274437\")"		DERL3	derlin 3	91319	uc002zyh.3	NA	chr22	-	24176690	24181199	61	46	49	154	56	59	0.747513	1.45386	0.0542438	1	1.33777
ENSG00000120055		C10orf95	chromosome 10 open reading frame 95	79946	uc001kvo.1	NA	chr10	-	104209594	104211300	51	30	25	100	44	38	0.764149	0.916612	0.0684922	1	1.30865
ENSG00000105173		CCNE1	cyclin E1	898	uc002nsn.3	NA	chr19	+	30302901	30315215	308	182	164	512	316	268	0.76714	3.48591	0.0119824	1	1.30354
ENSG00000213057		C1orf220	chromosome 1 open reading frame 220	400798	uc001glx.1	NA	chr1	+	178511931	178518024	48	40	36	80	70	57	0.782652	1.15076	0.0262982	1	1.27771
ENSG00000175305		CCNE2	cyclin E2	9134	uc003yhc.3	NA	chr8	-	95892453	95907482	414	354	329	844	549	484	0.790329	4.2578	0.000953453	1	1.2653
ENSG00000127415		IDUA	iduronidase, alpha-L-	3425	uc003gby.3	NA	chr4	+	980785	998317	43	29	28	104	45	33	0.832108	0.884371	0.047396	1	1.20177
ENSG00000144354		CDCA7	cell division cycle associated 7	83879	uc002uic.1	NA	chr2	+	174219561	174233718	750	495	428	1847	672	601	0.852887	4.89342	0.003993	1	1.17249
ENSG00000172458		IL17D	interleukin 17D	53342	uc001unm.3	NA	chr13	+	21277482	21297237	14	11	21	33	27	23	0.881393	-0.135378	0.0449954	1	1.13457
c(\ENSG00000255284\", \"ENSG00000279672\")"		LOC171391	uncharacterized LOC171391	171391	uc031pyb.1	NA	chr11	+	779454	780755	43	20	20	97	34	28	0.898877	0.662406	0.0609745	1	1.1125
c(\ENSG00000221290\", \"ENSG00000182118\")"		MIR1182	microRNA 1182	100302132	uc021pkk.1	NA	chr1	-	231155574	231155670	10	6	5	21	12	9	0.99955	-1.0618	0.0659169	1	1.00045
ENSG00000261455		LINC01003	long intergenic non-protein coding RNA 1003	100128822	uc011kvo.2	NA	chr7	+	152161209	152162630	27	11	20	86	16	23	1.02582	0.26901	0.0666648	1	0.974831
NA		HERC2P7	hect domain and RLD 2 pseudogene 7	100132101	uc001yvs.3	NA	chr15	+	23390722	23393943	11	4	5	18	9	14	1.05839	-1.09585	0.0545257	1	0.944832
ENSG00000160683		CXCR5	chemokine (C-X-C motif) receptor 5	643	uc001pue.4	NA	chr11	+	118754475	118766980	9	9	13	24	20	21	1.10039	-0.515841	0.0225387	1	0.908769
ENSG00000240770		C21orf91-OT1	C21orf91 overlapping transcript 1	246312	uc002ykm.3	NA	chr21	-	19149721	19164826	14	10	5	43	17	8	1.1705	-0.545593	0.0465574	1	0.854333
ENSG00000086506		HBQ1	hemoglobin, theta 1	3049	uc002cfz.3	NA	chr16	+	230333	231178	10	9	6	38	17	14	1.43336	-0.572261	0.00425855	1	0.697663
ENSG00000164742		ADCY1	adenylate cyclase 1 (brain)	107	uc003tnd.3	NA	chr7	+	45613739	45704271	16	10	5	53	22	12	1.43982	-0.293163	0.0109471	1	0.694531
ENSG00000235501		LOC729970	hCG2028352-like	729970	uc021oqc.2	NA	chr1	+	95393584	95428826	2	2	3	9	6	7	1.62969	-1.92126	0.0289141	1	0.613613
ENSG00000205704		LINC00634	long intergenic non-protein coding RNA 634	339674	uc003bbq.4	NA	chr22	+	42348191	42354946	8	0	2	18	8	8	1.74957	-1.48839	0.0121842	1	0.571569
ENSG00000207973		MIR589	microRNA 589	693174	uc021zzd.1	NA	chr7	-	5535450	5535548	2	0	2	7	3	5	1.83675	-2.32943	0.0460017	1	0.544441
c(\ENSG00000277209\", \"ENSG00000259001\")"		RPPH1	ribonuclease P RNA component H1	85495	uc001vxa.1	NA	chr14	-	20811230	20811570	19	14	7	55	193	14	2.84359	1.08539	0.000334075	1	0.351669
ENSG00000154263		ABCA10	ATP-binding cassette, sub-family A (ABC1), member 10	10349	uc002jhz.3	NA	chr17	-	67144148	67146582	1	0	0	5	2	4	3.07142	-2.69735	0.0140643	1	0.325582
ENSG00000169551		CT55	cancer/testis antigen 55	54967	uc004eyk.1	NA	chrX	-	134290461	134305751	0	0	0	3	3	1	4.31077	-3.0322	0.0246015	1	0.231977
ENSG00000240654		C1QTNF9	C1q and tumor necrosis factor related protein 9	338872	uc001upj.3	NA	chr13	+	24883716	24896669	0	0	0	2	4	1	4.33326	-3.02834	0.0265564	1	0.230773
