# Supplementary material for: The post-abscission midbody is an intracellular signaling organelle that regulates cell proliferation
Source: Nat Commun. 2019 Jul 18;10:3181. doi: 10.1038/s41467-019-10871-0 (PMC6639393; doi:10.1038/s41467-019-10871-0)
Supplement: Supplementary file 4 — Supplementary Table 2 [file 41467_2019_10871_MOESM4_ESM.xlsx]

## Sheet: 90min_2D
Accession	Entry	Description	mW (Da)	pI (pH)	PLGS Score	Peptides	Theoretical Peptides	Coverage (%)	Precursor RMS Mass Error (ppm)	Products	Digest Peptides	Modified Peptides	Products RMS Mass Error (ppm)	Products RMS RT Error (min)	Amount (fmol)	Amount (ngrams)	Protein ID
P07437	TBB5_HUMAN	Tubulin beta chain OS Homo sapiens GN TUBB PE 1 SV 2	49638	4.5908	109551	47	30	82.4324	2.0136	950	32	0	7.6909	0.0360141	229.619	11.5101	17087
P68363	TBA1B_HUMAN	Tubulin alpha 1B chain OS Homo sapiens GN TUBA1B PE 1 SV 1	50119	4.7622	105279	53	34	90.6874	2.1105	1089	34	0	8.3841	0.0337732	71.1362	3.6163	17072
Q71U36	TBA1A_HUMAN	Tubulin alpha 1A chain OS Homo sapiens GN TUBA1A PE 1 SV 1	50103	4.7622	96931.5	53	34	90.6874	2.1416	1086	34	0	8.5154	0.0329067	70.2117	3.5682	17070
Q9BQE3	TBA1C_HUMAN	Tubulin alpha 1C chain OS Homo sapiens GN TUBA1C PE 1 SV 1	49863	4.7856	93066.3	55	34	95.9911	2.3906	1079	35	0	8.4415	0.0317566	244.644	12.374	17073
P68371	TBB4B_HUMAN	Tubulin beta 4B chain OS Homo sapiens GN TUBB4B PE 1 SV 1	49799	4.6025	92739.7	49	30	82.6966	2.0764	908	32	0	8.0791	0.0358151	104.88	5.2741	17086
P68366	TBA4A_HUMAN	Tubulin alpha 4A chain OS Homo sapiens GN TUBA4A PE 1 SV 1	49892	4.752	78953.7	45	34	81.25	2.1465	725	29	0	8.4146	0.0354807	119.611	6.0602	17076
P60709	ACTB_HUMAN	Actin cytoplasmic 1 OS Homo sapiens GN ACTB PE 1 SV 1	41709	5.1431	68573	47	34	71.4667	2.84	800	29	0	8.8614	0.037045	254.117	10.693	394
P04350	TBB4A_HUMAN	Tubulin beta 4A chain OS Homo sapiens GN TUBB4A PE 1 SV 2	49553	4.5908	65471.6	39	30	71.8468	2.1878	670	27	0	8.5046	0.0381723	9.3982	0.4703	17085
Q9BVA1	TBB2B_HUMAN	Tubulin beta 2B chain OS Homo sapiens GN TUBB2B PE 1 SV 1	49920	4.5908	65419.9	45	30	76.4045	2.4017	750	30	0	8.3498	0.03629	19.5853	0.9873	17083
Q9NY65	TBA8_HUMAN	Tubulin alpha 8 chain OS Homo sapiens GN TUBA8 PE 1 SV 1	50061	4.7578	53688.3	22	34	40.3118	1.9857	449	16	0	7.5403	0.0315456	4.9613	0.2519	17078
P23528	COF1_HUMAN	Cofilin 1 OS Homo sapiens GN CFL1 PE 1 SV 3	18490	8.2207	45751.2	19	19	81.3253	4.6375	201	15	0	9.5442	0.0231302	55.1884	1.0337	3552
P60660	MYL6_HUMAN	Myosin light polypeptide 6 OS Homo sapiens GN MYL6 PE 1 SV 2	16919	4.3608	39981.2	11	14	59.6026	3.0466	189	9	0	8.618	0.0278018	96.088	1.6432	10841
Q13509	TBB3_HUMAN	Tubulin beta 3 chain OS Homo sapiens GN TUBB3 PE 1 SV 2	50400	4.6392	38346.6	35	30	54	2.5786	495	22	0	8.4518	0.037005	11.427	0.5815	17084
P68032	ACTC_HUMAN	Actin alpha cardiac muscle 1 OS Homo sapiens GN ACTC1 PE 1 SV 1	41991	5.0713	28974.6	31	34	39.5225	2.7324	400	17	0	7.5929	0.0296266	152.206	6.4477	395
O14950	ML12B_HUMAN	Myosin regulatory light chain 12B OS Homo sapiens GN MYL12B PE 1 SV 2	19766	4.4927	25296.8	11	19	81.9767	2.9874	166	10	0	9.3396	0.0266007	33.8663	0.6718	10405
Q9BUF5	TBB6_HUMAN	Tubulin beta 6 chain OS Homo sapiens GN TUBB6 PE 1 SV 1	49825	4.5791	24686.6	34	30	70.1794	2.2366	433	25	0	9.3227	0.0350502	17.8859	0.8999	17088
P08670	VIME_HUMAN	Vimentin OS Homo sapiens GN VIM PE 1 SV 4	53619	4.8633	24561.7	43	47	78.97	2.9884	555	39	0	8.7172	0.0243386	54.8995	2.9486	18845
P61586	RHOA_HUMAN	Transforming protein RhoA OS Homo sapiens GN RHOA PE 1 SV 1	21754	5.7305	23542.5	14	16	39.3782	2.0695	145	11	0	8.9824	0.0214946	14.5659	0.3221	14498
P35579	MYH9_HUMAN	Myosin 9 OS Homo sapiens GN MYH9 PE 1 SV 4	226390	5.3364	22689	156	164	59.898	2.1931	1940	126	0	9.473	0.0235943	99.9764	22.7733	10834
Q3ZCM7	TBB8_HUMAN	Tubulin beta 8 chain OS Homo sapiens GN TUBB8 PE 1 SV 2	49743	4.5967	22678.7	25	30	27.027	2.4787	286	14	0	8.5561	0.0399829	40.684	2.046	17090
P27824	CALX_HUMAN	Calnexin OS Homo sapiens GN CANX PE 1 SV 2	67525	4.2686	18417.7	33	45	50	4.6223	436	28	0	9.7457	0.025693	62.2783	4.2365	2094
Q00610	CLH1_HUMAN	Clathrin heavy chain 1 OS Homo sapiens GN CLTC PE 1 SV 5	191491	5.3525	15160	95	133	59.8806	2.2033	1156	82	0	9.4582	0.0260313	44.6042	8.6257	3306
P14649	MYL6B_HUMAN	Myosin light chain 6B OS Homo sapiens GN MYL6B PE 1 SV 1	22749	5.4199	15069	4	18	36.5385	5.1548	46	5	0	9.4596	0.0296538	27.9876	0.6403	10840
P07737	PROF1_HUMAN	Profilin 1 OS Homo sapiens GN PFN1 PE 1 SV 2	15044	8.4595	13205.4	10	16	65	1.5943	109	10	0	9.7366	0.0249015	20.7603	0.3161	13617
O43707	ACTN4_HUMAN	Alpha actinin 4 OS Homo sapiens GN ACTN4 PE 1 SV 2	104788	5.1211	10695.4	55	86	58.8364	2.5558	542	44	0	9.6984	0.0241097	16.8264	1.772	404
P61158	ARP3_HUMAN	Actin related protein 3 OS Homo sapiens GN ACTR3 PE 1 SV 3	47341	5.5107	9630.51	15	39	58.8517	6.6492	183	14	0	10.4596	0.0314405	16.2077	0.7752	1154
O75369	FLNB_HUMAN	Filamin B OS Homo sapiens GN FLNB PE 1 SV 2	277987	5.3555	9379.97	119	186	56.4181	2.9104	1353	111	0	10.2763	0.0242989	28.4106	7.9644	6189
P53618	COPB_HUMAN	Coatomer subunit beta OS Homo sapiens GN COPB1 PE 1 SV 3	107073	5.6426	8812.27	37	74	46.6946	4.6562	441	35	0	10.8279	0.0276526	29.5479	3.1995	3599
Q9Y281	COF2_HUMAN	Cofilin 2 OS Homo sapiens GN CFL2 PE 1 SV 1	18724	8.1592	8786.83	6	18	41.5663	4.4041	71	7	0	9.4189	0.0216364	2.0395	0.0384	3553
Q14204	DYHC1_HUMAN	Cytoplasmic dynein 1 heavy chain 1 OS Homo sapiens GN DYNC1H1 PE 1 SV 5	532071	5.9634	8400.61	247	379	53.616	2.4883	2520	223	1	10.3274	0.0259503	42.1044	22.532	4988
P21333	FLNA_HUMAN	Filamin A OS Homo sapiens GN FLNA PE 1 SV 4	280561	5.6367	8283.75	93	176	42.3876	2.1536	1100	86	0	10.3542	0.0242411	36.2998	10.2901	6188
Q15019	SEPT2_HUMAN	Septin 2 OS Homo sapiens GN SEPT2 PE 1 SV 1	41461	6.1392	7702.96	14	29	42.3823	3.1753	133	14	0	10.6199	0.0244254	11.5514	0.4819	15631
Q99829	CPNE1_HUMAN	Copine 1 OS Homo sapiens GN CPNE1 PE 1 SV 1	59021	5.4214	7335.77	14	31	43.7616	2.7311	161	14	0	10.2554	0.0335088	13.9247	0.8311	3749
O15143	ARC1B_HUMAN	Actin related protein 2 3 complex subunit 1B OS Homo sapiens GN ARPC1B PE 1 SV 3	40923	8.2983	7325.61	12	28	41.6667	2.9336	162	13	0	11.0907	0.0256447	10.7651	0.4494	1038
O00159	MYO1C_HUMAN	Unconventional myosin Ic OS Homo sapiens GN MYO1C PE 1 SV 4	121606	9.6797	6724.43	36	85	42.0508	2.0676	419	35	0	10.4643	0.0274826	22.794	2.7931	10855
P62330	ARF6_HUMAN	ADP ribosylation factor 6 OS Homo sapiens GN ARF6 PE 1 SV 2	20069	9.293	6583.97	10	12	61.1429	1.6656	104	9	0	11.1085	0.0269896	7.9834	0.1612	1047
P63172	DYLT1_HUMAN	Dynein light chain Tctex type 1 OS Homo sapiens GN DYNLT1 PE 1 SV 1	12444	4.8135	6513.46	2	8	30.0885	2.4176	37	2	0	11.9511	0.0253742	5.6801	0.072	4993
P12814	ACTN1_HUMAN	Alpha actinin 1 OS Homo sapiens GN ACTN1 PE 1 SV 2	102992	5.0933	6294.57	44	76	46.7489	2.7526	349	37	0	10.4874	0.0253555	9.4947	0.9839	401
P67775	PP2AA_HUMAN	Serine threonine protein phosphatase 2A catalytic subunit alpha isoform OS Homo sapiens GN PPP2CA PE	35571	5.168	6281.3	13	24	63.4304	2.2225	168	15	0	10.9273	0.0261389	9.407	0.3402	13393
P62136	PP1A_HUMAN	Serine threonine protein phosphatase PP1 alpha catalytic subunit OS Homo sapiens GN PPP1CA PE 1 SV 1	37487	5.8931	6111.86	15	24	46.6667	1.7927	150	15	0	10.8555	0.0314799	8.1407	0.3114	13386
Q15286	RAB35_HUMAN	Ras related protein Rab 35 OS Homo sapiens GN RAB35 PE 1 SV 1	23010	8.3936	5876.04	6	16	35.3234	2.3128	62	6	0	9.8381	0.0248422	27.5463	0.6421	14025
P61160	ARP2_HUMAN	Actin related protein 2 OS Homo sapiens GN ACTR2 PE 1 SV 1	44732	6.2959	5631.78	16	23	48.731	2.1675	145	15	0	10.8131	0.0261147	14.1635	0.638	1151
Q9Y678	COPG1_HUMAN	Coatomer subunit gamma 1 OS Homo sapiens GN COPG1 PE 1 SV 1	97655	5.1665	5533.43	28	72	44.3936	2.9489	317	31	0	11.6638	0.0258317	15.0462	1.49	3601
P46940	IQGA1_HUMAN	Ras GTPase activating like protein IQGAP1 OS Homo sapiens GN IQGAP1 PE 1 SV 1	189132	6.041	5509.28	56	116	41.7622	3.305	626	63	0	11.1407	0.0287441	26.0149	4.9397	8289
P63167	DYL1_HUMAN	Dynein light chain 1 cytoplasmic OS Homo sapiens GN DYNLL1 PE 1 SV 1	10359	7.2246	5325.35	5	7	58.427	1.8596	45	5	0	9.4456	0.0191902	3.2433	0.0342	4991
P63000	RAC1_HUMAN	Ras related C3 botulinum toxin substrate 1 OS Homo sapiens GN RAC1 PE 1 SV 1	21436	8.5723	5315.31	5	13	29.6875	2.3967	59	6	0	9.6534	0.0240559	9.6768	0.2114	14061
P60953	CDC42_HUMAN	Cell division control protein 42 homolog OS Homo sapiens GN CDC42 PE 1 SV 2	21245	6.1538	5272.93	6	13	47.1204	4.3157	75	7	0	10.8848	0.0264471	12.864	0.2779	2635
Q15907	RB11B_HUMAN	Ras related protein Rab 11B OS Homo sapiens GN RAB11B PE 1 SV 4	24473	5.5474	5049.59	10	18	32.1101	3.7843	87	11	0	9.8057	0.0250052	13.5016	0.3322	14143
P53675	CLH2_HUMAN	Clathrin heavy chain 2 OS Homo sapiens GN CLTCL1 PE 1 SV 2	186909	5.4741	4909.45	28	133	13.1098	2.8104	285	24	0	8.8632	0.0231129	2.3011	0.4352	3307
P51149	RAB7A_HUMAN	Ras related protein Rab 7a OS Homo sapiens GN RAB7A PE 1 SV 1	23474	6.5742	4716.6	9	20	48.3092	2.1145	80	8	0	11.3446	0.033294	5.481	0.1303	14046
P53621	COPA_HUMAN	Coatomer subunit alpha OS Homo sapiens GN COPA PE 1 SV 2	138257	7.4473	4554.53	45	101	38.6438	2.5108	446	47	0	10.7791	0.0256441	12.7719	1.7866	3597
Q9UBF2	COPG2_HUMAN	Coatomer subunit gamma 2 OS Homo sapiens GN COPG2 PE 1 SV 1	97559	5.4463	4093.75	12	68	16.7623	3.1817	147	19	0	11.6183	0.0265813	7.1349	0.7047	3603
Q96FJ2	DYL2_HUMAN	Dynein light chain 2 cytoplasmic OS Homo sapiens GN DYNLL2 PE 1 SV 1	10343	7.2422	3966.49	4	7	64.0449	4.9318	45	5	0	11.2872	0.0196416	30.5838	0.32	4992
P35749	MYH11_HUMAN	Myosin 11 OS Homo sapiens GN MYH11 PE 1 SV 3	227197	5.25	3915.49	26	161	12.7282	5.5636	350	35	0	9.8518	0.0239982	3.19	0.7279	10821
P59998	ARPC4_HUMAN	Actin related protein 2 3 complex subunit 4 OS Homo sapiens GN ARPC4 PE 1 SV 3	19654	8.7847	3795.98	5	15	25.5952	3.7976	48	8	0	9.6843	0.0221037	7.5194	0.1487	1161
Q8NEV1	CSK23_HUMAN	Casein kinase II subunit alpha 3 OS Homo sapiens GN CSNK2A3 PE 1 SV 2	45190	8.7173	3721.38	11	35	40.9207	1.0795	124	12	0	10.423	0.0216369	14.1018	0.6393	3958
P35580	MYH10_HUMAN	Myosin 10 OS Homo sapiens GN MYH10 PE 1 SV 3	228856	5.272	3431.23	32	164	14.6255	3.0051	458	40	0	9.8606	0.0231323	18.5052	4.2556	10820
Q13813	SPTN1_HUMAN	Spectrin alpha chain non erythrocytic 1 OS Homo sapiens GN SPTAN1 PE 1 SV 3	284362	5.0522	3329.7	39	272	19.9434	5.9933	585	70	0	11.691	0.0295505	16.3446	4.6638	16423
Q9C0K3	ARP3C_HUMAN	Actin related protein 3C OS Homo sapiens GN ACTR3C PE 2 SV 1	23697	5.231	3296.87	1	21	5.2381	3.497	35	3	0	11.114	0.0279196	0.7227	0.0173	1153
P67936	TPM4_HUMAN	Tropomyosin alpha 4 chain OS Homo sapiens GN TPM4 PE 1 SV 3	28504	4.4707	2798.25	11	28	43.9516	1.8279	106	13	0	9.1477	0.0257768	5.6906	0.163	17965
Q01082	SPTB2_HUMAN	Spectrin beta chain non erythrocytic 1 OS Homo sapiens GN SPTBN1 PE 1 SV 2	274437	5.2515	2780.39	69	240	32.6988	3.4878	696	91	1	11.8636	0.0258177	12.1253	3.3394	16417
Q16181	SEPT7_HUMAN	Septin 7 OS Homo sapiens GN SEPT7 PE 1 SV 2	50648	8.8887	2751.92	8	34	24.9428	3.3012	116	16	1	10.825	0.0300695	7.4309	0.3787	15636
P15311	EZRI_HUMAN	Ezrin OS Homo sapiens GN EZR PE 1 SV 4	69369	5.8726	2717.31	11	74	20.3072	6.162	117	17	0	9.2827	0.0268256	6.5262	0.4537	5552
P35609	ACTN2_HUMAN	Alpha actinin 2 OS Homo sapiens GN ACTN2 PE 1 SV 1	103788	5.1533	2549.69	16	79	13.8702	2.6738	144	18	1	10.8058	0.0268199	4.9476	0.5166	402
Q9Y6G9	DC1L1_HUMAN	Cytoplasmic dynein 1 light intermediate chain 1 OS Homo sapiens GN DYNC1LI1 PE 1 SV 3	56544	5.9722	2496.58	4	49	17.0172	2.0809	69	8	0	10.5936	0.0284815	6.4209	0.3651	4352
O15145	ARPC3_HUMAN	Actin related protein 2 3 complex subunit 3 OS Homo sapiens GN ARPC3 PE 1 SV 3	20533	8.8037	2488.85	8	17	26.9663	2.1217	36	5	0	8.5809	0.0282515	8.3028	0.1725	1160
O00429	DNM1L_HUMAN	Dynamin 1 like protein OS Homo sapiens GN DNM1L PE 1 SV 2	81826	6.3633	2475.98	11	79	23.7772	5.5143	163	22	0	11.7882	0.0267986	8.5103	0.7012	4744
Q9Y490	TLN1_HUMAN	Talin 1 OS Homo sapiens GN TLN1 PE 1 SV 3	269596	5.688	2359.21	35	208	22.314	6.0515	551	66	0	11.4388	0.0284777	10.4037	2.8291	17530
P33176	KINH_HUMAN	Kinesin 1 heavy chain OS Homo sapiens GN KIF5B PE 1 SV 1	109616	6.0732	2303.3	16	94	21.4953	3.5385	249	31	0	10.832	0.0235938	9.0939	1.0042	8853
P50570	DYN2_HUMAN	Dynamin 2 OS Homo sapiens GN DNM2 PE 1 SV 2	98003	7.1162	2266.48	21	84	27.2414	3.6442	191	29	0	11.4167	0.0250166	7.4758	0.7357	4997
Q14315	FLNC_HUMAN	Filamin C OS Homo sapiens GN FLNC PE 1 SV 3	290838	5.5635	2126.96	26	193	11.8899	3.7681	388	44	1	11.1282	0.0275127	7.2197	2.1196	6190
P20340	RAB6A_HUMAN	Ras related protein Rab 6A OS Homo sapiens GN RAB6A PE 1 SV 3	23577	5.2266	2086.48	3	20	15.8654	2.1399	36	5	0	10.3235	0.0293549	2.7086	0.0642	14043
P35241	RADI_HUMAN	Radixin OS Homo sapiens GN RDX PE 1 SV 1	68521	5.9692	1993.22	6	61	9.777	1.7388	87	11	0	8.8195	0.0242838	10.5672	0.7257	14075
Q92747	ARC1A_HUMAN	Actin related protein 2 3 complex subunit 1A OS Homo sapiens GN ARPC1A PE 1 SV 2	41542	8.1343	1963.26	2	29	9.4595	10.4183	51	7	0	11.7927	0.0272106	1.1022	0.0464	1036
Q7Z406	MYH14_HUMAN	Myosin 14 OS Homo sapiens GN MYH14 PE 1 SV 2	227730	5.3584	1865.96	14	171	5.0125	5.2306	230	23	2	9.118	0.0237682	15.4235	3.5295	10823
P61163	ACTZ_HUMAN	Alpha centractin OS Homo sapiens GN ACTR1A PE 1 SV 1	42586	6.1846	1838.9	5	31	17.8191	5.4613	56	8	0	10.4523	0.0220293	8.8486	0.3781	410
Q08043	ACTN3_HUMAN	Alpha actinin 3 OS Homo sapiens GN ACTN3 PE 1 SV 2	103176	5.2163	1635.59	12	79	9.101	2.839	99	12	0	8.925	0.0269979	1.6613	0.1727	403
Q15436	SC23A_HUMAN	Protein transport protein Sec23A OS Homo sapiens GN SEC23A PE 1 SV 2	86105	6.6475	1587.85	5	54	11.2418	6.7668	147	21	0	12.9235	0.0280403	4.1869	0.3646	15426
Q02241	KIF23_HUMAN	Kinesin like protein KIF23 OS Homo sapiens GN KIF23 PE 1 SV 3	109989	8.5562	1568.76	9	80	7.6042	3.463	161	23	0	12.8691	0.0253757	9.5588	1.0618	8828
Q15437	SC23B_HUMAN	Protein transport protein Sec23B OS Homo sapiens GN SEC23B PE 1 SV 2	86423	6.4321	1532.04	6	53	13.2986	2.6849	112	16	1	11.9065	0.0273453	5.4307	0.4749	15425
O43795	MYO1B_HUMAN	Unconventional myosin Ib OS Homo sapiens GN MYO1B PE 1 SV 3	131901	9.6753	1521.02	18	86	16.7254	4.112	219	30	0	11.1421	0.0261922	11.9247	1.5861	10854
P09496	CLCA_HUMAN	Clathrin light chain A OS Homo sapiens GN CLTA PE 1 SV 1	27060	4.2349	1385.81	6	14	16.5323	6.4239	37	6	0	8.2986	0.0242615	5.8334	0.1586	3265
Q86VI3	IQGA3_HUMAN	Ras GTPase activating like protein IQGAP3 OS Homo sapiens GN IQGAP3 PE 1 SV 2	184582	7.3418	1313.09	12	125	9.9326	3.6028	272	43	0	12.2143	0.0288244	6.3989	1.1863	8286
P55735	SEC13_HUMAN	Protein SEC13 homolog OS Homo sapiens GN SEC13 PE 1 SV 3	35518	5.0903	1247.24	1	25	7.1429	2.0859	34	5	0	13.1898	0.0339922	2.1218	0.0765	15571
P52907	CAZA1_HUMAN	F actin capping protein subunit alpha 1 OS Homo sapiens GN CAPZA1 PE 1 SV 3	32902	5.3262	1153.11	1	21	5.2448	1.2593	57	7	0	14.1284	0.0283955	4.33	0.1433	2199
Q9NRW1	RAB6B_HUMAN	Ras related protein Rab 6B OS Homo sapiens GN RAB6B PE 1 SV 1	23446	5.2163	1132.3	2	19	9.1346	2.3303	22	4	0	8.7542	0.0310337	0.5267	0.0124	14044
Q86Y56	DAAF5_HUMAN	Dynein assembly factor 5 axonemal OS Homo sapiens GN DNAAF5 PE 1 SV 4	93462	5.9575	1085.78	4	74	4.3275	3.1753	118	26	1	12.1882	0.0342247	7.1787	0.6808	4280
Q99439	CNN2_HUMAN	Calponin 2 OS Homo sapiens GN CNN2 PE 1 SV 4	33675	7.0884	1036.04	1	20	3.2362	1.5314	51	5	1	14.4007	0.0344474	3.3175	0.1131	3434
Q13409	DC1I2_HUMAN	Cytoplasmic dynein 1 intermediate chain 2 OS Homo sapiens GN DYNC1I2 PE 1 SV 3	71412	4.9072	952.984	2	40	7.5235	2.9524	82	9	0	12.4647	0.0314093	4.9718	0.3573	4351
Q9BR76	COR1B_HUMAN	Coronin 1B OS Homo sapiens GN CORO1B PE 1 SV 1	54200	5.5034	907.042	2	31	6.135	2.8766	65	9	0	13.7876	0.0463682	3.2204	0.1769	3618
O43237	DC1L2_HUMAN	Cytoplasmic dynein 1 light intermediate chain 2 OS Homo sapiens GN DYNC1LI2 PE 1 SV 1	54065	5.9385	878.022	1	47	2.6423	3.446	49	6	0	10.8967	0.0246177	2.8065	0.1526	4354
Q9NVA2	SEP11_HUMAN	Septin 11 OS Homo sapiens GN SEPT11 PE 1 SV 3	49367	6.3633	833.11	2	42	6.2937	1.1549	33	5	0	11.917	0.0307296	2.1185	0.1053	15623
P61006	RAB8A_HUMAN	Ras related protein Rab 8A OS Homo sapiens GN RAB8A PE 1 SV 1	23653	9.4321	821.737	3	17	9.6618	2.7254	35	7	0	8.8126	0.0215124	2.2491	0.0536	14049
O14966	RAB7L_HUMAN	Ras related protein Rab 7L1 OS Homo sapiens GN RAB29 PE 1 SV 1	23140	6.9727	747.763	1	18	5.4187	3.4146	19	3	0	11.043	0.0201395	38.0343	0.8915	14048
Q92599	SEPT8_HUMAN	Septin 8 OS Homo sapiens GN SEPT8 PE 1 SV 4	55721	5.8418	732.072	2	47	5.5901	7.5622	32	7	0	12.2824	0.0295402	0.7139	0.0402	15638
O94979	SC31A_HUMAN	Protein transport protein Sec31A OS Homo sapiens GN SEC31A PE 1 SV 3	132931	6.4292	650.604	3	69	1.6393	3.5406	102	15	0	10.72	0.023833	5.7545	0.771	15431
Q9P0V9	SEP10_HUMAN	Septin 10 OS Homo sapiens GN SEPT10 PE 1 SV 2	52559	6.3486	636.745	1	40	4.185	2.407	35	6	0	12.8395	0.0383265	1.5404	0.0817	15622
Q96PU5	NED4L_HUMAN	E3 ubiquitin protein ligase NEDD4 like OS Homo sapiens GN NEDD4L PE 1 SV 2	111861	5.4521	618.179	2	77	2.7692	3.1629	62	9	1	13.1184	0.03644	4.3183	0.4848	11162
O60610	DIAP1_HUMAN	Protein diaphanous homolog 1 OS Homo sapiens GN DIAPH1 PE 1 SV 2	141257	5.1357	600.529	1	99	0.8648	6.3179	126	21	0	13.0064	0.0289725	5.379	0.764	4612
Q9H254	SPTN4_HUMAN	Spectrin beta chain non erythrocytic 4 OS Homo sapiens GN SPTBN4 PE 1 SV 2	288806	5.6323	599.955	7	245	1.6771	5.4717	170	25	1	12.0106	0.0312646	4.3031	1.2487	16426
Q6ZU15	SEP14_HUMAN	Septin 14 OS Homo sapiens GN SEPT14 PE 1 SV 2	49993	5.8154	576.073	1	40	2.0833	4.5343	21	5	0	9.2786	0.0300226	0.5755	0.0291	15624
Q9UQ16	DYN3_HUMAN	Dynamin 3 OS Homo sapiens GN DNM3 PE 1 SV 4	97685	8.458	503.52	5	82	5.9839	8.3147	96	15	0	10.654	0.0297202	1.2653	0.1242	4998
Q9UBC5	MYO1A_HUMAN	Unconventional myosin Ia OS Homo sapiens GN MYO1A PE 1 SV 1	118325	9.5742	500.71	1	92	1.4382	4.0419	65	12	0	12.0092	0.0260812	43.3061	5.167	10853
Q9H444	CHM4B_HUMAN	Charged multivesicular body protein 4b OS Homo sapiens GN CHMP4B PE 1 SV 1	24934	4.5659	847.122	1	23	6.25	10.7316	30	7	0	12.6093	0.0239363	4.1128	0.1026	3009
Q9UPT5	EXOC7_HUMAN	Exocyst complex component 7 OS Homo sapiens GN EXOC7 PE 1 SV 3	83330	6.3252	550.578	2	60	1.0884	5.0917	45	8	0	11.5676	0.0241709	37.4601	3.1385	5525
P63104	1433Z_HUMAN	14 3 3 protein zeta delta OS Homo sapiens GN YWHAZ PE 1 SV 1	27727	4.5278	13731.4	16	25	62.0408	3.1492	174	14	0	10.234	0.0234722	17.6177	0.4918	6
P31946	1433B_HUMAN	14 3 3 protein beta alpha OS Homo sapiens GN YWHAB PE 1 SV 3	28064	4.5674	7276.28	12	22	52.8455	2.7516	131	12	0	11.1146	0.0217067	5.9549	0.1679	0
P61981	1433G_HUMAN	14 3 3 protein gamma OS Homo sapiens GN YWHAG PE 1 SV 2	28284	4.6069	6751.2	9	25	42.1053	3.6507	95	9	0	9.7385	0.0204468	4.2927	0.1222	3
P62258	1433E_HUMAN	14 3 3 protein epsilon OS Homo sapiens GN YWHAE PE 1 SV 1	29155	4.4355	6228.02	8	29	32.1569	6.1897	102	10	0	9.4536	0.0215265	7.2522	0.2128	1
P35606	COPB2_HUMAN	Coatomer subunit beta OS Homo sapiens GN COPB2 PE 1 SV 2	102422	4.9746	2780.86	25	70	38.7417	3.6566	328	38	0	11.7879	0.0246422	9.1013	0.9406	3598
P27348	1433T_HUMAN	14 3 3 protein theta OS Homo sapiens GN YWHAQ PE 1 SV 1	27746	4.4854	16879.1	15	24	53.4694	3.1706	205	16	0	9.8425	0.0194099	16.9956	0.4767	5
Q04917	1433F_HUMAN	14 3 3 protein eta OS Homo sapiens GN YWHAH PE 1 SV 4	28201	4.5615	5973.13	7	27	26.8293	2.7259	83	8	0	7.6671	0.0199583	2.0002	0.0568	2
O43854	EDIL3_HUMAN	EGF like repeat and discoidin I like domain containing protein 3 OS Homo sapiens GN EDIL3 PE 1 SV 1	53729	6.9932	17360.8	31	32	66.6667	1.9139	392	26	0	9.2907	0.0227774	30.4212	1.6772	5082
O00622	CYR61_HUMAN	Protein CYR61 OS Homo sapiens GN CYR61 PE 1 SV 1	41998	8.0874	2166.22	8	33	17.5853	3.2721	101	14	0	9.8652	0.0218425	9.8127	0.4337	4242
Q08431	MFGM_HUMAN	Lactadherin OS Homo sapiens GN MFGE8 PE 1 SV 2	43095	8.0596	1049.34	1	29	3.3592	9.9647	44	9	0	11.5774	0.026228	5.194	0.2281	10267
P62805	H4_HUMAN	Histone H4 OS Homo sapiens GN HIST1H4A PE 1 SV 2	11360	11.7671	85437.2	19	11	66.0194	2.6322	229	13	0	7.5179	0.0224528	153.275	1.7423	7327
P68104	EF1A1_HUMAN	Elongation factor 1 alpha 1 OS Homo sapiens GN EEF1A1 PE 1 SV 1	50109	9.3428	80677.7	40	32	76.1905	2.0699	922	31	0	8.4315	0.034793	234.124	11.8193	5091
P04406	G3P_HUMAN	Glyceraldehyde 3 phosphate dehydrogenase OS Homo sapiens GN GAPDH PE 1 SV 3	36030	8.6968	72177.5	27	21	80.8955	2.4159	744	23	0	8.9325	0.0266915	184.383	6.6792	6445
Q96QV6	H2A1A_HUMAN	Histone H2A type 1 A OS Homo sapiens GN HIST1H2AA PE 1 SV 3	14224	11.2866	69802.2	11	8	35.1145	3.0203	130	6	0	7.8021	0.0214359	133.123	1.8948	7283
P11021	GRP78_HUMAN	78 kDa glucose regulated protein OS Homo sapiens GN HSPA5 PE 1 SV 2	72288	4.875	67303.5	69	52	75.6881	2.2636	1144	47	0	8.5476	0.0286635	174	12.6058	7164
Q96KK5	H2A1H_HUMAN	Histone H2A type 1 H OS Homo sapiens GN HIST1H2AH PE 1 SV 3	13897	11.3115	61610.5	11	7	58.5938	1.8823	129	6	0	7.1596	0.0214686	133.123	1.8512	7287
P14618	KPYM_HUMAN	Pyruvate kinase PKM OS Homo sapiens GN PKM PE 1 SV 4	57900	7.7534	55270.9	62	43	78.9077	4.1453	970	47	0	8.8583	0.0239052	135.754	7.9426	8993
P68431	H31_HUMAN	Histone H3 1 OS Homo sapiens GN HIST1H3A PE 1 SV 2	15394	11.5415	53931.8	11	12	48.5294	3.7327	136	6	0	8.0521	0.0215957	51.1735	0.7941	7322
P84243	H33_HUMAN	Histone H3 3 OS Homo sapiens GN H3F3A PE 1 SV 2	15318	11.6807	48544.1	10	12	48.5294	1.8387	148	6	0	9.1433	0.0258453	34.2999	0.5277	7324
Q99879	H2B1M_HUMAN	Histone H2B type 1 M OS Homo sapiens GN HIST1H2BM PE 1 SV 3	13980	10.7402	38967.3	11	11	50.7937	1.968	146	7	1	6.6102	0.02279	127.6	1.785	7310
P14625	ENPL_HUMAN	Endoplasmin OS Homo sapiens GN HSP90B1 PE 1 SV 1	92411	4.5645	38908.1	68	82	60.274	2.5403	973	53	0	8.7496	0.0263137	96.1845	8.9215	5309
P07355	ANXA2_HUMAN	Annexin A2 OS Homo sapiens GN ANXA2 PE 1 SV 2	38579	7.7842	37697.2	32	32	77.5811	2.6501	454	29	1	8.7959	0.0229446	72.1742	2.8027	893
P11142	HSP7C_HUMAN	Heat shock cognate 71 kDa protein OS Homo sapiens GN HSPA8 PE 1 SV 1	70854	5.2002	37325.8	44	50	57.1207	2.593	664	38	0	8.4037	0.0221996	97.098	6.9062	7717
P60842	IF4A1_HUMAN	Eukaryotic initiation factor 4A I OS Homo sapiens GN EIF4A1 PE 1 SV 1	46124	5.1548	35328.6	34	46	74.3842	2.3793	469	26	0	9.2171	0.0239319	67.7029	3.1402	7950
P08238	HS90B_HUMAN	Heat shock protein HSP 90 beta OS Homo sapiens GN HSP90AB1 PE 1 SV 4	83212	4.7739	35197.7	68	67	68.3702	3.5666	896	55	0	8.7002	0.0221935	85.5072	7.149	7697
Q01813	PFKAP_HUMAN	ATP dependent 6 phosphofructokinase platelet type OS Homo sapiens GN PFKP PE 1 SV 2	85541	7.3535	34793.5	50	51	65.051	2.0332	701	43	0	9.5718	0.0260738	60.3851	5.2238	12898
P13639	EF2_HUMAN	Elongation factor 2 OS Homo sapiens GN EEF2 PE 1 SV 4	95277	6.394	30950	67	69	67.1329	2.4765	896	53	0	8.654	0.0257908	65.1787	6.2772	5101
P09382	LEG1_HUMAN	Galectin 1 OS Homo sapiens GN LGALS1 PE 1 SV 2	14706	5.1416	30416.8	12	14	94.8148	2.8196	189	12	0	10.112	0.0335691	48.5041	0.7304	9338
P31949	S10AB_HUMAN	Protein S100 A11 OS Homo sapiens GN S100A11 PE 1 SV 2	11732	7.021	29328	7	9	85.7143	1.3524	137	7	0	9.8462	0.0216294	40.976	0.4858	15100
P05141	ADT2_HUMAN	ADP ATP translocase 2 OS Homo sapiens GN SLC25A5 PE 1 SV 7	32831	9.9917	28880.5	26	31	52.6846	1.9374	287	18	0	8.756	0.0222556	47.4005	1.568	512
P13489	RINI_HUMAN	Ribonuclease inhibitor OS Homo sapiens GN RNH1 PE 1 SV 2	49941	4.5176	28841	32	38	79.6095	2.9124	399	27	0	9.3431	0.0244118	31.3893	1.6259	14541
P18085	ARF4_HUMAN	ADP ribosylation factor 4 OS Homo sapiens GN ARF4 PE 1 SV 3	20497	7.0356	28775.8	18	15	89.4444	1.44	224	16	0	9.7092	0.0266492	34.3115	0.7077	1045
P12236	ADT3_HUMAN	ADP ATP translocase 3 OS Homo sapiens GN SLC25A6 PE 1 SV 4	32845	10.062	26819.4	31	30	62.4161	3.8734	291	21	0	8.9991	0.022432	23.0704	0.7635	513
P07900	HS90A_HUMAN	Heat shock protein HSP 90 alpha OS Homo sapiens GN HSP90AA1 PE 1 SV 5	84606	4.7476	24995.1	59	92	57.5137	2.9206	659	50	0	8.776	0.0243159	33.9589	2.8885	7696
P06748	NPM_HUMAN	Nucleophosmin OS Homo sapiens GN NPM1 PE 1 SV 2	32554	4.4443	24178.1	9	22	32.6531	2.2205	139	7	0	9.9819	0.0271742	49.3987	1.6176	11499
P07237	PDIA1_HUMAN	Protein disulfide isomerase OS Homo sapiens GN P4HB PE 1 SV 3	57080	4.5645	24081.7	41	50	72.0472	4.1982	539	34	0	8.6036	0.0231273	62.3705	3.5873	12780
O00299	CLIC1_HUMAN	Chloride intracellular channel protein 1 OS Homo sapiens GN CLIC1 PE 1 SV 4	26905	4.8999	23579.6	22	20	65.9751	6.1494	247	17	0	8.7235	0.0234662	49.0722	1.3379	3313
Q06830	PRDX1_HUMAN	Peroxiredoxin 1 OS Homo sapiens GN PRDX1 PE 1 SV 1	22096	8.2427	23324.2	20	18	87.4372	2.277	308	16	0	9.0715	0.0204686	51.3819	1.1478	13572
P35625	TIMP3_HUMAN	Metalloproteinase inhibitor 3 OS Homo sapiens GN TIMP3 PE 1 SV 2	24128	8.7583	21978.9	12	15	53.0806	1.3905	180	12	0	10.4473	0.0278711	28.1523	0.699	17494
P61204	ARF3_HUMAN	ADP ribosylation factor 3 OS Homo sapiens GN ARF3 PE 1 SV 2	20587	7.3887	21695.8	16	14	69.0608	1.872	181	14	0	10.6945	0.0294671	13.9762	0.2887	1044
P08134	RHOC_HUMAN	Rho related GTP binding protein RhoC OS Homo sapiens GN RHOC PE 1 SV 1	21992	6.189	20161.1	10	15	41.4508	1.7493	119	8	0	8.3662	0.0226527	11.423	0.2553	14500
P00330	ADH1_YEAST	Alcohol dehydrogenase 1 OS Saccharomyces cerevisiae strain ATCC 204508 S288c GN ADH1 PE 1 SV 5	36825	6.2168	19801.2	19	25	53.7356	2.4795	240	16	0	8.3518	0.0224775	75	2.7979	20203
Q15365	PCBP1_HUMAN	Poly rC binding protein 1 OS Homo sapiens GN PCBP1 PE 1 SV 2	37473	6.7148	18940.2	14	24	53.9326	2.6417	248	13	0	9.4783	0.0218378	29.8049	1.1329	12624
P12235	ADT1_HUMAN	ADP ATP translocase 1 OS Homo sapiens GN SLC25A4 PE 1 SV 4	33043	10.0723	18914.8	23	30	50.3356	4.4945	226	17	0	9.4098	0.0222331	7.3864	0.2459	511
P00924	ENO1_YEAST	Enolase 1 OS Saccharomyces cerevisiae strain ATCC 204508 S288c GN ENO1 PE 1 SV 3	72537	6.939	18877	18	43	31.1859	2.987	321	15	0	9.4339	0.0411937	349.517	25.6282	20206
P26447	S10A4_HUMAN	Protein S100 A4 OS Homo sapiens GN S100A4 PE 1 SV 1	11720	5.7686	18772	12	12	45.5446	2.3076	94	8	0	7.4664	0.0181127	37.1699	0.4444	15093
P84085	ARF5_HUMAN	ADP ribosylation factor 5 OS Homo sapiens GN ARF5 PE 1 SV 2	20516	6.3618	18239.5	10	15	52.7778	2.2415	131	10	0	10.0869	0.0293223	1.6539	0.0341	1046
P50454	SERPH_HUMAN	Serpin H1 OS Homo sapiens GN SERPINH1 PE 1 SV 2	46411	9.0439	18052.7	27	33	65.7895	5.0307	298	23	0	9.539	0.0249106	34.1081	1.5879	15653
Q6S8J3	POTEE_HUMAN	POTE ankyrin domain family member E OS Homo sapiens GN POTEE PE 1 SV 3	121285	5.7715	17820	21	100	20.4651	4.5844	254	19	2	10.1615	0.0342648	0	0	13367
P00558	PGK1_HUMAN	Phosphoglycerate kinase 1 OS Homo sapiens GN PGK1 PE 1 SV 3	44586	8.1475	16748.9	27	33	65.2278	1.9475	300	21	0	9.575	0.0237397	24.4843	1.1021	12925
P07741	APT_HUMAN	Adenine phosphoribosyltransferase OS Homo sapiens GN APRT PE 1 SV 2	19595	5.6587	16479.7	6	18	53.8889	3.2364	71	6	0	9.7424	0.0263377	14.248	0.2818	1006
P01892	1A02_HUMAN	HLA class I histocompatibility antigen A 2 alpha chain OS Homo sapiens GN HLA A PE 1 SV 1	40896	6.5376	16474.5	17	29	60.8219	1.527	259	16	0	9.0758	0.0210124	37.5153	1.5459	8
P06703	S10A6_HUMAN	Protein S100 A6 OS Homo sapiens GN S100A6 PE 1 SV 1	10173	5.1665	16415	7	13	48.8889	3.712	88	5	0	7.7342	0.0205302	95.3807	0.9764	15094
P63241	IF5A1_HUMAN	Eukaryotic translation initiation factor 5A 1 OS Homo sapiens GN EIF5A PE 1 SV 2	16821	4.8984	15549.6	14	14	55.8442	2.2588	192	11	0	10.325	0.0278202	34.6653	0.5914	7961
Q96S97	MYADM_HUMAN	Myeloid associated differentiation marker OS Homo sapiens GN MYADM PE 1 SV 2	35250	8.0581	15153.2	3	13	10.2484	1.5351	59	2	0	10.4464	0.0269579	22.0777	0.7964	10796
P78371	TCPB_HUMAN	T complex protein 1 subunit beta OS Homo sapiens GN CCT2 PE 1 SV 4	57452	5.9912	15004.2	34	47	75.7009	2.4506	413	33	0	10.9542	0.02487	27.664	1.5998	17210
P48643	TCPE_HUMAN	T complex protein 1 subunit epsilon OS Homo sapiens GN CCT5 PE 1 SV 1	59632	5.3042	14928	27	49	58.4104	2.1512	323	25	0	9.6975	0.0278114	25.0153	1.5041	17212
P26641	EF1G_HUMAN	Elongation factor 1 gamma OS Homo sapiens GN EEF1G PE 1 SV 3	50087	6.2358	14853.7	20	37	53.7757	3.3143	258	18	1	11.4327	0.0325379	35.8778	1.8104	5098
P22234	PUR6_HUMAN	Multifunctional protein ADE2 OS Homo sapiens GN PAICS PE 1 SV 3	47049	6.9697	14331.1	26	35	70.1176	2.1467	270	23	0	10.4102	0.0256485	24.9008	1.1908	13896
Q13200	PSMD2_HUMAN	26S proteasome non ATPase regulatory subunit 2 OS Homo sapiens GN PSMD2 PE 1 SV 3	100135	4.9014	13738.5	46	85	58.5903	1.5325	527	43	0	10.1477	0.0258374	29.5596	2.9838	13772
Q9Y4L1	HYOU1_HUMAN	Hypoxia up regulated protein 1 OS Homo sapiens GN HYOU1 PE 1 SV 1	111266	4.9717	13599.4	59	88	55.1552	1.8999	583	49	0	9.4872	0.0234498	44.2243	4.9338	7844
P21980	TGM2_HUMAN	Protein glutamine gamma glutamyltransferase 2 OS Homo sapiens GN TGM2 PE 1 SV 2	77279	4.9307	13074	35	51	50.0728	2.445	430	29	0	9.661	0.0237357	55.6425	4.3662	17383
P30041	PRDX6_HUMAN	Peroxiredoxin 6 OS Homo sapiens GN PRDX6 PE 1 SV 3	25019	5.9575	12953	19	28	69.1964	1.4711	152	14	0	9.1774	0.0260771	15.2004	0.3823	13577
P54652	HSP72_HUMAN	Heat shock related 70 kDa protein 2 OS Homo sapiens GN HSPA2 PE 1 SV 1	69977	5.4082	12662.7	16	50	27.0736	2.8371	242	16	0	9.1169	0.0214955	0.5603	0.0394	7713
Q15366	PCBP2_HUMAN	Poly rC binding protein 2 OS Homo sapiens GN PCBP2 PE 1 SV 1	38555	6.3472	12592.8	14	24	48.4931	2.0515	209	12	1	10.6402	0.0261371	33.6436	1.3114	12621
P56537	IF6_HUMAN	Eukaryotic translation initiation factor 6 OS Homo sapiens GN EIF6 PE 1 SV 1	26582	4.3682	12515.1	7	14	35.102	10.9446	96	5	0	10.2585	0.0221052	16.598	0.45	7965
P63244	GBLP_HUMAN	Guanine nucleotide binding protein subunit beta 2 like 1 OS Homo sapiens GN GNB2L1 PE 1 SV 3	35054	7.5645	12338.6	21	27	74.7634	2.7666	273	21	0	9.9156	0.0242621	20.846	0.7407	6580
P37802	TAGL2_HUMAN	Transgelin 2 OS Homo sapiens GN TAGLN2 PE 1 SV 3	22377	8.4492	12226.9	14	25	68.8442	3.5763	125	11	0	9.5265	0.0239711	12.013	0.271	17033
Q14697	GANAB_HUMAN	Neutral alpha glucosidase AB OS Homo sapiens GN GANAB PE 1 SV 3	106806	5.688	12204.5	56	69	63.6653	2.3544	685	49	1	9.9817	0.0272733	54.1268	5.8095	6524
P49368	TCPG_HUMAN	T complex protein 1 subunit gamma OS Homo sapiens GN CCT3 PE 1 SV 4	60495	6.0586	12034.7	32	48	57.7982	2.4841	350	29	0	9.4627	0.0261601	28.3784	1.734	17213
Q99832	TCPH_HUMAN	T complex protein 1 subunit eta OS Homo sapiens GN CCT7 PE 1 SV 2	59328	7.519	11963.5	32	43	66.8508	2.2131	417	30	0	11.2224	0.0268105	22.6651	1.3572	17214
P61106	RAB14_HUMAN	Ras related protein Rab 14 OS Homo sapiens GN RAB14 PE 1 SV 4	23881	5.7979	11912.7	12	21	66.9767	3.1269	143	12	0	10.5798	0.0224853	13.0086	0.3138	14003
P0DMV8	HS71A_HUMAN	Heat shock 70 kDa protein 1A OS Homo sapiens GN HSPA1A PE 1 SV 1	70009	5.3188	11873.7	31	49	53.0421	2.4511	330	30	0	11.0145	0.0248522	22.8416	1.6066	7689
P22314	UBA1_HUMAN	Ubiquitin like modifier activating enzyme 1 OS Homo sapiens GN UBA1 PE 1 SV 3	117774	5.3789	11811	40	68	53.4026	1.6815	581	40	0	10.8771	0.0283234	28.8359	3.4295	18489
P04792	HSPB1_HUMAN	Heat shock protein beta 1 OS Homo sapiens GN HSPB1 PE 1 SV 2	22768	5.959	11189.5	13	15	75.1219	1.5829	169	11	0	11.4785	0.0317314	30.6804	0.7007	7719
Q9H4M9	EHD1_HUMAN	EH domain containing protein 1 OS Homo sapiens GN EHD1 PE 1 SV 2	60588	6.356	11096.8	36	48	71.3483	1.9136	386	34	0	9.2651	0.023868	27.1581	1.6481	5156
Q9UNM6	PSD13_HUMAN	26S proteasome non ATPase regulatory subunit 13 OS Homo sapiens GN PSMD13 PE 1 SV 2	42918	5.4316	10910.8	25	33	64.8936	1.8796	231	22	0	9.1216	0.0232166	18.6827	0.8077	13751
P55060	XPO2_HUMAN	Exportin 2 OS Homo sapiens GN CSE1L PE 1 SV 3	110346	5.4067	10906.8	44	70	52.3172	4.8856	482	38	0	10.1126	0.0292051	22.8364	2.5398	19165
Q6DD88	ATLA3_HUMAN	Atlastin 3 OS Homo sapiens GN ATL3 PE 1 SV 1	60503	5.2998	10652.6	24	48	54.3438	2.9994	316	23	0	10.3421	0.0251083	18.9945	1.1586	1359
P10321	1C07_HUMAN	HLA class I histocompatibility antigen Cw 7 alpha chain OS Homo sapiens GN HLA C PE 1 SV 3	40622	5.6279	10533.4	9	24	34.6995	1.4278	126	8	0	11.081	0.0241785	14.2568	0.5868	71
P30153	2AAA_HUMAN	Serine threonine protein phosphatase 2A 65 kDa regulatory subunit A alpha isoform OS Homo sapiens GN	65267	4.8149	10464	25	50	52.4618	4.4809	272	26	0	10.7218	0.0259039	21.5357	1.4237	84
Q58FF8	H90B2_HUMAN	Putative heat shock protein HSP 90 beta 2 OS Homo sapiens GN HSP90AB2P PE 1 SV 2	44321	4.5894	10169.3	25	44	40.9449	3.496	311	19	0	9.2921	0.0218824	16.0732	0.7156	7331
P40227	TCPZ_HUMAN	T complex protein 1 subunit zeta OS Homo sapiens GN CCT6A PE 1 SV 3	57987	6.2241	10105.6	21	41	41.0546	2.4274	261	18	0	9.4252	0.0266073	17.1161	1.001	17220
P60174	TPIS_HUMAN	Triosephosphate isomerase OS Homo sapiens GN TPI1 PE 1 SV 3	30771	5.5474	9902.33	19	26	65.7343	2.8999	222	18	0	11.2511	0.0298508	17.8583	0.555	17960
P17987	TCPA_HUMAN	T complex protein 1 subunit alpha OS Homo sapiens GN TCP1 PE 1 SV 1	60305	5.7129	9859.75	30	46	51.9784	2.4245	326	25	0	8.6612	0.02211	20.9855	1.2771	17209
P51665	PSMD7_HUMAN	26S proteasome non ATPase regulatory subunit 7 OS Homo sapiens GN PSMD7 PE 1 SV 2	37002	6.3003	9804.73	13	34	50.6173	1.6761	138	14	0	8.3563	0.0248701	20.2946	0.7526	13777
Q06210	GFPT1_HUMAN	Glutamine fructose 6 phosphate aminotransferase isomerizing 1 OS Homo sapiens GN GFPT1 PE 1 SV 3	78756	6.6694	9759.21	35	62	52.3605	2.7714	376	32	0	9.7214	0.025919	25.2067	2.0066	6694
P17858	PFKAL_HUMAN	ATP dependent 6 phosphofructokinase liver type OS Homo sapiens GN PFKL PE 1 SV 6	84964	7.2261	9682.97	33	51	54.1026	2.9511	378	30	0	11.0207	0.0261631	15.2812	1.3114	12896
Q31612	1B73_HUMAN	HLA class I histocompatibility antigen B 73 alpha chain OS Homo sapiens GN HLA B PE 1 SV 1	40409	5.8022	9293.03	6	25	26.7218	4.3678	95	7	0	11.2273	0.0257017	4.5278	0.1849	61
P17980	PRS6A_HUMAN	26S protease regulatory subunit 6A OS Homo sapiens GN PSMC3 PE 1 SV 3	49172	4.9409	9105.6	24	41	60.5923	1.5818	218	21	0	11.1756	0.0287401	15.2284	0.7536	13708
P62191	PRS4_HUMAN	26S protease regulatory subunit 4 OS Homo sapiens GN PSMC1 PE 1 SV 1	49153	5.7993	9100.33	20	40	63.6364	2.7053	190	18	0	10.6413	0.0294952	15.9607	0.7878	13710
P41250	SYG_HUMAN	Glycine tRNA ligase OS Homo sapiens GN GARS PE 1 SV 3	83112	6.6138	8845.48	28	63	43.843	4.6871	348	30	0	10.975	0.0281996	21.6199	1.8141	16803
P11413	G6PD_HUMAN	Glucose 6 phosphate 1 dehydrogenase OS Homo sapiens GN G6PD PE 1 SV 4	59219	6.394	8627.14	32	52	65.2427	2.4275	289	30	0	10.1928	0.0251734	24.1484	1.442	6455
P14868	SYDC_HUMAN	Aspartate tRNA ligase cytoplasmic OS Homo sapiens GN DARS PE 1 SV 2	57100	6.0894	8392.61	33	49	55.489	2.8272	266	28	0	8.1808	0.0277998	18.3641	1.0566	16791
P55209	NP1L1_HUMAN	Nucleosome assembly protein 1 like 1 OS Homo sapiens GN NAP1L1 PE 1 SV 1	45345	4.1631	8364.07	10	25	25.8312	2.7924	119	13	0	10.4627	0.0238226	25.2556	1.1532	11444
P62333	PRS10_HUMAN	26S protease regulatory subunit 10B OS Homo sapiens GN PSMC6 PE 1 SV 1	44145	7.2729	8363.77	15	40	42.9306	1.5657	181	16	0	10.7046	0.0283897	12.2804	0.546	13687
P04899	GNAI2_HUMAN	Guanine nucleotide binding protein G i subunit alpha 2 OS Homo sapiens GN GNAI2 PE 1 SV 3	40425	5.1899	8356.94	19	29	56.0563	2.7615	220	17	0	10.9195	0.0243398	13.5366	0.5553	6878
P50990	TCPQ_HUMAN	T complex protein 1 subunit theta OS Homo sapiens GN CCT8 PE 1 SV 4	59582	5.272	8340.24	33	52	58.0292	3.2056	313	32	0	9.7043	0.0251464	21.5157	1.295	17217
O75083	WDR1_HUMAN	WD repeat containing protein 1 OS Homo sapiens GN WDR1 PE 1 SV 4	66151	6.1772	8198.42	34	43	67.6568	3.3114	311	29	1	11.129	0.0252757	33.8697	2.2651	19003
P35998	PRS7_HUMAN	26S protease regulatory subunit 7 OS Homo sapiens GN PSMC2 PE 1 SV 3	48603	5.5825	8079.09	25	37	64.6651	2.8665	228	24	0	10.0718	0.0280321	13.2229	0.6484	13711
O15260	SURF4_HUMAN	Surfeit locus protein 4 OS Homo sapiens GN SURF4 PE 1 SV 3	30373	7.8252	7930.48	6	16	23.0483	2.5968	78	8	0	10.7599	0.0225588	17.9488	0.5496	16743
P50991	TCPD_HUMAN	T complex protein 1 subunit delta OS Homo sapiens GN CCT4 PE 1 SV 4	57887	7.7827	7887.86	28	42	55.6586	1.9942	267	25	0	10.456	0.02563	19.0632	1.114	17211
Q14974	IMB1_HUMAN	Importin subunit beta 1 OS Homo sapiens GN KPNB1 PE 1 SV 2	97108	4.4868	7857.73	29	62	44.7489	1.9605	395	32	0	10.1646	0.0249031	20.8707	2.0554	8158
P32320	CDD_HUMAN	Cytidine deaminase OS Homo sapiens GN CDA PE 1 SV 2	16173	6.6958	7818.19	6	10	86.9863	2.817	74	6	0	11.44	0.0287546	8.0114	0.1338	2648
P57721	PCBP3_HUMAN	Poly rC binding protein 3 OS Homo sapiens GN PCBP3 PE 2 SV 2	39440	8.1167	7781.78	6	25	23.1806	2.2216	79	6	0	9.1901	0.0238877	7.0644	0.2808	12622
P00338	LDHA_HUMAN	L lactate dehydrogenase A chain OS Homo sapiens GN LDHA PE 1 SV 2	36665	8.3657	7733.97	23	31	70.4819	2.0312	200	21	1	10.7021	0.0236321	19.4177	0.7179	9323
Q9H0U4	RAB1B_HUMAN	Ras related protein Rab 1B OS Homo sapiens GN RAB1B PE 1 SV 1	22157	5.395	7711.82	12	18	72.6368	3.5101	156	12	0	11.0231	0.0269772	20.086	0.4488	14011
Q9H853	TBA4B_HUMAN	Putative tubulin like protein alpha 4B OS Homo sapiens GN TUBA4B PE 5 SV 2	27533	7.7666	7632.34	5	17	19.0871	1.0361	53	3	0	8.4516	0.0444167	81.5325	2.2696	17077
P30479	1B41_HUMAN	HLA class I histocompatibility antigen B 41 alpha chain OS Homo sapiens GN HLA B PE 1 SV 1	40514	6.0806	7561.28	10	28	38.674	1.2848	121	10	0	9.961	0.0318768	9.4803	0.3876	42
P04083	ANXA1_HUMAN	Annexin A1 OS Homo sapiens GN ANXA1 PE 1 SV 2	38689	6.6372	7492.29	25	29	66.474	3.3969	217	22	0	9.6519	0.0239591	17.1098	0.6663	892
O00232	PSD12_HUMAN	26S proteasome non ATPase regulatory subunit 12 OS Homo sapiens GN PSMD12 PE 1 SV 3	52870	7.582	7470.76	27	38	56.1404	2.5744	272	24	0	10.3307	0.0295912	12.8693	0.686	13750
P32119	PRDX2_HUMAN	Peroxiredoxin 2 OS Homo sapiens GN PRDX2 PE 1 SV 5	21878	5.5679	7433.37	13	17	63.6364	2.8588	111	10	0	8.7165	0.0245126	16.362	0.361	13573
P30508	1C12_HUMAN	HLA class I histocompatibility antigen Cw 12 alpha chain OS Homo sapiens GN HLA C PE 1 SV 2	40860	5.8682	7420.46	12	26	53.8251	1.8013	146	12	0	11.1142	0.0264887	2.0052	0.0829	73
P51148	RAB5C_HUMAN	Ras related protein Rab 5C OS Homo sapiens GN RAB5C PE 1 SV 2	23467	8.5796	7413.04	10	14	42.1296	4.4378	101	10	0	9.2157	0.024899	15.5227	0.3681	14042
P43686	PRS6B_HUMAN	26S protease regulatory subunit 6B OS Homo sapiens GN PSMC4 PE 1 SV 2	47336	4.9072	7392.4	27	38	73.2057	3.0229	214	18	0	11.1106	0.0328114	14.3838	0.6829	13709
O00487	PSDE_HUMAN	26S proteasome non ATPase regulatory subunit 14 OS Homo sapiens GN PSMD14 PE 1 SV 1	34554	6.0601	7265.22	13	19	63.871	2.0972	152	14	0	11.2123	0.0282937	15.4125	0.5356	13756
P06493	CDK1_HUMAN	Cyclin dependent kinase 1 OS Homo sapiens GN CDK1 PE 1 SV 3	34073	8.7568	7184.17	18	29	68.6869	1.7315	162	16	0	10.7499	0.0262104	14.6742	0.5012	2665
P26639	SYTC_HUMAN	Threonine tRNA ligase cytoplasmic OS Homo sapiens GN TARS PE 1 SV 3	83381	6.2153	7182.51	36	58	47.1646	4.9532	358	35	0	10.7218	0.0274299	16.5234	1.3937	16864
P60981	DEST_HUMAN	Destrin OS Homo sapiens GN DSTN PE 1 SV 3	18493	7.8384	7166.09	11	19	43.6364	2.6555	69	7	0	8.387	0.0195071	11.2031	0.2124	4526
Q9H0C2	ADT4_HUMAN	ADP ATP translocase 4 OS Homo sapiens GN SLC25A31 PE 2 SV 1	34999	10.2378	7126.23	8	32	20.6349	6.0019	65	9	1	11.337	0.0193809	0.623	0.022	515
P17655	CAN2_HUMAN	Calpain 2 catalytic subunit OS Homo sapiens GN CAPN2 PE 1 SV 6	79944	4.6831	7099.47	31	51	50.2857	2.9719	381	30	0	11.3303	0.0306044	30.1387	2.4367	2109
P62937	PPIA_HUMAN	Peptidyl prolyl cis trans isomerase A OS Homo sapiens GN PPIA PE 1 SV 2	18000	7.853	6995.88	14	12	64.2424	3.3866	153	11	0	8.3061	0.0248416	21.5742	0.3935	13434
P62879	GBB2_HUMAN	Guanine nucleotide binding protein G I G S G T subunit beta 2 OS Homo sapiens GN GNB2 PE 1 SV 3	37307	5.5356	6984.7	19	21	51.1765	2.9763	159	15	0	10.9372	0.0247142	11.8873	0.4526	6562
P27797	CALR_HUMAN	Calreticulin OS Homo sapiens GN CALR PE 1 SV 1	48111	4.0942	6966.65	21	47	56.3549	2.7507	235	15	0	10.3688	0.0246716	36.3495	1.7561	2092
P15153	RAC2_HUMAN	Ras related C3 botulinum toxin substrate 2 OS Homo sapiens GN RAC2 PE 1 SV 1	21415	7.5571	6919.19	9	12	38.0208	2.1229	75	9	0	8.6292	0.0204779	11.7125	0.2557	14062
P00750	TPA_HUMAN	Tissue type plasminogen activator OS Homo sapiens GN PLAT PE 1 SV 1	62875	7.626	6809.84	19	38	45.7295	3.4287	193	22	0	10.9774	0.0258444	11.8251	0.7696	17935
P30504	1C04_HUMAN	HLA class I histocompatibility antigen Cw 4 alpha chain OS Homo sapiens GN HLA C PE 1 SV 1	40969	6.0146	6752.22	9	26	39.6175	3.0899	124	11	0	10.702	0.0263979	7.7616	0.3213	68
P59190	RAB15_HUMAN	Ras related protein Rab 15 OS Homo sapiens GN RAB15 PE 1 SV 1	24375	5.3921	6631.61	4	21	26.8868	4.8473	41	6	0	10.0975	0.0243706	22.973	0.5669	14008
Q58FF3	ENPLL_HUMAN	Putative endoplasmin like protein OS Homo sapiens GN HSP90B2P PE 5 SV 1	45829	4.9658	6596.14	17	44	23.8095	3.3637	148	12	0	9.0822	0.0227444	0.6974	0.0323	5308
P16188	1A30_HUMAN	HLA class I histocompatibility antigen A 30 alpha chain OS Homo sapiens GN HLA A PE 1 SV 2	40879	5.6733	6568.48	10	26	38.9041	1.936	142	11	0	10.6562	0.0251261	2.3386	0.0963	18
Q15185	TEBP_HUMAN	Prostaglandin E synthase 3 OS Homo sapiens GN PTGES3 PE 1 SV 1	18685	4.1221	6476.12	9	15	42.5	1.1663	77	8	0	11.9334	0.0269524	19.5228	0.3706	17254
Q03135	CAV1_HUMAN	Caveolin 1 OS Homo sapiens GN CAV1 PE 1 SV 4	20458	5.5898	6443.47	8	16	34.8315	3.8379	95	8	0	11.0827	0.0251061	24.8186	0.5123	2195
Q07065	CKAP4_HUMAN	Cytoskeleton associated protein 4 OS Homo sapiens GN CKAP4 PE 1 SV 2	65982	5.5415	6360.44	28	64	54.3189	1.7762	304	28	0	10.8813	0.0250605	15.824	1.0465	3188
Q9NR31	SAR1A_HUMAN	GTP binding protein SAR1a OS Homo sapiens GN SAR1A PE 1 SV 1	22352	6.2344	6320.78	9	18	65.6566	1.7397	91	8	0	11.1258	0.0294156	15.1098	0.3397	15384
P60228	EIF3E_HUMAN	Eukaryotic translation initiation factor 3 subunit E OS Homo sapiens GN EIF3E PE 1 SV 1	52187	5.6309	6308.82	22	42	58.427	5.3952	192	22	0	10.203	0.0286451	10.5895	0.5572	5182
P30154	2AAB_HUMAN	Serine threonine protein phosphatase 2A 65 kDa regulatory subunit A beta isoform OS Homo sapiens GN	66171	4.645	6302.35	13	47	28.9517	3.3209	118	16	0	10.2759	0.024768	3.3646	0.2249	85
O00231	PSD11_HUMAN	26S proteasome non ATPase regulatory subunit 11 OS Homo sapiens GN PSMD11 PE 1 SV 3	47434	6.0469	6187.24	23	38	47.1564	2.8173	176	20	0	9.4772	0.0241158	12.1694	0.5811	13749
P11216	PYGB_HUMAN	Glycogen phosphorylase brain form OS Homo sapiens GN PYGB PE 1 SV 5	96634	6.3999	6174.24	32	79	38.6714	2.6434	360	32	0	10.361	0.0279435	18.1136	1.7639	13936
Q9NZN4	EHD2_HUMAN	EH domain containing protein 2 OS Homo sapiens GN EHD2 PE 1 SV 2	61122	6.0015	6098.59	21	45	47.1455	3.5235	194	25	0	9.12	0.0260115	15.2181	0.9334	5157
P09211	GSTP1_HUMAN	Glutathione S transferase P OS Homo sapiens GN GSTP1 PE 1 SV 2	23341	5.2822	6072.86	8	15	51.9048	2.1651	76	6	0	11.8119	0.0244216	8.0046	0.1888	7211
Q96QK1	VPS35_HUMAN	Vacuolar protein sorting associated protein 35 OS Homo sapiens GN VPS35 PE 1 SV 2	91649	5.168	5976.22	25	63	36.0553	2.4893	268	23	0	9.1479	0.0292414	14.9683	1.3847	18916
P26599	PTBP1_HUMAN	Polypyrimidine tract binding protein 1 OS Homo sapiens GN PTBP1 PE 1 SV 1	57185	9.5332	5942.7	11	34	34.8399	7.9699	177	12	0	12.1314	0.029218	20.5808	1.1812	13803
P53396	ACLY_HUMAN	ATP citrate synthase OS Homo sapiens GN ACLY PE 1 SV 3	120762	6.9507	5918.35	41	92	38.1471	3.8642	445	39	0	9.8871	0.0257499	21.6385	2.6345	344
P21266	GSTM3_HUMAN	Glutathione S transferase Mu 3 OS Homo sapiens GN GSTM3 PE 1 SV 3	26542	5.2075	5913.36	19	19	58.6667	2.319	139	15	0	8.6384	0.0231285	14.2874	0.386	7207
P69905	HBA_HUMAN	Hemoglobin subunit alpha OS Homo sapiens GN HBA1 PE 1 SV 2	15247	9.1787	5890.43	5	9	34.507	2.1899	52	4	0	11.2184	0.0256177	21.1779	0.3243	7368
Q99714	HCD2_HUMAN	3 hydroxyacyl CoA dehydrogenase type 2 OS Homo sapiens GN HSD17B10 PE 1 SV 3	26906	7.8384	5860.95	13	17	66.2835	3.8854	148	14	0	12.1836	0.0304026	5.5824	0.1516	7381
P62140	PP1B_HUMAN	Serine threonine protein phosphatase PP1 beta catalytic subunit OS Homo sapiens GN PPP1CB PE 1 SV 3	37162	5.7715	5823.41	17	26	60.2446	2.4087	184	20	0	11.177	0.0316731	6.6906	0.2541	13387
P62820	RAB1A_HUMAN	Ras related protein Rab 1A OS Homo sapiens GN RAB1A PE 1 SV 3	22663	5.8491	5778.28	13	19	62.439	3.0773	140	13	0	11.1258	0.0251546	7.0456	0.1614	14009
P49773	HINT1_HUMAN	Histidine triad nucleotide binding protein 1 OS Homo sapiens GN HINT1 PE 1 SV 2	13793	6.4863	5753.49	7	10	58.7302	1.6092	65	5	0	10.9593	0.0231642	17.4014	0.2422	7518
P12268	IMDH2_HUMAN	Inosine 5 monophosphate dehydrogenase 2 OS Homo sapiens GN IMPDH2 PE 1 SV 2	55769	6.4541	5748.68	26	41	47.6654	2.4898	276	21	0	10.0241	0.0264629	18.1867	1.0232	8160
Q14376	GALE_HUMAN	UDP glucose 4 epimerase OS Homo sapiens GN GALE PE 1 SV 2	38257	6.271	5630.28	16	28	59.7701	2.4915	171	15	0	10.3549	0.02635	12.8386	0.4966	6504
Q15008	PSMD6_HUMAN	26S proteasome non ATPase regulatory subunit 6 OS Homo sapiens GN PSMD6 PE 1 SV 1	45502	5.2983	5597.47	19	40	46.7866	2.2064	184	19	0	10.2193	0.0246637	15.384	0.7048	13776
P18031	PTN1_HUMAN	Tyrosine protein phosphatase non receptor type 1 OS Homo sapiens GN PTPN1 PE 1 SV 1	49934	5.833	5595.46	18	52	49.8851	3.163	187	20	0	10.3468	0.0290834	13.8723	0.7011	13843
Q08380	LG3BP_HUMAN	Galectin 3 binding protein OS Homo sapiens GN LGALS3BP PE 1 SV 1	65289	4.9438	5589.72	23	39	40.5128	2.453	215	21	0	11.509	0.0259832	16.3958	1.0861	9374
P04439	1A03_HUMAN	HLA class I histocompatibility antigen A 3 alpha chain OS Homo sapiens GN HLA A PE 1 SV 2	40815	5.5796	5556.95	11	27	44.9315	1.9078	140	11	0	11.2753	0.0257966	1.4446	0.0594	9
Q9Y230	RUVB2_HUMAN	RuvB like 2 OS Homo sapiens GN RUVBL2 PE 1 SV 3	51124	5.335	5460.58	25	43	44.0605	3.6902	209	23	0	10.3308	0.0269362	17.8448	0.9159	15065
P49588	SYAC_HUMAN	Alanine tRNA ligase cytoplasmic OS Homo sapiens GN AARS PE 1 SV 2	106743	5.1812	5399.53	35	82	49.5868	2.8127	359	33	0	11.6798	0.0282593	53.8432	5.7909	16775
P07339	CATD_HUMAN	Cathepsin D OS Homo sapiens GN CTSD PE 1 SV 1	44523	6.0908	5396	16	28	42.233	2.4651	136	15	0	10.9688	0.0265384	13.243	0.5968	2178
P48741	HSP77_HUMAN	Putative heat shock 70 kDa protein 7 OS Homo sapiens GN HSPA7 PE 5 SV 2	40219	7.8647	5286.01	9	28	17.4387	2.4846	69	7	0	11.0929	0.0185415	12.421	0.5027	7715
Q9Y265	RUVB1_HUMAN	RuvB like 1 OS Homo sapiens GN RUVBL1 PE 1 SV 1	50196	5.9868	5224.2	20	34	57.0175	2.7674	218	18	0	11.1933	0.0255374	19.5246	0.9874	15064
P04632	CPNS1_HUMAN	Calpain small subunit 1 OS Homo sapiens GN CAPNS1 PE 1 SV 1	28297	4.8662	5215.53	11	16	53.7313	3.0709	112	12	0	9.5414	0.0253958	7.6337	0.2175	3757
Q58FG0	HS905_HUMAN	Putative heat shock protein HSP 90 alpha A5 OS Homo sapiens GN HSP90AA5P PE 2 SV 1	38713	6.1245	5165.65	9	33	18.5629	3.8296	107	10	0	11.4775	0.0295502	2.5194	0.0982	7695
Q58FG1	HS904_HUMAN	Putative heat shock protein HSP 90 alpha A4 OS Homo sapiens GN HSP90AA4P PE 5 SV 1	47682	4.8896	5154.07	7	36	8.8517	3.9403	81	7	0	7.9128	0.0238719	2.8347	0.1356	7694
P49327	FAS_HUMAN	Fatty acid synthase OS Homo sapiens GN FASN PE 1 SV 3	273251	5.9839	5149.79	84	178	44.1657	3.0512	889	88	0	10.7862	0.0262812	17.5836	4.854	5946
P61026	RAB10_HUMAN	Ras related protein Rab 10 OS Homo sapiens GN RAB10 PE 1 SV 1	22526	8.5737	5124.56	12	18	42	2.5518	93	10	0	9.503	0.0221858	16.1384	0.3675	14001
O43242	PSMD3_HUMAN	26S proteasome non ATPase regulatory subunit 3 OS Homo sapiens GN PSMD3 PE 1 SV 2	60939	8.6953	5122.09	16	57	32.9588	6.8657	202	18	0	9.8319	0.0238961	16.1607	0.9873	13773
P04844	RPN2_HUMAN	Dolichyl diphosphooligosaccharide protein glycosyltransferase subunit 2 OS Homo sapiens GN RPN2 PE	69241	5.332	5021.74	15	38	41.8384	2.3231	215	15	0	10.9599	0.0289053	14.863	1.0315	14883
P14136	GFAP_HUMAN	Glial fibrillary acidic protein OS Homo sapiens GN GFAP PE 1 SV 1	49849	5.2559	5014.45	4	48	6.4815	3.0293	64	7	0	7.2276	0.0199642	0.3463	0.0173	6689
Q29960	1C16_HUMAN	HLA class I histocompatibility antigen Cw 16 alpha chain OS Homo sapiens GN HLA C PE 1 SV 1	40727	6.0791	4977.74	9	24	40.1639	1.5442	110	10	0	11.6635	0.0253688	0.5971	0.0246	76
O60684	IMA7_HUMAN	Importin subunit alpha 7 OS Homo sapiens GN KPNA6 PE 1 SV 1	59991	4.7007	4977.08	12	42	38.0597	2.0607	124	12	0	11.1445	0.0265836	7.3395	0.446	8155
P04004	VTNC_HUMAN	Vitronectin OS Homo sapiens GN VTN PE 1 SV 1	54271	5.4331	4972.13	9	28	6.4854	2.58	71	6	0	6.9409	0.0241746	71.7832	3.9555	18951
P19623	SPEE_HUMAN	Spermidine synthase OS Homo sapiens GN SRM PE 1 SV 1	33802	5.1548	4834.68	10	30	52.9801	3.6455	103	12	0	12.1937	0.0371252	10.4673	0.36	16310
O94905	ERLN2_HUMAN	Erlin 2 OS Homo sapiens GN ERLIN2 PE 1 SV 1	37815	5.3232	4834.42	14	29	50.1475	2.7014	131	16	0	9.8789	0.0296837	9.6641	0.3679	5429
P54577	SYYC_HUMAN	Tyrosine tRNA ligase cytoplasmic OS Homo sapiens GN YARS PE 1 SV 4	59106	6.6357	4787.07	20	51	34.6591	3.6558	147	21	1	9.6837	0.0233842	11.1641	0.6641	16879
P61019	RAB2A_HUMAN	Ras related protein Rab 2A OS Homo sapiens GN RAB2A PE 1 SV 1	23530	6.0806	4774.04	7	23	33.4906	2.74	73	7	0	11.23	0.0273567	14.1951	0.3367	14019
P68402	PA1B2_HUMAN	Platelet activating factor acetylhydrolase IB subunit beta OS Homo sapiens GN PAFAH1B2 PE 1 SV 1	25553	5.5005	4772.32	5	17	23.5808	2.8192	51	6	0	8.191	0.0278977	10.9177	0.281	12443
P15170	ERF3A_HUMAN	Eukaryotic peptide chain release factor GTP binding subunit ERF3A OS Homo sapiens GN GSPT1 PE 1 SV 1	55720	5.3086	4735.61	10	47	34.0681	2.836	137	14	0	12.1349	0.0306366	7.3052	0.4119	5403
A6NHL2	TBAL3_HUMAN	Tubulin alpha chain like 3 OS Homo sapiens GN TUBAL3 PE 1 SV 2	49876	5.6235	4685.26	9	38	13.6771	3.4862	123	8	0	8.8594	0.0215597	36.7229	1.8621	17079
P0CG38	POTEI_HUMAN	POTE ankyrin domain family member I OS Homo sapiens GN POTEI PE 3 SV 1	121204	5.7817	4680.44	17	99	15.6279	5.5774	160	19	2	10.7911	0.0299558	48.1586	5.9204	13369
P52292	IMA1_HUMAN	Importin subunit alpha 1 OS Homo sapiens GN KPNA2 PE 1 SV 1	57826	5.0889	4647.42	12	36	33.8374	2.1854	164	13	0	13.0002	0.0280868	11.8746	0.6911	8151
P48556	PSMD8_HUMAN	26S proteasome non ATPase regulatory subunit 8 OS Homo sapiens GN PSMD8 PE 1 SV 2	39586	10.0034	4613.08	9	30	32.5714	5.7173	87	11	0	10.6935	0.0341809	9.3249	0.372	13779
Q99623	PHB2_HUMAN	Prohibitin 2 OS Homo sapiens GN PHB2 PE 1 SV 2	33275	10.1895	4572.04	11	29	38.796	2.7659	113	13	0	11.3743	0.0232532	10.2379	0.3409	12955
P41252	SYIC_HUMAN	Isoleucine tRNA ligase cytoplasmic OS Homo sapiens GN IARS PE 1 SV 2	144405	5.7422	4519.32	47	98	40.4913	2.6546	397	48	0	10.3578	0.0286285	12.7001	1.8518	16806
O75477	ERLN1_HUMAN	Erlin 1 OS Homo sapiens GN ERLIN1 PE 1 SV 1	38901	7.9351	4507.88	12	32	47.3988	4.0372	118	14	0	10.3017	0.0268077	10.4915	0.4102	5430
Q7L2H7	EIF3M_HUMAN	Eukaryotic translation initiation factor 3 subunit M OS Homo sapiens GN EIF3M PE 1 SV 1	42475	5.2734	4488.47	12	31	32.6203	2.1906	126	12	0	10.9899	0.0236594	16.4528	0.7068	5190
P55072	TERA_HUMAN	Transitional endoplasmic reticulum ATPase OS Homo sapiens GN VCP PE 1 SV 4	89265	4.9556	4486.3	21	69	37.7171	2.0483	286	25	2	10.9474	0.0273801	8.1633	0.7348	17290
Q99536	VAT1_HUMAN	Synaptic vesicle membrane protein VAT 1 homolog OS Homo sapiens GN VAT1 PE 1 SV 2	41893	5.8506	4474.36	8	22	34.8601	1.5854	111	10	0	10.5866	0.0222506	11.1511	0.47	18785
P13667	PDIA4_HUMAN	Protein disulfide isomerase A4 OS Homo sapiens GN PDIA4 PE 1 SV 2	72887	4.7681	4467.17	25	69	30.8527	4.5786	246	28	0	11.1216	0.0243184	12.3123	0.9022	12783
Q6NZI2	PTRF_HUMAN	Polymerase I and transcript release factor OS Homo sapiens GN PTRF PE 1 SV 1	43449	5.3394	4465.44	11	27	28.718	2.774	138	12	0	9.2375	0.0245226	15.2517	0.6631	13881
P20042	IF2B_HUMAN	Eukaryotic translation initiation factor 2 subunit 2 OS Homo sapiens GN EIF2S2 PE 1 SV 2	38364	5.4521	4432.73	13	43	28.8288	2.576	110	12	0	9.9772	0.0185713	14.104	0.5463	7943
P63092	GNAS2_HUMAN	Guanine nucleotide binding protein G s subunit alpha isoforms short OS Homo sapiens GN GNAS PE 1 SV	45635	5.4668	4410.64	15	28	32.7411	5.2838	115	16	0	10.0025	0.0236064	6.3539	0.293	6884
P62195	PRS8_HUMAN	26S protease regulatory subunit 8 OS Homo sapiens GN PSMC5 PE 1 SV 1	45597	7.3843	4368.63	18	33	45.3202	3.2477	143	17	0	9.9832	0.0255103	11.1735	0.5117	13712
P13693	TCTP_HUMAN	Translationally controlled tumor protein OS Homo sapiens GN TPT1 PE 1 SV 1	19582	4.6436	4365.18	7	16	52.3256	1.1489	68	8	0	11.3044	0.0322822	9.5627	0.1885	17227
Q8NBQ5	DHB11_HUMAN	Estradiol 17 beta dehydrogenase 11 OS Homo sapiens GN HSD17B11 PE 1 SV 3	32914	9.4189	4307.22	8	20	25.3333	2.5135	73	8	0	10.9184	0.023464	8.4917	0.2826	4558
P06733	ENOA_HUMAN	Alpha enolase OS Homo sapiens GN ENO1 PE 1 SV 2	47139	7.1719	4276.99	13	31	42.3963	2.5263	138	14	0	11.9526	0.0335202	7.8915	0.3749	5301
Q15181	IPYR_HUMAN	Inorganic pyrophosphatase OS Homo sapiens GN PPA1 PE 1 SV 2	32639	5.4419	4274.86	8	26	40.1384	1.783	111	11	1	13.4239	0.0314135	7.7405	0.2563	8266
P62873	GBB1_HUMAN	Guanine nucleotide binding protein G I G S G T subunit beta 1 OS Homo sapiens GN GNB1 PE 1 SV 3	37353	5.5356	4274.48	19	21	49.4118	2.9856	134	15	0	10.7886	0.0232445	6.2403	0.2382	6561
Q13162	PRDX4_HUMAN	Peroxiredoxin 4 OS Homo sapiens GN PRDX4 PE 1 SV 1	30520	5.8345	4161.18	6	20	29.5203	1.1107	70	8	0	11.9682	0.0281684	2.69	0.0828	13576
O00303	EIF3F_HUMAN	Eukaryotic translation initiation factor 3 subunit F OS Homo sapiens GN EIF3F PE 1 SV 1	37540	5.0947	4099.14	14	19	44.5378	1.4505	128	12	0	10.0256	0.0278226	11.3632	0.4281	5183
Q15382	RHEB_HUMAN	GTP binding protein Rheb OS Homo sapiens GN RHEB PE 1 SV 1	20484	5.5547	4039.39	9	14	32.6087	2.4931	81	11	0	8.3566	0.0237588	8.6297	0.1774	14458
Q13155	AIMP2_HUMAN	Aminoacyl tRNA synthase complex interacting multifunctional protein 2 OS Homo sapiens GN AIMP2 PE 1	35326	8.2632	3987.19	9	26	32.1875	2.0382	94	10	0	11.9677	0.0314897	8.9236	0.3185	608
P40616	ARL1_HUMAN	ADP ribosylation factor like protein 1 OS Homo sapiens GN ARL1 PE 1 SV 1	20404	5.4478	3972.07	5	14	40.3315	2.1709	42	6	0	9.0597	0.0256031	5.0251	0.1032	1111
P54136	SYRC_HUMAN	Arginine tRNA ligase cytoplasmic OS Homo sapiens GN RARS PE 1 SV 2	75330	6.2358	3948.31	29	54	45	5.462	238	31	0	11.8078	0.0293241	10.1033	0.7696	16841
P49591	SYSC_HUMAN	Serine tRNA ligase cytoplasmic OS Homo sapiens GN SARS PE 1 SV 3	58740	6.0059	3912.82	20	45	43.3852	3.1431	197	22	0	12.1008	0.0260413	13.5501	0.8034	16844
P02545	LMNA_HUMAN	Prelamin A C OS Homo sapiens GN LMNA PE 1 SV 1	74094	6.5815	3850.84	23	73	30.4217	2.8962	216	25	0	10.2314	0.0247491	21.0521	1.5668	9489
Q9NZN3	EHD3_HUMAN	EH domain containing protein 3 OS Homo sapiens GN EHD3 PE 1 SV 2	60848	6.0981	3835.27	18	49	32.3364	2.7949	172	20	1	9.0709	0.0213818	0.3469	0.0211	5160
P62070	RRAS2_HUMAN	Ras related protein R Ras2 OS Homo sapiens GN RRAS2 PE 1 SV 1	23384	5.6382	3826.85	8	20	40.6863	3.746	78	8	0	10.0297	0.0277273	10.0432	0.2373	14902
Q96FW1	OTUB1_HUMAN	Ubiquitin thioesterase OTUB1 OS Homo sapiens GN OTUB1 PE 1 SV 2	31264	4.6582	3822.98	8	23	32.8413	2.699	75	8	0	10.4021	0.0264543	6.607	0.2082	12343
Q9Y2Q3	GSTK1_HUMAN	Glutathione S transferase kappa 1 OS Homo sapiens GN GSTK1 PE 1 SV 3	25480	8.7349	3821.99	5	19	40.2655	9.9198	81	9	0	12.3727	0.0274397	6.9016	0.1768	7204
Q9P2J5	SYLC_HUMAN	Leucine tRNA ligase cytoplasmic OS Homo sapiens GN LARS PE 1 SV 2	134379	6.9316	3795	36	97	32.9082	2.7934	369	45	0	10.1602	0.0264601	15.544	2.1088	16810
P56192	SYMC_HUMAN	Methionine tRNA ligase cytoplasmic OS Homo sapiens GN MARS PE 1 SV 2	101051	5.7495	3778.38	25	51	34.8889	2.8052	239	26	0	11.6731	0.027285	13.3886	1.3698	16812
P61020	RAB5B_HUMAN	Ras related protein Rab 5B OS Homo sapiens GN RAB5B PE 1 SV 1	23691	8.2383	3762.71	7	14	25.5814	4.5842	52	8	0	8.7374	0.0291204	2.5361	0.0607	14041
P08754	GNAI3_HUMAN	Guanine nucleotide binding protein G k subunit alpha OS Homo sapiens GN GNAI3 PE 1 SV 3	40506	5.3584	3761.35	13	29	33.6158	2.9057	98	12	0	10.3404	0.0247562	3.4771	0.1429	6879
P31939	PUR9_HUMAN	Bifunctional purine biosynthesis protein PURH OS Homo sapiens GN ATIC PE 1 SV 3	64575	6.2622	3718.94	11	55	25.3378	2.7119	107	14	0	11.2133	0.0258584	8.8951	0.5793	13898
P43490	NAMPT_HUMAN	Nicotinamide phosphoribosyltransferase OS Homo sapiens GN NAMPT PE 1 SV 1	55486	6.7427	3697.74	13	47	40.1222	2.9119	148	17	0	11.2449	0.027163	12.0547	0.6727	10970
Q96JB6	LOXL4_HUMAN	Lysyl oxidase homolog 4 OS Homo sapiens GN LOXL4 PE 1 SV 1	84429	7.1484	3692.97	19	48	32.5397	2.2539	241	24	0	11.2427	0.026934	11.6884	1.0108	9528
P52788	SPSY_HUMAN	Spermine synthase OS Homo sapiens GN SMS PE 1 SV 2	41241	4.6816	3662.36	10	31	40.1639	5.0817	101	14	0	10.8373	0.0253784	9.0313	0.3768	16398
P47756	CAPZB_HUMAN	F actin capping protein subunit beta OS Homo sapiens GN CAPZB PE 1 SV 4	31330	5.2075	3630.36	5	28	31.769	4.1986	76	6	0	12.9632	0.0283498	11.3724	0.3598	2131
P84095	RHOG_HUMAN	Rho related GTP binding protein RhoG OS Homo sapiens GN RHOG PE 1 SV 1	21294	8.0845	3622.9	7	17	47.1204	2.5837	62	8	0	11.3391	0.0279377	2.5582	0.0557	14503
Q99873	ANM1_HUMAN	Protein arginine N methyltransferase 1 OS Homo sapiens GN PRMT1 PE 1 SV 2	41488	5.0845	3585.33	11	31	35.1801	2.1736	103	11	0	9.1499	0.0254651	7.7779	0.3273	824
P45880	VDAC2_HUMAN	Voltage dependent anion selective channel protein 2 OS Homo sapiens GN VDAC2 PE 1 SV 2	31546	7.4678	3578.8	6	20	27.2109	2.9302	78	8	0	11.3198	0.0259134	8.7787	0.2816	18818
P26640	SYVC_HUMAN	Valine tRNA ligase OS Homo sapiens GN VARS PE 1 SV 4	140387	7.3491	3569.26	32	90	36.1551	3.8974	315	36	0	11.281	0.0286995	18.0243	2.5546	16874
P11586	C1TC_HUMAN	C 1 tetrahydrofolate synthase cytoplasmic OS Homo sapiens GN MTHFD1 PE 1 SV 3	101495	6.9111	3561.57	25	73	35.508	2.4041	261	33	0	10.5816	0.0268408	11.9984	1.2268	1897
P61221	ABCE1_HUMAN	ATP binding cassette sub family E member 1 OS Homo sapiens GN ABCE1 PE 1 SV 1	67271	8.3071	3546.93	15	43	27.212	2.4046	137	18	0	10.8097	0.0245288	17.7744	1.2137	248
P52565	GDIR1_HUMAN	Rho GDP dissociation inhibitor 1 OS Homo sapiens GN ARHGDIA PE 1 SV 3	23192	4.8179	3512.64	7	17	43.1373	2.2625	65	7	0	12.7888	0.0282454	2.4207	0.0563	6664
P00387	NB5R3_HUMAN	NADH cytochrome b5 reductase 3 OS Homo sapiens GN CYB5R3 PE 1 SV 3	34212	7.3872	3494.65	7	24	43.8538	2.9718	79	8	0	10.3461	0.0190939	11.8114	0.4071	11004
P23526	SAHH_HUMAN	Adenosylhomocysteinase OS Homo sapiens GN AHCY PE 1 SV 4	47685	5.8901	3444.93	15	31	28.0093	3.4811	132	15	0	10.0293	0.0260466	14.1523	0.6834	15353
O15371	EIF3D_HUMAN	Eukaryotic translation initiation factor 3 subunit D OS Homo sapiens GN EIF3D PE 1 SV 1	63932	5.6807	3442.68	10	32	25.1825	3.1864	135	15	0	10.5782	0.0253599	9.8672	0.6374	5181
Q15149	PLEC_HUMAN	Plectin OS Homo sapiens GN PLEC PE 1 SV 3	531465	5.6294	3405.78	132	468	30.9991	3.2975	1359	162	1	10.7935	0.0266076	22.3645	11.9379	13204
Q13177	PAK2_HUMAN	Serine threonine protein kinase PAK 2 OS Homo sapiens GN PAK2 PE 1 SV 3	58005	5.5913	3404.79	9	43	22.1374	3.8863	114	16	0	10.97	0.0262191	8.7922	0.5128	12504
Q9BSJ8	ESYT1_HUMAN	Extended synaptotagmin 1 OS Homo sapiens GN ESYT1 PE 1 SV 1	122780	5.458	3396.34	18	79	24.0942	3.976	203	23	0	11.0895	0.028565	10.1207	1.2486	5474
Q13347	EIF3I_HUMAN	Eukaryotic translation initiation factor 3 subunit I OS Homo sapiens GN EIF3I PE 1 SV 1	36478	5.2617	3388.66	12	29	54.1538	3.1639	120	13	0	10.5018	0.0252866	7.2079	0.266	5186
P04843	RPN1_HUMAN	Dolichyl diphosphooligosaccharide protein glycosyltransferase subunit 1 OS Homo sapiens GN RPN1 PE	68526	5.9268	3334.76	18	49	38.3855	3.6198	207	24	0	10.7204	0.0245723	17.0928	1.174	14882
Q16555	DPYL2_HUMAN	Dihydropyrimidinase related protein 2 OS Homo sapiens GN DPYSL2 PE 1 SV 1	62254	5.9238	3324.03	15	43	36.7133	3.7138	193	20	1	10.6861	0.0249756	12.3811	0.7769	4848
P52209	6PGD_HUMAN	6 phosphogluconate dehydrogenase decarboxylating OS Homo sapiens GN PGD PE 1 SV 3	53105	6.8584	3316.17	13	36	34.7826	2.063	123	13	0	10.4053	0.0258549	9.5638	0.5131	143
Q7L1Q6	BZW1_HUMAN	Basic leucine zipper and W2 domain containing protein 1 OS Homo sapiens GN BZW1 PE 1 SV 1	48012	5.6118	3303.1	12	40	27.9236	2.4742	120	16	0	9.3818	0.0272098	5.5763	0.2689	1853
P63096	GNAI1_HUMAN	Guanine nucleotide binding protein G i subunit alpha 1 OS Homo sapiens GN GNAI1 PE 1 SV 2	40335	5.5913	3285.57	10	29	22.8814	3.3211	79	10	0	10.1114	0.0218757	4.204	0.1721	6877
Q92597	NDRG1_HUMAN	Protein NDRG1 OS Homo sapiens GN NDRG1 PE 1 SV 1	42807	5.4111	3269.15	12	19	57.1066	2.324	121	14	0	12.5018	0.0330313	8.8345	0.3825	11098
P41091	IF2G_HUMAN	Eukaryotic translation initiation factor 2 subunit 3 OS Homo sapiens GN EIF2S3 PE 1 SV 3	51077	8.417	3251.18	14	33	38.1356	1.7055	122	13	0	11.4263	0.0242589	12.8256	0.6628	7945
Q9H3N1	TMX1_HUMAN	Thioredoxin related transmembrane protein 1 OS Homo sapiens GN TMX1 PE 1 SV 1	31770	4.7212	3243.61	2	27	8.9286	5.1608	36	6	0	11.6165	0.0263616	6.3047	0.203	17821
Q99460	PSMD1_HUMAN	26S proteasome non ATPase regulatory subunit 1 OS Homo sapiens GN PSMD1 PE 1 SV 2	105768	5.0801	3234.5	31	75	37.3557	4.8703	366	35	1	11.1808	0.0271643	19.0452	2.0352	13771
P26038	MOES_HUMAN	Moesin OS Homo sapiens GN MSN PE 1 SV 3	67777	6.0103	3167.91	13	63	22.7036	2.5479	134	16	1	9.8302	0.026542	8.9786	0.61	10485
Q9NTK5	OLA1_HUMAN	Obg like ATPase 1 OS Homo sapiens GN OLA1 PE 1 SV 2	44715	7.8311	3164.3	14	34	41.6667	2.0958	121	13	0	10.4488	0.0260289	10.3225	0.4642	11989
P22102	PUR2_HUMAN	Trifunctional purine biosynthetic protein adenosine 3 OS Homo sapiens GN GART PE 1 SV 1	107699	6.2461	3086.22	19	77	23.0693	2.7843	192	24	0	11.7342	0.0288122	10.0029	1.0905	13894
P06396	GELS_HUMAN	Gelsolin OS Homo sapiens GN GSN PE 1 SV 1	85644	5.8418	3075.09	15	51	24.6803	3.9467	181	18	0	11.0563	0.0263529	14.072	1.2116	6676
O00116	ADAS_HUMAN	Alkyldihydroxyacetonephosphate synthase peroxisomal OS Homo sapiens GN AGPS PE 1 SV 1	72865	6.9976	3067.93	14	53	34.9544	3.6074	174	20	0	11.886	0.0241006	10.6943	0.7883	453
P38919	IF4A3_HUMAN	Eukaryotic initiation factor 4A III OS Homo sapiens GN EIF4A3 PE 1 SV 4	46841	6.2944	3030.8	12	48	28.2238	2.4453	138	16	1	11.2712	0.0265288	4.5654	0.2153	7952
P30101	PDIA3_HUMAN	Protein disulfide isomerase A3 OS Homo sapiens GN PDIA3 PE 1 SV 4	56746	5.9312	3009.97	12	49	35.6436	2.4434	130	18	0	10.3485	0.0240851	9.6856	0.5538	12782
Q14764	MVP_HUMAN	Major vault protein OS Homo sapiens GN MVP PE 1 SV 4	99266	5.1782	3006.99	15	71	28.1075	3.2846	235	22	0	11.8671	0.0286307	10.0095	0.9971	10786
Q7KZF4	SND1_HUMAN	Staphylococcal nuclease domain containing protein 1 OS Homo sapiens GN SND1 PE 1 SV 1	101933	6.75	2985.72	23	83	34.5055	3.9827	275	36	0	11.1986	0.0269682	12.7807	1.3123	16090
O60762	DPM1_HUMAN	Dolichol phosphate mannosyltransferase subunit 1 OS Homo sapiens GN DPM1 PE 1 SV 1	29615	9.8584	2959.84	10	22	47.6923	2.9608	82	12	0	11.7991	0.0319305	6.2595	0.1859	4810
Q9UQ80	PA2G4_HUMAN	Proliferation associated protein 2G4 OS Homo sapiens GN PA2G4 PE 1 SV 3	43759	6.1069	2948.86	10	32	26.6497	2.6344	93	11	0	9.4954	0.0284051	20.4048	0.9004	12452
O75531	BAF_HUMAN	Barrier to autointegration factor OS Homo sapiens GN BANF1 PE 1 SV 1	10052	5.7231	2875.76	3	17	42.6966	2.0568	38	6	0	12.2484	0.0226168	7.6348	0.0785	1517
Q9Y696	CLIC4_HUMAN	Chloride intracellular channel protein 4 OS Homo sapiens GN CLIC4 PE 1 SV 4	28753	5.291	2834.22	10	26	42.2925	3.923	109	13	0	11.1256	0.0299409	26.9363	0.7812	3311
Q58FF6	H90B4_HUMAN	Putative heat shock protein HSP 90 beta 4 OS Homo sapiens GN HSP90AB4P PE 5 SV 1	58227	4.4531	2827.44	12	54	13.8614	4.9979	108	12	0	9.0708	0.0191895	1.3745	0.0809	7332
P00747	PLMN_HUMAN	Plasminogen OS Homo sapiens GN PLG PE 1 SV 2	90510	6.9097	2809.51	6	63	7.037	8.0673	126	13	0	11.14	0.0248622	39.7082	3.705	13224
P61224	RAP1B_HUMAN	Ras related protein Rap 1b OS Homo sapiens GN RAP1B PE 1 SV 1	20811	5.4653	2797.45	7	15	34.7826	1.938	70	6	0	10.3244	0.023384	5.6946	0.1199	14104
P02042	HBD_HUMAN	Hemoglobin subunit delta OS Homo sapiens GN HBD PE 1 SV 2	16045	8.2397	2785.69	4	13	12.9252	2.3779	41	5	1	12.0293	0.0227231	32.3469	0.523	7370
O14744	ANM5_HUMAN	Protein arginine N methyltransferase 5 OS Homo sapiens GN PRMT5 PE 1 SV 4	72637	5.8477	2727.2	17	52	35.9498	3.0927	178	19	0	11.3063	0.0305405	10.4628	0.7676	827
P08243	ASNS_HUMAN	Asparagine synthetase glutamine hydrolyzing OS Homo sapiens GN ASNS PE 1 SV 4	64328	6.3955	2724.52	15	48	32.2638	3.522	188	23	0	11.2824	0.0272175	10.4535	0.6789	1245
P31689	DNJA1_HUMAN	DnaJ homolog subfamily A member 1 OS Homo sapiens GN DNAJA1 PE 1 SV 2	44839	6.6709	2720.3	10	30	46.8514	3.2543	125	13	0	10.5237	0.0256027	12.5269	0.5713	4719
P05198	IF2A_HUMAN	Eukaryotic translation initiation factor 2 subunit 1 OS Homo sapiens GN EIF2S1 PE 1 SV 3	36089	4.8179	2686.19	10	31	30.4762	4.1929	109	14	0	11.4272	0.0271529	8.3539	0.3041	7939
P10301	RRAS_HUMAN	Ras related protein R Ras OS Homo sapiens GN RRAS PE 1 SV 1	23465	6.5083	2660.9	5	20	25.6881	2.322	46	6	0	10.3177	0.0321755	4.4684	0.1057	14903
Q2VIR3	IF2GL_HUMAN	Putative eukaryotic translation initiation factor 2 subunit 3 like protein OS Homo sapiens GN EIF2S3	51196	8.4185	2639.27	10	31	28.3898	3.3875	99	13	0	11.8231	0.0263623	0.8628	0.0447	7944
P16615	AT2A2_HUMAN	Sarcoplasmic endoplasmic reticulum calcium ATPase 2 OS Homo sapiens GN ATP2A2 PE 1 SV 1	114682	5.0522	2615.98	21	73	24.3762	2.778	228	28	1	11.723	0.0269043	11.4953	1.3382	1289
A0AVT1	UBA6_HUMAN	Ubiquitin like modifier activating enzyme 6 OS Homo sapiens GN UBA6 PE 1 SV 1	117895	5.7041	2614.73	20	80	23.289	3.5372	270	36	0	11.3793	0.031397	9.9612	1.1882	18492
Q96N66	MBOA7_HUMAN	Lysophospholipid acyltransferase 7 OS Homo sapiens GN MBOAT7 PE 1 SV 2	52730	9.0278	2601.12	8	29	22.8814	1.6987	78	9	0	8.6588	0.0253582	13.2088	0.706	10071
P36507	MP2K2_HUMAN	Dual specificity mitogen activated protein kinase kinase 2 OS Homo sapiens GN MAP2K2 PE 1 SV 1	44396	6.0996	2569.7	4	30	10.25	4.5346	65	8	0	9.9592	0.0234862	4.4047	0.1969	10529
Q8WUM4	PDC6I_HUMAN	Programmed cell death 6 interacting protein OS Homo sapiens GN PDCD6IP PE 1 SV 1	95963	6.0864	2561.98	20	83	29.7235	3.2322	240	24	0	11.7169	0.0279111	7.6262	0.7371	12742
Q02750	MP2K1_HUMAN	Dual specificity mitogen activated protein kinase kinase 1 OS Homo sapiens GN MAP2K1 PE 1 SV 2	43411	6.1772	2539.43	3	30	10.687	4.7373	58	7	0	11.5658	0.0244038	4.2559	0.1863	10528
P27708	PYR1_HUMAN	CAD protein OS Homo sapiens GN CAD PE 1 SV 3	242827	5.9927	2500.7	44	141	26.7865	4.4849	538	62	0	11.7945	0.0267128	12.4845	3.0627	13941
O75436	VP26A_HUMAN	Vacuolar protein sorting associated protein 26A OS Homo sapiens GN VPS26A PE 1 SV 2	38145	6.1172	2465.07	5	28	21.1009	9.6312	72	9	0	11.5713	0.0266431	7.0685	0.2706	18883
P11940	PABP1_HUMAN	Polyadenylate binding protein 1 OS Homo sapiens GN PABPC1 PE 1 SV 2	70625	9.813	2416.27	15	45	23.2704	2.6806	159	20	0	10.3537	0.0297171	5.1805	0.3673	12462
P62834	RAP1A_HUMAN	Ras related protein Rap 1A OS Homo sapiens GN RAP1A PE 1 SV 1	20973	6.5317	2400.78	7	15	34.7826	3.5044	75	8	0	10.91	0.0270766	3.0158	0.0643	14103
Q96HE7	ERO1A_HUMAN	ERO1 like protein alpha OS Homo sapiens GN ERO1L PE 1 SV 2	54358	5.354	2400.09	11	34	35.0427	3.7201	123	15	0	12.2496	0.0260783	8.6376	0.4772	5437
Q9Y262	EIF3L_HUMAN	Eukaryotic translation initiation factor 3 subunit L OS Homo sapiens GN EIF3L PE 1 SV 1	66684	5.8945	2398.56	11	38	23.4043	2.4884	136	18	0	10.8313	0.0228837	7.3443	0.4917	5189
P21399	ACOC_HUMAN	Cytoplasmic aconitate hydratase OS Homo sapiens GN ACO1 PE 1 SV 3	98336	6.2227	2375.7	14	67	24.1845	2.6209	179	20	0	10.9152	0.028358	7.6986	0.7615	355
Q9HAV0	GBB4_HUMAN	Guanine nucleotide binding protein subunit beta 4 OS Homo sapiens GN GNB4 PE 1 SV 3	37543	5.5283	2370.63	9	22	24.1176	2.3361	61	8	0	12.0915	0.0241304	4.9609	0.19	6564
P17081	RHOQ_HUMAN	Rho related GTP binding protein RhoQ OS Homo sapiens GN RHOQ PE 1 SV 2	22644	5.9033	2354.49	2	21	10.2439	2.446	31	4	0	11.7795	0.0201228	0.994	0.0231	14508
Q14152	EIF3A_HUMAN	Eukaryotic translation initiation factor 3 subunit A OS Homo sapiens GN EIF3A PE 1 SV 1	166467	6.3428	2340.66	16	250	12.7352	2.8627	215	29	0	11.558	0.0299133	14.1698	2.3659	5178
Q92973	TNPO1_HUMAN	Transportin 1 OS Homo sapiens GN TNPO1 PE 1 SV 2	102288	4.6479	2333.55	12	64	16.0356	4.864	159	21	0	11.4308	0.0271509	8.718	0.9053	17863
Q13501	SQSTM_HUMAN	Sequestosome 1 OS Homo sapiens GN SQSTM1 PE 1 SV 1	47656	4.9321	2329.33	5	28	19.3182	4.0247	89	11	0	11.8366	0.0263502	13.2647	0.6431	16444
P29692	EF1D_HUMAN	Elongation factor 1 delta OS Homo sapiens GN EEF1D PE 1 SV 5	31102	4.708	2304.24	7	26	32.7402	4.4391	74	10	0	8.5466	0.0253929	7.1405	0.223	5097
Q9H0H5	RGAP1_HUMAN	Rac GTPase activating protein 1 OS Homo sapiens GN RACGAP1 PE 1 SV 1	70981	9.123	2291.01	10	51	21.3608	2.5277	138	18	0	11.974	0.0274121	6.7835	0.4865	14392
O14980	XPO1_HUMAN	Exportin 1 OS Homo sapiens GN XPO1 PE 1 SV 1	123306	5.6455	2283.05	21	87	23.0626	3.2705	229	32	0	10.7475	0.0277007	8.1946	1.0204	19166
P46734	MP2K3_HUMAN	Dual specificity mitogen activated protein kinase kinase 3 OS Homo sapiens GN MAP2K3 PE 1 SV 2	39292	7.2041	2262.26	3	32	12.9683	2.6708	42	5	0	8.8861	0.0307659	6.1173	0.2426	10530
P41219	PERI_HUMAN	Peripherin OS Homo sapiens GN PRPH PE 1 SV 2	53618	5.209	2253.26	8	55	11.2766	3.6419	88	13	0	9.3917	0.0307465	0.7379	0.0397	12863
Q9NPQ8	RIC8A_HUMAN	Synembryn A OS Homo sapiens GN RIC8A PE 1 SV 3	59671	5.0244	2237.27	6	39	17.3258	2.2572	92	14	0	10.3558	0.029733	6.1453	0.3701	14518
P09471	GNAO_HUMAN	Guanine nucleotide binding protein G o subunit alpha OS Homo sapiens GN GNAO1 PE 1 SV 4	40024	5.1899	2208.82	5	28	16.9492	2.0884	42	6	0	12.0343	0.023903	1.2331	0.0501	6881
P39656	OST48_HUMAN	Dolichyl diphosphooligosaccharide protein glycosyltransferase 48 kDa subunit OS Homo sapiens GN DDO	50769	6.0806	2201.24	7	27	12.9386	3.2827	78	11	1	10.5761	0.0277258	9.1628	0.467	12313
P04075	ALDOA_HUMAN	Fructose bisphosphate aldolase A OS Homo sapiens GN ALDOA PE 1 SV 2	39395	8.0654	2160.97	8	31	25.2747	2.914	98	12	0	9.3927	0.0253209	13.2197	0.5272	679
P23284	PPIB_HUMAN	Peptidyl prolyl cis trans isomerase B OS Homo sapiens GN PPIB PE 1 SV 2	23727	9.8511	2146.28	4	21	21.7593	1.6432	66	10	0	10.551	0.0257248	4.6799	0.1114	13435
O75131	CPNE3_HUMAN	Copine 3 OS Homo sapiens GN CPNE3 PE 1 SV 1	60092	5.4727	2136.7	7	39	17.5047	2.5036	105	12	0	11.5405	0.0269131	8.4199	0.5135	3751
P50583	AP4A_HUMAN	Bis 5 nucleosyl tetraphosphatase asymmetrical OS Homo sapiens GN NUDT2 PE 1 SV 3	16818	5.083	2127.5	5	16	41.4966	3.934	30	6	0	12.2724	0.0316392	4.1575	0.0709	936
O95373	IPO7_HUMAN	Importin 7 OS Homo sapiens GN IPO7 PE 1 SV 1	119439	4.5073	2126.15	13	69	17.1484	2.551	187	20	0	10.4657	0.02467	15.0044	1.813	8254
O95747	OXSR1_HUMAN	Serine threonine protein kinase OSR1 OS Homo sapiens GN OXSR1 PE 1 SV 1	57986	5.9912	2116.08	13	44	21.8216	5.1096	107	13	0	10.7982	0.0291626	8.4486	0.4926	12373
Q9Y3F4	STRAP_HUMAN	Serine threonine kinase receptor associated protein OS Homo sapiens GN STRAP PE 1 SV 1	38413	4.8032	2115.76	9	27	31.1429	2.6117	86	12	0	12.1097	0.0302521	7.2934	0.2828	16675
P04183	KITH_HUMAN	Thymidine kinase cytosolic OS Homo sapiens GN TK1 PE 1 SV 2	25452	8.5063	2108.32	5	22	29.0598	1.3476	40	5	0	10.1437	0.026239	4.2143	0.11	8861
Q14738	2A5D_HUMAN	Serine threonine protein phosphatase 2A 56 kDa regulatory subunit delta isoform OS Homo sapiens GN P	69947	8.1855	2104	10	49	22.7575	2.7837	102	16	0	10.6812	0.0282468	6.5699	0.4621	81
Q13765	NACA_HUMAN	Nascent polypeptide associated complex subunit alpha OS Homo sapiens GN NACA PE 1 SV 1	23369	4.3169	2070.85	2	8	12.5581	1.21	26	2	0	10.9429	0.028258	10.807	0.2527	10935
P02768	ALBU_HUMAN	Serum albumin OS Homo sapiens GN ALB PE 1 SV 2	69321	5.8608	2046.3	5	55	9.1954	2.4708	91	10	0	9.4845	0.0201685	32.4695	2.3171	677
P07814	SYEP_HUMAN	Bifunctional glutamate proline tRNA ligase OS Homo sapiens GN EPRS PE 1 SV 5	170482	6.9756	2038	19	128	18.5847	4.555	256	32	0	11.3658	0.0261994	12.7939	2.203	16796
P38405	GNAL_HUMAN	Guanine nucleotide binding protein G olf subunit alpha OS Homo sapiens GN GNAL PE 1 SV 1	44280	6.2183	2027.3	8	30	12.8609	8.9013	76	14	0	11.9205	0.0252473	1.1815	0.053	6880
Q9NQW7	XPP1_HUMAN	Xaa Pro aminopeptidase 1 OS Homo sapiens GN XPNPEP1 PE 1 SV 3	69873	5.3042	2021.72	6	57	16.2119	2.7351	88	12	0	12.0565	0.0282623	4.4589	0.3148	19173
P30613	KPYR_HUMAN	Pyruvate kinase PKLR OS Homo sapiens GN PKLR PE 1 SV 2	61791	7.6348	2019.04	3	47	4.1812	8.231	72	9	0	11.7231	0.0284088	4.7678	0.2967	8994
Q92616	GCN1L_HUMAN	Translational activator GCN1 OS Homo sapiens GN GCN1L1 PE 1 SV 6	292569	7.1587	2018.8	45	225	22.6881	3.6212	605	81	1	11.533	0.0304603	9.9871	2.9477	6622
P55884	EIF3B_HUMAN	Eukaryotic translation initiation factor 3 subunit B OS Homo sapiens GN EIF3B PE 1 SV 3	92423	4.6978	2005.71	10	54	15.9705	2.2821	164	22	0	11.5356	0.0265273	10.2863	0.9554	5179
Q15233	NONO_HUMAN	Non POU domain containing octamer binding protein OS Homo sapiens GN NONO PE 1 SV 4	54197	9.3691	1973.05	3	35	11.2527	2.2916	86	8	0	11.9545	0.0343209	6.201	0.337	11414
P17252	KPCA_HUMAN	Protein kinase C alpha type OS Homo sapiens GN PRKCA PE 1 SV 4	76700	6.6138	1953.64	9	54	21.131	6.5585	163	19	0	12.279	0.0340655	6.0672	0.4726	8976
O43681	ASNA_HUMAN	ATPase ASNA1 OS Homo sapiens GN ASNA1 PE 1 SV 2	38767	4.6201	1941.75	8	21	29.8851	3.5785	82	11	0	12.0625	0.0329155	4.3977	0.1726	1243
O43865	SAHH2_HUMAN	Adenosylhomocysteinase 2 OS Homo sapiens GN AHCYL1 PE 1 SV 2	58913	6.4775	1923.24	8	42	22.6415	2.3162	101	15	0	10.9079	0.02573	3.815	0.229	15349
Q9UBS4	DJB11_HUMAN	DnaJ homolog subfamily B member 11 OS Homo sapiens GN DNAJB11 PE 1 SV 1	40488	5.7466	1920.53	3	28	12.2905	3.396	66	8	0	9.8475	0.020658	5.7203	0.2334	4632
Q14166	TTL12_HUMAN	Tubulin tyrosine ligase like protein 12 OS Homo sapiens GN TTLL12 PE 1 SV 2	74356	5.2046	1909.72	10	49	23.4472	2.5702	138	22	0	11.7285	0.0276316	7.5614	0.5686	18326
P11488	GNAT1_HUMAN	Guanine nucleotide binding protein G t subunit alpha 1 OS Homo sapiens GN GNAT1 PE 1 SV 5	40015	5.2705	1861.36	5	34	6.8571	2.9297	42	6	0	9.4392	0.0249189	8.5281	0.3454	6886
P46439	GSTM5_HUMAN	Glutathione S transferase Mu 5 OS Homo sapiens GN GSTM5 PE 1 SV 3	25658	7.2217	1849.61	2	21	11.9266	2.3254	28	6	0	7.6044	0.0261302	3.4467	0.0891	7209
Q96AG4	LRC59_HUMAN	Leucine rich repeat containing protein 59 OS Homo sapiens GN LRRC59 PE 1 SV 1	34908	10.0283	1834.04	5	27	29.6417	2.3941	59	10	0	12.4915	0.0265257	4.9649	0.1754	9613
Q16401	PSMD5_HUMAN	26S proteasome non ATPase regulatory subunit 5 OS Homo sapiens GN PSMD5 PE 1 SV 3	56160	5.187	1822.96	6	33	23.2143	3.6241	116	14	0	12.3092	0.0296401	3.8035	0.2153	13775
O15427	MOT4_HUMAN	Monocarboxylate transporter 4 OS Homo sapiens GN SLC16A3 PE 1 SV 1	49436	7.8867	1813.94	6	27	11.6129	7.9013	48	7	0	11.1444	0.0205721	8.0545	0.4035	10517
Q969Z0	TBRG4_HUMAN	Protein TBRG4 OS Homo sapiens GN TBRG4 PE 1 SV 1	70693	7.0298	1809.1	4	51	10.4596	2.2545	100	9	0	12.0166	0.0323616	6.0309	0.4294	17152
Q9Y6B6	SAR1B_HUMAN	GTP binding protein SAR1b OS Homo sapiens GN SAR1B PE 1 SV 1	22395	5.6909	1799.84	3	19	15.1515	2.3017	32	6	0	8.7827	0.0280688	2.4676	0.0556	15385
P53004	BIEA_HUMAN	Biliverdin reductase A OS Homo sapiens GN BLVRA PE 1 SV 2	33407	6.0249	1778.02	5	29	22.2973	6.7796	66	11	0	10.8639	0.0299399	3.9181	0.1321	1660
O00743	PPP6_HUMAN	Serine threonine protein phosphatase 6 catalytic subunit OS Homo sapiens GN PPP6C PE 1 SV 1	35121	5.3042	1776.81	4	22	20	5.5353	53	7	0	11.0508	0.0340539	4.0179	0.144	13467
P25325	THTM_HUMAN	3 mercaptopyruvate sulfurtransferase OS Homo sapiens GN MPST PE 1 SV 3	33157	6.1333	1776.41	6	20	23.9057	2.0952	36	6	0	10.7331	0.0323823	2.6557	0.0889	17438
Q8NBJ5	GT251_HUMAN	Procollagen galactosyltransferase 1 OS Homo sapiens GN COLGALT1 PE 1 SV 1	71590	6.9038	1743.24	14	54	23.1511	3.5879	163	28	1	10.583	0.0279862	8.7362	0.6288	7217
Q96T76	MMS19_HUMAN	MMS19 nucleotide excision repair protein homolog OS Homo sapiens GN MMS19 PE 1 SV 2	113217	5.8945	1739.8	16	82	24.6602	4.9016	235	31	1	11.8583	0.0293849	9.7754	1.1242	10457
Q9BPX3	CND3_HUMAN	Condensin complex subunit 3 OS Homo sapiens GN NCAPG PE 1 SV 1	114262	5.2881	1733.01	12	74	11.33	2.2355	166	26	0	10.7192	0.0255481	6.0343	0.6965	3410
O43776	SYNC_HUMAN	Asparagine tRNA ligase cytoplasmic OS Homo sapiens GN NARS PE 1 SV 1	62902	5.8418	1732.35	10	45	16.2409	6.3148	96	15	0	10.757	0.0307064	7.1705	0.4575	16820
P15121	ALDR_HUMAN	Aldose reductase OS Homo sapiens GN AKR1B1 PE 1 SV 3	35830	6.5508	1723.6	6	22	28.481	2.8617	81	10	0	10.711	0.0244254	10.1392	0.3676	682
Q96BM9	ARL8A_HUMAN	ADP ribosylation factor like protein 8A OS Homo sapiens GN ARL8A PE 1 SV 1	21402	7.8296	1720.44	6	22	30.1075	3.834	47	11	0	10.4513	0.0274961	8.575	0.1856	1122
Q99613	EIF3C_HUMAN	Eukaryotic translation initiation factor 3 subunit C OS Homo sapiens GN EIF3C PE 1 SV 1	105277	5.3467	1705.3	14	65	19.6057	3.0592	177	27	1	10.7904	0.0273814	7.9402	0.8419	5180
O94808	GFPT2_HUMAN	Glutamine fructose 6 phosphate aminotransferase isomerizing 2 OS Homo sapiens GN GFPT2 PE 1 SV 3	76881	7.0356	1675.57	7	60	9.824	3.8147	94	10	0	11.2208	0.0298921	0.6579	0.0511	6695
Q7Z6Z7	HUWE1_HUMAN	E3 ubiquitin protein ligase HUWE1 OS Homo sapiens GN HUWE1 PE 1 SV 3	481588	4.9277	1674.68	37	305	12.5972	4.5791	608	78	0	11.8203	0.0272994	13.4147	6.5172	7745
Q96TA1	NIBL1_HUMAN	Niban like protein 1 OS Homo sapiens GN FAM129B PE 1 SV 3	84084	5.7642	1666.23	10	56	16.0858	5.0789	123	18	0	11.5135	0.0259278	8.4216	0.7129	11284
O60488	ACSL4_HUMAN	Long chain fatty acid CoA ligase 4 OS Homo sapiens GN ACSL4 PE 1 SV 2	79136	8.3657	1656.62	8	52	17.2996	4.0118	128	19	0	11.6364	0.0325281	8.8908	0.7137	383
Q14258	TRI25_HUMAN	E3 ubiquitin ISG15 ligase TRIM25 OS Homo sapiens GN TRIM25 PE 1 SV 2	70927	7.979	1656.38	9	48	20.1587	3.074	142	15	0	11.7891	0.0250768	7.4773	0.5431	18070
Q9BQA1	MEP50_HUMAN	Methylosome protein 50 OS Homo sapiens GN WDR77 PE 1 SV 1	36701	4.8384	1653.27	3	23	18.4211	3.6469	68	6	0	13.467	0.0375155	4.8083	0.1801	10214
P52294	IMA5_HUMAN	Importin subunit alpha 5 OS Homo sapiens GN KPNA1 PE 1 SV 3	60183	4.7461	1651.35	8	39	19.8885	1.7261	63	8	0	11.6145	0.0311629	2.3186	0.1414	8153
Q8TAA3	PSA7L_HUMAN	Proteasome subunit alpha type 7 like OS Homo sapiens GN PSMA8 PE 2 SV 3	28512	9.3354	1649.32	1	24	5.4688	8.8669	34	6	0	11.6535	0.0273406	2.6882	0.0772	13732
Q9H361	PABP3_HUMAN	Polyadenylate binding protein 3 OS Homo sapiens GN PABPC3 PE 1 SV 2	69986	9.9976	1643.44	11	47	16.0063	6.4605	139	20	0	10.702	0.029844	4.3782	0.3076	12463
P54886	P5CS_HUMAN	Delta 1 pyrroline 5 carboxylate synthase OS Homo sapiens GN ALDH18A1 PE 1 SV 2	87247	6.6768	1634.62	9	62	13.3333	2.9096	143	17	0	11.3219	0.0275856	7.4291	0.6541	12432
Q9H223	EHD4_HUMAN	EH domain containing protein 4 OS Homo sapiens GN EHD4 PE 1 SV 1	61136	6.3193	1629.16	10	47	19.4085	4.5787	92	17	0	9.9988	0.0256726	3.5261	0.2165	5158
P28066	PSA5_HUMAN	Proteasome subunit alpha type 5 OS Homo sapiens GN PSMA5 PE 1 SV 3	26394	4.5439	1621.83	2	16	15.7676	1.7714	48	5	0	12.4684	0.0388518	4.2153	0.1121	13730
P21964	COMT_HUMAN	Catechol O methyltransferase OS Homo sapiens GN COMT PE 1 SV 2	30017	5.1167	1612.17	2	24	11.4391	2.8374	56	8	0	13.2792	0.0356217	5.4376	0.1658	3593
P34932	HSP74_HUMAN	Heat shock 70 kDa protein 4 OS Homo sapiens GN HSPA4 PE 1 SV 4	94271	4.9131	1606.48	7	74	12.9762	3.3966	129	18	0	12.0022	0.0285678	3.6297	0.3455	7714
P06730	IF4E_HUMAN	Eukaryotic translation initiation factor 4E OS Homo sapiens GN EIF4E PE 1 SV 2	25081	5.7319	1604.82	3	14	11.5207	4.5362	29	4	0	8.5845	0.0299945	6.002	0.152	7956
P13674	P4HA1_HUMAN	Prolyl 4 hydroxylase subunit alpha 1 OS Homo sapiens GN P4HA1 PE 1 SV 2	61011	5.6045	1602.35	9	45	20.2247	2.7723	124	11	0	10.4733	0.0237171	5.8205	0.357	12418
P05556	ITB1_HUMAN	Integrin beta 1 OS Homo sapiens GN ITGB1 PE 1 SV 2	88356	5.0977	1594.37	10	54	17.7945	2.3616	155	19	0	11.0817	0.024743	9.8166	0.9004	8363
P49189	AL9A1_HUMAN	4 trimethylaminobutyraldehyde dehydrogenase OS Homo sapiens GN ALDH9A1 PE 1 SV 3	53767	5.562	1556.57	6	42	16.3968	1.9445	77	9	0	11.4788	0.0323123	4.0435	0.2212	673
Q01081	U2AF1_HUMAN	Splicing factor U2AF 35 kDa subunit OS Homo sapiens GN U2AF1 PE 1 SV 3	27854	8.8887	1548.78	2	18	9.5833	3.0804	52	6	0	11.7277	0.0278312	5.642	0.1602	18451
Q03169	TNAP2_HUMAN	Tumor necrosis factor alpha induced protein 2 OS Homo sapiens GN TNFAIP2 PE 2 SV 2	72616	6.0249	1512.99	5	58	11.4679	3.3889	90	16	0	11.7121	0.029165	4.0875	0.2986	17826
Q6DKJ4	NXN_HUMAN	Nucleoredoxin OS Homo sapiens GN NXN PE 1 SV 2	48361	4.6875	1512.56	5	37	20.4598	3.4021	71	9	0	11.3409	0.0247244	4.0767	0.1989	11730
Q15102	PA1B3_HUMAN	Platelet activating factor acetylhydrolase IB subunit gamma OS Homo sapiens GN PAFAH1B3 PE 1 SV 1	25718	6.3589	1510.09	2	23	7.3593	3.5605	30	6	0	11.9153	0.0277035	4.3127	0.1115	12442
Q15293	RCN1_HUMAN	Reticulocalbin 1 OS Homo sapiens GN RCN1 PE 1 SV 1	38866	4.6729	1505.8	5	35	9.3656	3.3972	59	7	0	9.4484	0.0301817	6.9156	0.2689	14251
P31948	STIP1_HUMAN	Stress induced phosphoprotein 1 OS Homo sapiens GN STIP1 PE 1 SV 1	62599	6.3867	1500.19	5	64	12.523	3.8588	88	14	0	11.8285	0.0301029	5.421	0.343	16634
Q9Y4K0	LOXL2_HUMAN	Lysyl oxidase homolog 2 OS Homo sapiens GN LOXL2 PE 1 SV 1	86668	5.9238	1493.47	6	45	11.8863	3.0579	122	16	0	11.1269	0.0271925	6.8363	0.6073	9526
P10644	KAP0_HUMAN	cAMP dependent protein kinase type I alpha regulatory subunit OS Homo sapiens GN PRKAR1A PE 1 SV 1	42955	5.0859	1489.58	6	32	17.5853	1.9782	80	10	0	11.0378	0.0297113	7.5644	0.3269	8573
O95816	BAG2_HUMAN	BAG family molecular chaperone regulator 2 OS Homo sapiens GN BAG2 PE 1 SV 1	23757	6.2607	1489.22	2	19	11.3744	1.0403	53	6	0	11.6611	0.0273735	5.4474	0.1304	1519
P52306	GDS1_HUMAN	Rap1 GTPase GDP dissociation stimulator 1 OS Homo sapiens GN RAP1GDS1 PE 1 SV 3	66274	5.0098	1480.7	7	43	10.7084	2.6456	89	15	1	11.1265	0.0301576	3.6202	0.243	6673
P22061	PIMT_HUMAN	Protein L isoaspartate D aspartate O methyltransferase OS Homo sapiens GN PCMT1 PE 1 SV 4	24620	6.8188	1472.78	3	18	18.5022	2.9628	19	4	0	11.9833	0.0235089	6.9809	0.1732	13065
Q15738	NSDHL_HUMAN	Sterol 4 alpha carboxylate 3 dehydrogenase decarboxylating OS Homo sapiens GN NSDHL PE 1 SV 2	41873	8.083	1458.36	4	31	19.0349	4.7092	65	10	0	14.3698	0.0356349	2.7071	0.1142	11591
Q9NVI7	ATD3A_HUMAN	ATPase family AAA domain containing protein 3A OS Homo sapiens GN ATAD3A PE 1 SV 2	71324	9.2871	1447.64	4	56	5.9937	2.3808	130	20	0	12.707	0.030169	4.543	0.3255	1323
Q92974	ARHG2_HUMAN	Rho guanine nucleotide exchange factor 2 OS Homo sapiens GN ARHGEF2 PE 1 SV 4	111473	6.8848	1447.22	9	99	12.8803	3.7058	209	25	0	12.6848	0.0328851	8.227	0.9252	1068
Q53GQ0	DHB12_HUMAN	Very long chain 3 oxoacyl CoA reductase OS Homo sapiens GN HSD17B12 PE 1 SV 2	34302	9.6372	1441.06	4	20	18.5897	2.3436	77	11	0	13.4261	0.0259011	6.7071	0.231	4557
Q9NZ01	TECR_HUMAN	Very long chain enoyl CoA reductase OS Homo sapiens GN TECR PE 1 SV 1	36010	9.6606	1438.93	4	23	11.6883	2.9769	41	4	0	9.2061	0.0232012	7.8234	0.285	17255
P09488	GSTM1_HUMAN	Glutathione S transferase Mu 1 OS Homo sapiens GN GSTM1 PE 1 SV 3	25695	6.2505	1426.52	3	21	15.1376	2.4301	27	6	0	8.8074	0.0248259	0.9826	0.0255	7205
Q96C36	P5CR2_HUMAN	Pyrroline 5 carboxylate reductase 2 OS Homo sapiens GN PYCR2 PE 1 SV 1	33615	7.689	1418.72	5	23	13.125	1.9437	56	7	0	11.4182	0.0260155	4.1391	0.1406	12430
Q8TEX9	IPO4_HUMAN	Importin 4 OS Homo sapiens GN IPO4 PE 1 SV 2	118639	4.6948	1412.97	9	84	10.3608	5.9526	152	22	1	11.8392	0.0302883	3.9754	0.4781	8252
Q8NE71	ABCF1_HUMAN	ATP binding cassette sub family F member 1 OS Homo sapiens GN ABCF1 PE 1 SV 2	95866	6.3735	1404.86	6	66	13.0178	3.8711	140	15	0	10.7515	0.0275528	11.563	1.1145	245
Q96L46	CPNS2_HUMAN	Calpain small subunit 2 OS Homo sapiens GN CAPNS2 PE 2 SV 2	27642	5.3701	1393.35	4	23	5.6452	4.0304	46	8	0	12.5982	0.0259488	0.6355	0.0177	3759
P07197	NFM_HUMAN	Neurofilament medium polypeptide OS Homo sapiens GN NEFM PE 1 SV 3	102410	4.7007	1390.23	1	108	0.9825	4.7625	42	5	0	9.6332	0.0261839	0.3218	0.033	11251
P51114	FXR1_HUMAN	Fragile X mental retardation syndrome related protein 1 OS Homo sapiens GN FXR1 PE 1 SV 3	69677	5.7583	1378.47	6	58	10.9501	1.8984	110	16	2	12.5518	0.0268219	8.7217	0.6111	6410
Q15645	PCH2_HUMAN	Pachytene checkpoint protein 2 homolog OS Homo sapiens GN TRIP13 PE 1 SV 2	48520	5.666	1367.52	4	32	11.5741	3.2924	67	11	0	11.1397	0.0285714	3.7515	0.1834	12702
Q15369	ELOC_HUMAN	Transcription elongation factor B polypeptide 1 OS Homo sapiens GN TCEB1 PE 1 SV 1	12465	4.541	1358.11	1	10	17.8571	1.3083	18	3	0	9.4363	0.019498	2.4147	0.0305	5223
P45974	UBP5_HUMAN	Ubiquitin carboxyl terminal hydrolase 5 OS Homo sapiens GN USP5 PE 1 SV 2	95725	4.7212	1355.11	5	62	7.9254	1.2057	110	12	0	13.0256	0.0246282	5.6261	0.544	18586
Q70J99	UN13D_HUMAN	Protein unc 13 homolog D OS Homo sapiens GN UNC13D PE 1 SV 1	123204	6.1875	1354.24	7	80	8.4404	4.2639	168	26	0	11.8514	0.0282342	9.6429	1.1992	18684
Q8TC12	RDH11_HUMAN	Retinol dehydrogenase 11 OS Homo sapiens GN RDH11 PE 1 SV 2	35363	9.0015	1353.94	6	27	18.239	1.8651	61	6	0	11.4002	0.0238904	3.609	0.1292	14262
Q15691	MARE1_HUMAN	Microtubule associated protein RP EB family member 1 OS Homo sapiens GN MAPRE1 PE 1 SV 3	29980	4.8296	1341.65	2	25	13.0597	2.152	26	4	0	7.6845	0.0309056	3.5299	0.1065	10002
Q93008	USP9X_HUMAN	Probable ubiquitin carboxyl terminal hydrolase FAF X OS Homo sapiens GN USP9X PE 1 SV 3	292091	5.417	1339.74	21	176	11.0895	4.2414	357	49	0	11.9795	0.0261274	9.8976	2.9267	18736
Q07960	RHG01_HUMAN	Rho GTPase activating protein 1 OS Homo sapiens GN ARHGAP1 PE 1 SV 1	50404	5.8198	1335.74	3	34	9.795	4.72	58	9	0	12.2295	0.0256078	6.1626	0.3112	14459
P08237	PFKAM_HUMAN	ATP dependent 6 phosphofructokinase muscle type OS Homo sapiens GN PFKM PE 1 SV 2	85128	7.8926	1335.26	8	54	5.2564	5.0434	118	17	2	12.4388	0.0287849	3.48	0.2994	12897
P21589	5NTD_HUMAN	5 nucleotidase OS Homo sapiens GN NT5E PE 1 SV 1	63327	6.6006	1334.53	7	35	22.1254	3.6613	163	17	0	11.1159	0.0304072	9.4237	0.6025	141
Q96HN2	SAHH3_HUMAN	Adenosylhomocysteinase 3 OS Homo sapiens GN AHCYL2 PE 1 SV 1	66678	7.0811	1332.14	5	47	9.4926	3.326	63	10	0	10.4307	0.0249053	0.8294	0.0562	15352
P09543	CN37_HUMAN	2 3 cyclic nucleotide 3 phosphodiesterase OS Homo sapiens GN CNP PE 1 SV 2	47548	9.3618	1320.33	3	41	7.3634	1.8958	85	15	0	11.6998	0.0352657	3.5679	0.1712	3398
Q9UGI8	TES_HUMAN	Testin OS Homo sapiens GN TES PE 1 SV 1	47963	7.5234	1314.54	6	37	18.0523	3.8432	60	9	0	11.2589	0.0273751	6.3561	0.3167	17299
Q9HAV4	XPO5_HUMAN	Exportin 5 OS Homo sapiens GN XPO5 PE 1 SV 1	136222	5.439	1313.36	10	85	11.2126	1.9135	183	23	1	11.5177	0.0269386	5.1817	0.7173	19167
Q9H4L5	OSBL3_HUMAN	Oxysterol binding protein related protein 3 OS Homo sapiens GN OSBPL3 PE 1 SV 1	101160	6.4175	1297.35	6	60	9.3574	3.3712	183	24	0	12.8607	0.0268831	5.3966	0.5515	12295
P19367	HXK1_HUMAN	Hexokinase 1 OS Homo sapiens GN HK1 PE 1 SV 3	102420	6.3472	1294.86	8	73	8.3969	3.7124	156	28	1	10.6771	0.0263203	7.9807	0.827	7825
P51659	DHB4_HUMAN	Peroxisomal multifunctional enzyme type 2 OS Homo sapiens GN HSD17B4 PE 1 SV 3	79636	9.0762	1292.79	5	53	8.6957	3.0152	97	14	0	11.9995	0.0264717	4.3014	0.3447	4563
Q6IQ22	RAB12_HUMAN	Ras related protein Rab 12 OS Homo sapiens GN RAB12 PE 1 SV 3	27231	8.5107	1292.17	1	26	2.8689	2.7028	21	5	0	11.901	0.021916	8.9395	0.2466	14004
Q9UL25	RAB21_HUMAN	Ras related protein Rab 21 OS Homo sapiens GN RAB21 PE 1 SV 3	24332	7.916	1292.16	1	21	5.3333	2.2556	32	5	0	10.823	0.0333996	3.5435	0.0877	14013
P30043	BLVRB_HUMAN	Flavin reductase NADPH OS Homo sapiens GN BLVRB PE 1 SV 3	22105	7.4927	1287.07	2	12	16.9903	2.5395	48	7	0	12.8736	0.0398727	3.7784	0.084	1694
P02748	CO9_HUMAN	Complement component C9 OS Homo sapiens GN C9 PE 1 SV 2	63132	5.2749	1283.4	4	41	4.8301	3.3958	51	7	0	9.9308	0.0308453	8.7201	0.5638	3529
Q9NTJ5	SAC1_HUMAN	Phosphatidylinositide phosphatase SAC1 OS Homo sapiens GN SACM1L PE 1 SV 2	66924	6.6885	1270.18	2	47	4.0886	2.7129	90	19	0	11.5628	0.0319351	2.6624	0.1797	15339
P02765	FETUA_HUMAN	Alpha 2 HS glycoprotein OS Homo sapiens GN AHSG PE 1 SV 1	39299	5.332	1266.88	3	18	5.4496	7.5284	44	8	0	10.1878	0.0248584	5.4214	0.2175	6076
P29992	GNA11_HUMAN	Guanine nucleotide binding protein subunit alpha 11 OS Homo sapiens GN GNA11 PE 1 SV 2	42096	5.3687	1266.72	5	34	10.8635	4.2791	75	15	0	11.0787	0.02982	4.1877	0.1776	6871
Q96RS6	NUDC1_HUMAN	NudC domain containing protein 1 OS Homo sapiens GN NUDCD1 PE 1 SV 2	66713	4.8091	1264.51	7	51	12.1784	2.4468	89	11	0	11.0972	0.0290247	7.0932	0.4792	11689
Q6YN16	HSDL2_HUMAN	Hydroxysteroid dehydrogenase like protein 2 OS Homo sapiens GN HSDL2 PE 1 SV 1	45365	8.064	1263.82	3	37	11.7225	1.6913	69	8	1	11.2299	0.0280075	4.1674	0.1904	7702
Q9BXJ9	NAA15_HUMAN	N alpha acetyltransferase 15 NatA auxiliary subunit OS Homo sapiens GN NAA15 PE 1 SV 1	101207	7.1396	1247.33	9	93	7.8522	5.1951	145	24	1	10.1104	0.0265271	7.9454	0.8146	10916
O14787	TNPO2_HUMAN	Transportin 2 OS Homo sapiens GN TNPO2 PE 1 SV 3	101322	4.6875	1239.99	6	63	8.4727	2.7232	105	19	0	11.9138	0.0269911	2.4798	0.2552	17865
Q9UBQ5	EIF3K_HUMAN	Eukaryotic translation initiation factor 3 subunit K OS Homo sapiens GN EIF3K PE 1 SV 1	25043	4.6172	1237.11	2	15	12.844	3.9058	33	7	1	10.3264	0.0256667	6.3862	0.1619	5188
Q13310	PABP4_HUMAN	Polyadenylate binding protein 4 OS Homo sapiens GN PABPC4 PE 1 SV 1	70738	9.5713	1232.35	3	47	5.9006	3.4134	71	10	0	10.7069	0.0278402	3.1904	0.2269	12465
P19525	E2AK2_HUMAN	Interferon induced double stranded RNA activated protein kinase OS Homo sapiens GN EIF2AK2 PE 1 SV	62055	8.5093	1215.32	1	38	2.1779	4.0779	54	11	0	11.0012	0.0271944	5.3009	0.3316	5016
P02774	VTDB_HUMAN	Vitamin D binding protein OS Homo sapiens GN GC PE 1 SV 1	52929	5.2383	1208.89	3	45	7.8059	8.4666	53	9	0	10.8172	0.0258334	6.2146	0.3391	18946
Q8NF37	PCAT1_HUMAN	Lysophosphatidylcholine acyltransferase 1 OS Homo sapiens GN LPCAT1 PE 1 SV 2	59113	5.6602	1207.22	4	35	12.9213	4.6607	60	9	1	12.5698	0.0326867	4.9437	0.2955	12619
O60884	DNJA2_HUMAN	DnaJ homolog subfamily A member 2 OS Homo sapiens GN DNAJA2 PE 1 SV 1	45716	6.0352	1197.31	3	33	4.6117	4.1126	52	8	0	11.2847	0.0227171	8.6549	0.4014	4720
Q13045	FLII_HUMAN	Protein flightless 1 homolog OS Homo sapiens GN FLII PE 1 SV 2	144659	5.6602	1195.92	9	87	10.0079	2.5548	152	23	1	11.8586	0.0338634	11.9908	1.7535	6186
Q03518	TAP1_HUMAN	Antigen peptide transporter 1 OS Homo sapiens GN TAP1 PE 1 SV 2	87162	7.9482	1191.38	3	49	5.8168	3.1607	91	13	1	12.3992	0.031653	4.2135	0.3699	17048
P23381	SYWC_HUMAN	Tryptophan tRNA ligase cytoplasmic OS Homo sapiens GN WARS PE 1 SV 2	53131	5.7803	1189.47	2	44	7.2187	4.3351	72	11	0	13.1941	0.0316051	3.0465	0.163	16877
Q8WVJ2	NUDC2_HUMAN	NudC domain containing protein 2 OS Homo sapiens GN NUDCD2 PE 1 SV 1	17664	4.7944	1184.7	2	14	10.1911	1.7666	21	4	0	11.6431	0.0240415	5.0784	0.0906	11691
A1L0T0	ILVBL_HUMAN	Acetolactate synthase like protein OS Homo sapiens GN ILVBL PE 1 SV 2	67824	8.0742	1183.31	2	44	10.6013	6.5293	72	11	0	16.1179	0.0369813	2.0568	0.1409	8150
Q13724	MOGS_HUMAN	Mannosyl oligosaccharide glucosidase OS Homo sapiens GN MOGS PE 1 SV 5	91860	9.1143	1170.65	4	54	8.0048	4.0386	98	14	0	11.4963	0.0313285	5.545	0.5106	10488
P13010	XRCC5_HUMAN	X ray repair cross complementing protein 5 OS Homo sapiens GN XRCC5 PE 1 SV 3	82652	5.436	1164.74	3	62	5.6011	3.1149	96	15	0	10.0046	0.0259407	7.0706	0.5888	19181
P15374	UCHL3_HUMAN	Ubiquitin carboxyl terminal hydrolase isozyme L3 OS Homo sapiens GN UCHL3 PE 1 SV 1	26165	4.6582	1161.22	2	16	13.0435	3.6609	34	7	0	9.1746	0.0196432	3.6094	0.0951	18615
Q96SB4	SRPK1_HUMAN	SRSF protein kinase 1 OS Homo sapiens GN SRPK1 PE 1 SV 2	74278	5.7466	1155.57	2	42	3.9695	2.2635	74	11	0	11.393	0.0281704	3.0559	0.2292	16482
Q96C19	EFHD2_HUMAN	EF hand domain containing protein D2 OS Homo sapiens GN EFHD2 PE 1 SV 1	26680	4.9556	1154.26	1	22	2.9167	3.0047	47	10	0	12.7477	0.0301293	3.9949	0.1071	5125
Q9UBQ0	VPS29_HUMAN	Vacuolar protein sorting associated protein 29 OS Homo sapiens GN VPS29 PE 1 SV 1	20492	6.3193	1153.16	1	13	12.6374	3.7361	32	5	0	11.1975	0.0255555	4.6719	0.0966	18914
O95833	CLIC3_HUMAN	Chloride intracellular channel protein 3 OS Homo sapiens GN CLIC3 PE 1 SV 2	26631	5.9766	1142.55	1	18	5.0847	4.3825	56	11	1	11.2835	0.0377976	3.4419	0.0927	3309
P35232	PHB_HUMAN	Prohibitin OS Homo sapiens GN PHB PE 1 SV 1	29785	5.4302	1138.88	2	21	8.4559	6.9233	42	6	0	11.3352	0.028679	3.1277	0.0934	12956
O60701	UGDH_HUMAN	UDP glucose 6 dehydrogenase OS Homo sapiens GN UGDH PE 1 SV 1	54989	6.7588	1129.51	1	47	2.4291	1.7815	81	13	0	12.4934	0.0277022	14.6531	0.8163	18660
Q9BT78	CSN4_HUMAN	COP9 signalosome complex subunit 4 OS Homo sapiens GN COPS4 PE 1 SV 1	46239	5.4697	1128.61	1	31	3.9409	5.0433	45	6	0	12.2001	0.0361411	1.3953	0.065	3971
Q8IYD1	ERF3B_HUMAN	Eukaryotic peptide chain release factor GTP binding subunit ERF3B OS Homo sapiens GN GSPT2 PE 1 SV 2	68839	5.1445	1126	4	57	6.8471	3.1627	71	9	0	12.4357	0.0353484	0.5177	0.036	5404
P47897	SYQ_HUMAN	Glutamine tRNA ligase OS Homo sapiens GN QARS PE 1 SV 1	87742	6.7222	1119.81	7	68	14.0645	2.9571	149	22	0	11.7117	0.0339508	6.6778	0.5924	16840
Q13637	RAB32_HUMAN	Ras related protein Rab 32 OS Homo sapiens GN RAB32 PE 1 SV 3	24981	6.082	1115.61	2	23	11.1111	3.4886	17	5	0	8.0492	0.0178162	0.8782	0.0222	14023
P20839	IMDH1_HUMAN	Inosine 5 monophosphate dehydrogenase 1 OS Homo sapiens GN IMPDH1 PE 1 SV 2	55370	6.4541	1113.43	3	38	1.5564	2.6805	26	4	0	6.1454	0.0253614	20.6356	1.1516	8159
Q92900	RENT1_HUMAN	Regulator of nonsense transcripts 1 OS Homo sapiens GN UPF1 PE 1 SV 2	124266	6.1538	1109.45	4	81	4.3401	3.9692	160	24	0	11.7776	0.0314617	5.3055	0.6667	14316
P12956	XRCC6_HUMAN	X ray repair cross complementing protein 6 OS Homo sapiens GN XRCC6 PE 1 SV 2	69799	6.2036	1108.62	3	56	6.8966	3.4262	77	11	0	12.7145	0.0383608	5.1939	0.3642	19182
Q5T2N8	ATD3C_HUMAN	ATPase family AAA domain containing protein 3C OS Homo sapiens GN ATAD3C PE 2 SV 2	46350	9.6196	1103.74	2	39	4.6229	2.8559	84	12	0	13.1832	0.0296719	6.001	0.28	1324
Q5VYK3	ECM29_HUMAN	Proteasome associated protein ECM29 homolog OS Homo sapiens GN ECM29 PE 1 SV 2	204159	6.7119	1103.18	10	138	6.7751	3.0456	242	38	1	12.2303	0.0292574	5.6884	1.1725	5066
P61225	RAP2B_HUMAN	Ras related protein Rap 2b OS Homo sapiens GN RAP2B PE 1 SV 1	20491	4.5278	1093.18	1	17	8.7432	1.5638	29	5	0	9.9642	0.0217282	2.2106	0.0458	14106
P40763	STAT3_HUMAN	Signal transducer and activator of transcription 3 OS Homo sapiens GN STAT3 PE 1 SV 2	88011	5.8799	1092.99	3	58	6.2338	3.9494	124	17	0	12.3283	0.0287145	5.6947	0.5061	16613
Q02809	PLOD1_HUMAN	Procollagen lysine 2 oxoglutarate 5 dioxygenase 1 OS Homo sapiens GN PLOD1 PE 1 SV 2	83497	6.4761	1091.89	5	59	7.0151	4.2439	133	22	0	10.9772	0.0284492	3.8081	0.3203	13226
P78527	PRKDC_HUMAN	DNA dependent protein kinase catalytic subunit OS Homo sapiens GN PRKDC PE 1 SV 3	468786	6.7075	1088.88	22	352	5.9109	4.3002	626	94	3	11.9779	0.02856	8.7355	4.1411	13599
Q9UKK9	NUDT5_HUMAN	ADP sugar pyrophosphatase OS Homo sapiens GN NUDT5 PE 1 SV 1	24312	4.6743	1084.76	2	15	11.8721	1.8523	17	4	0	11.0137	0.0247001	1.9868	0.0489	11697
O95573	ACSL3_HUMAN	Long chain fatty acid CoA ligase 3 OS Homo sapiens GN ACSL3 PE 1 SV 3	80368	8.373	1084.4	4	42	5.9722	3.325	86	13	0	11.0192	0.0300343	5.7484	0.4679	381
Q7L576	CYFP1_HUMAN	Cytoplasmic FMR1 interacting protein 1 OS Homo sapiens GN CYFIP1 PE 1 SV 1	145088	6.4541	1082.64	7	95	7.4222	3.7397	167	30	0	11.7318	0.0284213	3.802	0.5583	4232
P28161	GSTM2_HUMAN	Glutathione S transferase Mu 2 OS Homo sapiens GN GSTM2 PE 1 SV 2	25727	5.9531	1080.87	2	23	7.3394	5.303	31	6	0	10.8223	0.0321324	0.4249	0.011	7206
P00568	KAD1_HUMAN	Adenylate kinase isoenzyme 1 OS Homo sapiens GN AK1 PE 1 SV 3	21621	8.9897	1079.72	1	16	7.2165	2.5107	23	3	0	9.1334	0.025342	2.7544	0.0599	8552
Q9Y285	SYFA_HUMAN	Phenylalanine tRNA ligase alpha subunit OS Homo sapiens GN FARSA PE 1 SV 3	57527	7.7168	1074.98	2	37	5.315	2.684	38	6	0	9.9514	0.028352	3.0014	0.1729	16799
Q27J81	INF2_HUMAN	Inverted formin 2 OS Homo sapiens GN INF2 PE 1 SV 2	135539	5.0874	1071.83	5	78	6.9656	5.8377	95	11	0	11.7813	0.0266766	7.7581	1.0624	8185
P48960	CD97_HUMAN	CD97 antigen OS Homo sapiens GN CD97 PE 1 SV 4	91809	6.4658	1067.07	2	47	4.3114	2.2843	83	10	0	11.9085	0.0284814	6.6761	0.632	2623
Q8WUK0	PTPM1_HUMAN	Phosphatidylglycerophosphatase and protein tyrosine phosphatase 1 OS Homo sapiens GN PTPMT1 PE 1 SV	22829	10.0679	1067.03	1	19	5.9701	1.1009	19	3	0	12.8678	0.0224967	8.3918	0.1931	13858
P37235	HPCL1_HUMAN	Hippocalcin like protein 1 OS Homo sapiens GN HPCAL1 PE 1 SV 3	22298	5.0303	1061.94	1	20	6.2176	2.0988	31	8	0	11.1491	0.0290596	2.7319	0.0613	7642
Q04637	IF4G1_HUMAN	Eukaryotic translation initiation factor 4 gamma 1 OS Homo sapiens GN EIF4G1 PE 1 SV 4	175381	5.0713	1053.29	11	121	8.3802	3.7757	173	24	0	10.9387	0.0242618	10.3287	1.8203	7957
P63010	AP2B1_HUMAN	AP 2 complex subunit beta OS Homo sapiens GN AP2B1 PE 1 SV 1	104486	5.0552	1048.47	6	71	8.111	3.3906	159	25	0	12.8012	0.0322117	8.4829	0.8946	924
Q14192	FHL2_HUMAN	Four and a half LIM domains protein 2 OS Homo sapiens GN FHL2 PE 1 SV 3	32170	7.3608	1046.19	1	39	6.4516	4.4457	51	10	0	10.9484	0.0268771	2.2052	0.0754	6134
Q15084	PDIA6_HUMAN	Protein disulfide isomerase A6 OS Homo sapiens GN PDIA6 PE 1 SV 1	48091	4.7622	1044.04	1	35	3.4091	3.6227	55	8	0	10.4782	0.0250375	4.8636	0.236	12785
Q9UBN7	HDAC6_HUMAN	Histone deacetylase 6 OS Homo sapiens GN HDAC6 PE 1 SV 2	131335	4.9951	1041.29	3	51	5.7613	2.7551	91	11	0	12.1162	0.0294917	5.6901	0.7569	7397
P84103	SRSF3_HUMAN	Serine arginine rich splicing factor 3 OS Homo sapiens GN SRSF3 PE 1 SV 1	19317	12.0425	1018.67	2	14	4.878	3.1668	32	5	0	7.898	0.0262418	3.6719	0.0718	16502
Q92572	AP3S1_HUMAN	AP 3 complex subunit sigma 1 OS Homo sapiens GN AP3S1 PE 1 SV 1	21718	5.0757	1006.18	1	14	7.772	4.3974	39	5	0	10.8513	0.039332	2.6023	0.0571	933
P00813	ADA_HUMAN	Adenosine deaminase OS Homo sapiens GN ADA PE 1 SV 3	40738	5.5459	1003.51	1	34	2.7548	2.0485	14	2	0	9.3649	0.0171343	27.5407	1.1305	457
P55039	DRG2_HUMAN	Developmentally regulated GTP binding protein 2 OS Homo sapiens GN DRG2 PE 1 SV 1	40720	9.1025	1000.89	2	31	14.2857	3.3991	40	7	0	12.7686	0.0331509	3.123	0.1285	4876
Q92598	HS105_HUMAN	Heat shock protein 105 kDa OS Homo sapiens GN HSPH1 PE 1 SV 1	96803	5.0991	1000.31	2	70	3.1469	6.7712	70	13	0	13.0065	0.0300401	4.3457	0.4249	7678
Q01518	CAP1_HUMAN	Adenylyl cyclase associated protein 1 OS Homo sapiens GN CAP1 PE 1 SV 5	51868	8.0581	999.953	1	44	5.2632	6.4463	57	12	0	13.2179	0.0267918	2.0964	0.1098	2121
Q9Y4A5	TRRAP_HUMAN	Transformation transcription domain associated protein OS Homo sapiens GN TRRAP PE 1 SV 3	437317	8.0771	990.194	5	318	0.2591	7.4456	130	36	1	12.8214	0.0312919	5.698	2.5188	18179
Q9Y5L0	TNPO3_HUMAN	Transportin 3 OS Homo sapiens GN TNPO3 PE 1 SV 3	104136	5.228	990.095	5	64	5.4171	2.5194	84	10	0	13.1894	0.0336749	4.2316	0.4487	17864
Q9UEW8	STK39_HUMAN	STE20 SPS1 related proline alanine rich protein kinase OS Homo sapiens GN STK39 PE 1 SV 3	59436	5.8667	987.89	4	39	9.7248	3.6505	82	13	0	12.4477	0.0245891	2.7434	0.1646	16647
Q9Y6M1	IF2B2_HUMAN	Insulin like growth factor 2 mRNA binding protein 2 OS Homo sapiens GN IGF2BP2 PE 1 SV 2	66080	8.7539	985.995	3	47	6.5109	4.0579	55	9	0	11.7792	0.0326093	3.0971	0.2051	7942
Q9BVK6	TMED9_HUMAN	Transmembrane emp24 domain containing protein 9 OS Homo sapiens GN TMED9 PE 1 SV 2	27260	8.1973	977.735	1	21	4.6809	9.454	26	5	0	11.958	0.0220242	1.2345	0.0338	17733
Q93084	AT2A3_HUMAN	Sarcoplasmic endoplasmic reticulum calcium ATPase 3 OS Homo sapiens GN ATP2A3 PE 1 SV 2	113904	5.2632	976.994	8	70	5.9444	4.9796	102	14	0	12.7622	0.0266488	0.4635	0.0535	1290
P57764	GSDMD_HUMAN	Gasdermin D OS Homo sapiens GN GSDMD PE 1 SV 1	52767	4.8179	971.542	2	33	7.2314	2.2619	33	4	0	11.315	0.031534	7.6837	0.4097	7185
O60568	PLOD3_HUMAN	Procollagen lysine 2 oxoglutarate 5 dioxygenase 3 OS Homo sapiens GN PLOD3 PE 1 SV 1	84731	5.6235	969.211	2	58	4.065	3.4466	103	17	0	12.2922	0.0309485	2.7215	0.2323	13228
P49419	AL7A1_HUMAN	Alpha aminoadipic semialdehyde dehydrogenase OS Homo sapiens GN ALDH7A1 PE 1 SV 5	58450	7.938	964.394	1	39	3.154	1.6303	89	14	0	12.4686	0.0283026	7.2145	0.4261	672
Q15386	UBE3C_HUMAN	Ubiquitin protein ligase E3C OS Homo sapiens GN UBE3C PE 1 SV 3	123843	6.2578	960.432	3	74	4.1551	2.0868	87	18	0	12.2068	0.031192	3.6571	0.4572	18520
P05771	KPCB_HUMAN	Protein kinase C beta type OS Homo sapiens GN PRKCB PE 1 SV 4	76819	6.5698	960.223	4	59	9.389	7.8198	76	11	0	13.4095	0.0262358	1.3547	0.1057	8975
O14983	AT2A1_HUMAN	Sarcoplasmic endoplasmic reticulum calcium ATPase 1 OS Homo sapiens GN ATP2A1 PE 1 SV 1	110181	4.8809	956.656	7	72	8.0919	3.4929	105	17	1	13.1485	0.0284031	0.3624	0.0405	1288
P46459	NSF_HUMAN	Vesicle fusing ATPase OS Homo sapiens GN NSF PE 1 SV 3	82542	6.5244	953.328	5	67	8.3333	5.8426	118	19	0	11.7116	0.0313773	3.5536	0.2953	11598
Q13630	FCL_HUMAN	GDP L fucose synthase OS Homo sapiens GN TSTA3 PE 1 SV 1	35869	6.1289	939.616	1	29	2.1807	2.8727	61	9	0	10.9988	0.0388681	2.2634	0.0818	6047
P28838	AMPL_HUMAN	Cytosol aminopeptidase OS Homo sapiens GN LAP3 PE 1 SV 3	56130	7.9072	934.303	1	44	4.0462	5.271	73	14	0	12.5247	0.0259876	2.688	0.152	745
P00533	EGFR_HUMAN	Epidermal growth factor receptor OS Homo sapiens GN EGFR PE 1 SV 2	134190	6.2344	931.012	5	100	3.4711	3.9709	148	28	0	11.7544	0.0293193	5.3177	0.7322	5144
P29317	EPHA2_HUMAN	Ephrin type A receptor 2 OS Homo sapiens GN EPHA2 PE 1 SV 2	108196	5.8008	922.28	4	69	4.4057	2.4417	126	19	0	10.6544	0.0266112	7.0655	0.7754	5349
Q14739	LBR_HUMAN	Lamin B receptor OS Homo sapiens GN LBR PE 1 SV 2	70658	9.5815	919.695	1	42	3.0894	4.0291	41	6	1	10.9175	0.0287079	6.3647	0.4525	9272
P25205	MCM3_HUMAN	DNA replication licensing factor MCM3 OS Homo sapiens GN MCM3 PE 1 SV 3	90923	5.4009	915.399	2	78	3.2178	7.9213	89	17	0	12.5566	0.0305473	12.2348	1.1208	10107
Q14847	LASP1_HUMAN	LIM and SH3 domain protein 1 OS Homo sapiens GN LASP1 PE 1 SV 2	29698	6.6694	912.098	1	23	5.364	2.9664	39	6	0	9.0247	0.0262774	7.897	0.2378	9254
P57088	TMM33_HUMAN	Transmembrane protein 33 OS Homo sapiens GN TMEM33 PE 1 SV 2	27959	9.8848	912.078	3	15	13.7652	3.1977	53	7	0	12.4161	0.0258675	6.4053	0.1814	17755
Q14573	ITPR3_HUMAN	Inositol 1 4 5 trisphosphate receptor type 3 OS Homo sapiens GN ITPR3 PE 1 SV 2	303910	6.0234	911.678	11	202	5.3538	3.8626	318	51	2	11.8998	0.0317865	9.5411	2.9293	8394
Q02790	FKBP4_HUMAN	Peptidyl prolyl cis trans isomerase FKBP4 OS Homo sapiens GN FKBP4 PE 1 SV 3	51772	5.1812	903.145	1	40	3.0501	3.1709	79	12	0	11.7409	0.0299534	5.8731	0.3059	6174
O00469	PLOD2_HUMAN	Procollagen lysine 2 oxoglutarate 5 dioxygenase 2 OS Homo sapiens GN PLOD2 PE 1 SV 2	84631	6.2373	896.643	3	59	7.1913	6.0236	102	19	0	12.7342	0.0324734	4.515	0.3857	13227
Q9BTW9	TBCD_HUMAN	Tubulin specific chaperone D OS Homo sapiens GN TBCD PE 1 SV 2	132515	5.7466	884.835	3	88	4.1107	3.709	132	26	0	13.6748	0.0381374	2.8357	0.381	17133
Q16186	ADRM1_HUMAN	Proteasomal ubiquitin receptor ADRM1 OS Homo sapiens GN ADRM1 PE 1 SV 2	42126	4.7593	879.51	3	20	8.5995	4.1325	29	5	0	10.9248	0.0244657	2.0903	0.0887	508
O60716	CTND1_HUMAN	Catenin delta 1 OS Homo sapiens GN CTNND1 PE 1 SV 1	108103	5.7979	878.956	3	83	2.7893	4.2393	94	14	0	12.0047	0.0256001	6.0807	0.6612	4072
P09914	IFIT1_HUMAN	Interferon induced protein with tetratricopeptide repeats 1 OS Homo sapiens GN IFIT1 PE 1 SV 2	55325	6.7925	877.227	2	38	6.9038	2.1117	82	9	0	12.9117	0.028551	4.7799	0.2668	7974
P54578	UBP14_HUMAN	Ubiquitin carboxyl terminal hydrolase 14 OS Homo sapiens GN USP14 PE 1 SV 3	56033	5.0142	868.683	1	40	1.417	2.7471	93	16	0	13.6678	0.029071	3.141	0.1775	18544
Q9H993	ARMT1_HUMAN	Protein glutamate O methyltransferase OS Homo sapiens GN ARMT1 PE 1 SV 1	51139	5.3789	865.813	2	31	8.39	4.4903	34	4	0	13.4762	0.0360193	4.1001	0.2114	1138
P21796	VDAC1_HUMAN	Voltage dependent anion selective channel protein 1 OS Homo sapiens GN VDAC1 PE 1 SV 2	30753	8.8682	865.484	1	21	4.2403	1.1877	36	6	0	12.8014	0.0307202	3.9431	0.1218	18817
O15519	CFLAR_HUMAN	CASP8 and FADD like apoptosis regulator OS Homo sapiens GN CFLAR PE 1 SV 1	55308	7.9438	837.799	1	48	3.75	10.1493	59	9	0	12.88	0.0344772	9.1943	0.5141	2906
O15460	P4HA2_HUMAN	Prolyl 4 hydroxylase subunit alpha 2 OS Homo sapiens GN P4HA2 PE 1 SV 1	60863	5.3584	836.034	2	41	3.3645	3.5789	72	12	1	11.8856	0.0274861	4.0479	0.2481	12419
Q9Y4G8	RPGF2_HUMAN	Rap guanine nucleotide exchange factor 2 OS Homo sapiens GN RAPGEF2 PE 1 SV 1	167311	6.1992	834.996	3	115	0.3336	2.7838	28	8	0	9.2927	0.0295602	1.7528	0.295	14869
P16403	H12_HUMAN	Histone H1 2 OS Homo sapiens GN HIST1H1C PE 1 SV 2	21351	11.4287	834.921	4	20	13.1455	1.9703	65	8	0	9.8193	0.0322427	4.4438	0.0949	7272
O95782	AP2A1_HUMAN	AP 2 complex subunit alpha 1 OS Homo sapiens GN AP2A1 PE 1 SV 3	107477	6.6255	832.877	2	69	2.0471	5.8343	116	19	0	11.4902	0.0284115	18.6595	2.027	920
O14879	IFIT3_HUMAN	Interferon induced protein with tetratricopeptide repeats 3 OS Homo sapiens GN IFIT3 PE 1 SV 1	55949	4.9453	827.667	2	39	5.102	2.9661	74	11	0	12.1708	0.0268365	4.8194	0.2734	7975
Q14145	KEAP1_HUMAN	Kelch like ECH associated protein 1 OS Homo sapiens GN KEAP1 PE 1 SV 2	69620	5.981	814.43	1	46	1.6026	3.4898	70	9	3	11.6577	0.0446303	16.5263	1.1768	8771
Q96CS3	FAF2_HUMAN	FAS associated factor 2 OS Homo sapiens GN FAF2 PE 1 SV 2	52590	5.3071	810.526	1	34	3.3708	2.5015	26	3	0	11.2622	0.0237273	2.152	0.114	5906
Q9ULC5	ACSL5_HUMAN	Long chain fatty acid CoA ligase 5 OS Homo sapiens GN ACSL5 PE 1 SV 1	75942	6.4907	809.917	1	42	1.9034	7.1949	78	13	0	11.9748	0.0330024	1.6277	0.1252	382
Q92538	GBF1_HUMAN	Golgi specific brefeldin A resistance guanine nucleotide exchange factor 1 OS Homo sapiens GN GBF1 P	206313	5.3672	809.866	4	133	0.9683	7.6166	128	20	0	11.661	0.0288204	2.9832	0.622	6566
Q9UBB4	ATX10_HUMAN	Ataxin 10 OS Homo sapiens GN ATXN10 PE 1 SV 1	53454	4.9424	809.736	1	42	2.7368	3.1715	63	9	0	11.189	0.0284438	7.2576	0.3936	1417
O96013	PAK4_HUMAN	Serine threonine protein kinase PAK 4 OS Homo sapiens GN PAK4 PE 1 SV 1	64032	10.1206	807.359	1	44	4.7377	6.5185	52	9	0	14.0398	0.0324007	2.2061	0.142	12506
P11166	GTR1_HUMAN	Solute carrier family 2 facilitated glucose transporter member 1 OS Homo sapiens GN SLC2A1 PE 1 SV	54048	8.8608	807.049	1	18	1.626	2.5448	65	6	0	9.9722	0.0266773	13.6238	0.7415	7235
Q9NQR4	NIT2_HUMAN	Omega amidase NIT2 OS Homo sapiens GN NIT2 PE 1 SV 1	30588	6.9858	806.456	2	23	5.0725	7.0689	19	5	0	11.1102	0.0224891	12.4907	0.3873	11307
Q13362	2A5G_HUMAN	Serine threonine protein phosphatase 2A 56 kDa regulatory subunit gamma isoform OS Homo sapiens GN P	61021	6.4175	805.957	5	42	13.1679	4.2571	55	12	0	10.8999	0.022802	1.4562	0.0895	83
P42224	STAT1_HUMAN	Signal transducer and activator of transcription 1 alpha beta OS Homo sapiens GN STAT1 PE 1 SV 2	87279	5.6602	791.992	1	61	2.1333	5.8307	86	13	0	13.0067	0.0267951	4.0595	0.3568	16611
Q00526	CDK3_HUMAN	Cyclin dependent kinase 3 OS Homo sapiens GN CDK3 PE 1 SV 1	35023	9.0967	779.741	2	28	3.6066	2.5051	21	5	0	9.3839	0.0320283	0.5687	0.02	2671
P28288	ABCD3_HUMAN	ATP binding cassette sub family D member 3 OS Homo sapiens GN ABCD3 PE 1 SV 1	75427	9.6021	779.138	2	55	3.9454	2.3431	77	11	0	12.5188	0.0294525	5.2712	0.4006	244
P16070	CD44_HUMAN	CD44 antigen OS Homo sapiens GN CD44 PE 1 SV 3	81487	4.9849	778.256	2	45	3.504	2.6895	49	5	0	13.1271	0.0356199	8.9964	0.7382	2595
P11233	RALA_HUMAN	Ras related protein Ral A OS Homo sapiens GN RALA PE 1 SV 1	23551	6.9858	775	1	16	5.8252	1.4301	40	7	1	10.9769	0.0257584	2.9804	0.0707	14091
Q13547	HDAC1_HUMAN	Histone deacetylase 1 OS Homo sapiens GN HDAC1 PE 1 SV 1	55067	5.1636	774.764	2	41	6.0166	4.0177	39	7	1	11.639	0.0357279	2.6656	0.1484	7395
O75914	PAK3_HUMAN	Serine threonine protein kinase PAK 3 OS Homo sapiens GN PAK3 PE 1 SV 2	62270	5.1694	766.724	2	46	4.6512	4.9612	38	9	0	10.4051	0.0303039	2.1627	0.1355	12505
Q9Y224	CN166_HUMAN	UPF0568 protein C14orf166 OS Homo sapiens GN C14orf166 PE 1 SV 1	28050	6.1934	764.609	1	21	2.459	3.8366	36	8	0	11.0492	0.0243764	5.435	0.1532	3395
Q13418	ILK_HUMAN	Integrin linked protein kinase OS Homo sapiens GN ILK PE 1 SV 2	51385	8.0244	763.852	1	39	2.2124	6.0192	55	12	0	12.2047	0.025121	3.64	0.189	8147
Q00653	NFKB2_HUMAN	Nuclear factor NF kappa B p100 subunit OS Homo sapiens GN NFKB2 PE 1 SV 4	96689	5.8008	762.212	5	56	4.8889	4.5766	110	16	0	12.3571	0.0248153	6.7519	0.6579	11247
Q8WXE9	STON2_HUMAN	Stonin 2 OS Homo sapiens GN STON2 PE 1 SV 1	101101	5.0493	756.712	2	48	0.9945	3.9134	48	7	0	11.0192	0.024056	33.3565	3.3992	16663
P46977	STT3A_HUMAN	Dolichyl diphosphooligosaccharide protein glycosyltransferase subunit STT3A OS Homo sapiens GN STT3	80476	8.0142	748.681	4	47	3.1206	4.8997	73	14	0	13.0855	0.027017	3.3915	0.2752	16686
P36957	ODO2_HUMAN	Dihydrolipoyllysine residue succinyltransferase component of 2 oxoglutarate dehydrogenase complex m	48724	9.2769	747.827	1	34	1.766	2.5228	60	9	0	10.5902	0.0324642	5.1142	0.2511	11967
Q96F07	CYFP2_HUMAN	Cytoplasmic FMR1 interacting protein 2 OS Homo sapiens GN CYFIP2 PE 1 SV 2	148302	6.9595	740.921	6	99	6.338	2.4608	89	16	1	11.3637	0.031452	0.8491	0.1277	4231
P16144	ITB4_HUMAN	Integrin beta 4 OS Homo sapiens GN ITGB4 PE 1 SV 5	202037	5.6704	725.934	2	140	2.0307	4.8199	181	33	0	12.936	0.029063	4.8333	0.9951	8366
Q7Z2W4	ZCCHV_HUMAN	Zinc finger CCCH type antiviral protein 1 OS Homo sapiens GN ZC3HAV1 PE 1 SV 3	101366	8.3101	721.093	2	75	1.9956	4.1131	60	11	0	10.9144	0.0261856	2.7437	0.2831	19489
Q5XUX1	FBXW9_HUMAN	F box WD repeat containing protein 9 OS Homo sapiens GN FBXW9 PE 1 SV 2	54081	6.0088	718.137	1	33	3.4836	4.0572	47	6	0	14.228	0.0286446	4.1979	0.23	6027
O00410	IPO5_HUMAN	Importin 5 OS Homo sapiens GN IPO5 PE 1 SV 4	123549	4.645	716.999	2	78	1.9143	3.197	105	17	1	11.5263	0.0289696	3.5933	0.4496	8255
Q13153	PAK1_HUMAN	Serine threonine protein kinase PAK 1 OS Homo sapiens GN PAK1 PE 1 SV 2	60608	5.4199	714.45	2	46	4.7706	7.6131	44	8	0	12.0884	0.0294203	0.4576	0.0279	12503
Q9UI10	EI2BD_HUMAN	Translation initiation factor eIF 2B subunit delta OS Homo sapiens GN EIF2B4 PE 1 SV 2	57521	9.6885	711.838	1	42	2.1033	4.7352	44	7	0	12.9771	0.0277951	3.8039	0.2209	5166
O60763	USO1_HUMAN	General vesicular transport factor p115 OS Homo sapiens GN USO1 PE 1 SV 2	107827	4.6538	708.395	1	67	1.7672	4.7524	118	18	0	10.8698	0.0320133	3.5219	0.3832	18734
P61201	CSN2_HUMAN	COP9 signalosome complex subunit 2 OS Homo sapiens GN COPS2 PE 1 SV 1	51564	5.2046	705.393	3	34	3.1603	4.0417	65	9	0	14.2222	0.0249616	27.614	1.4327	3969
P50416	CPT1A_HUMAN	Carnitine O palmitoyltransferase 1 liver isoform OS Homo sapiens GN CPT1A PE 1 SV 2	88310	8.7246	703.863	1	55	1.5524	6.2928	67	14	0	11.7796	0.0257391	2.3358	0.208	3770
O95757	HS74L_HUMAN	Heat shock 70 kDa protein 4L OS Homo sapiens GN HSPA4L PE 1 SV 3	94452	5.5181	697.401	1	70	1.6687	3.1357	35	8	1	11.2201	0.0239931	1.1314	0.1081	7691
O95347	SMC2_HUMAN	Structural maintenance of chromosomes protein 2 OS Homo sapiens GN SMC2 PE 1 SV 2	135571	8.6279	690.751	1	115	2.1721	6.0022	121	21	1	12.9188	0.0288372	4.1584	0.5662	16007
P11217	PYGM_HUMAN	Glycogen phosphorylase muscle form OS Homo sapiens GN PYGM PE 1 SV 6	97030	6.583	688.831	6	75	7.9572	6.5487	89	14	0	10.6444	0.03117	1.6588	0.1618	13938
P54727	RD23B_HUMAN	UV excision repair protein RAD23 homolog B OS Homo sapiens GN RAD23B PE 1 SV 1	43144	4.5791	685.204	1	20	4.6455	2.3918	50	5	0	12.1075	0.0269344	4.596	0.1987	14259
Q03519	TAP2_HUMAN	Antigen peptide transporter 2 OS Homo sapiens GN TAP2 PE 1 SV 1	75615	7.9438	678.032	1	38	0.7289	2.7907	87	12	0	12.991	0.0251561	4.5068	0.3436	17050
P06737	PYGL_HUMAN	Glycogen phosphorylase liver form OS Homo sapiens GN PYGL PE 1 SV 4	97087	6.7368	676.636	5	76	6.1393	2.629	134	17	0	12.1703	0.0331707	7.2505	0.7073	13937
Q9UG63	ABCF2_HUMAN	ATP binding cassette sub family F member 2 OS Homo sapiens GN ABCF2 PE 1 SV 2	71244	6.9873	675.629	1	57	2.2472	3.3316	70	11	0	11.8922	0.0269476	5.0935	0.366	247
P46379	BAG6_HUMAN	Large proline rich protein BAG6 OS Homo sapiens GN BAG6 PE 1 SV 2	119334	5.2778	671.723	2	54	2.0318	2.0255	40	6	0	9.0113	0.0221055	7.5548	0.9056	1523
P51570	GALK1_HUMAN	Galactokinase OS Homo sapiens GN GALK1 PE 1 SV 1	42245	6.0132	670.961	2	38	2.8061	4.4713	38	6	0	11.6344	0.0287137	1.9803	0.0846	6505
Q9UHB9	SRP68_HUMAN	Signal recognition particle subunit SRP68 OS Homo sapiens GN SRP68 PE 1 SV 2	70685	8.6865	669.464	1	53	2.0734	4.1432	97	16	0	11.9766	0.0284485	3.098	0.2207	16480
O14617	AP3D1_HUMAN	AP 3 complex subunit delta 1 OS Homo sapiens GN AP3D1 PE 1 SV 1	130075	8.543	667.026	1	81	2.3417	1.6946	122	15	0	13.0176	0.0320933	6.4502	0.8465	930
P24941	CDK2_HUMAN	Cyclin dependent kinase 2 OS Homo sapiens GN CDK2 PE 1 SV 2	33908	8.959	661.991	2	27	3.6913	3.062	19	4	0	10.3098	0.0273621	0.3388	0.0116	2667
Q10586	DBP_HUMAN	D site binding protein OS Homo sapiens GN DBP PE 1 SV 1	34327	9.6738	657.939	3	30	1.8462	2.3371	30	4	0	6.6952	0.0290384	9.5105	0.3278	4345
Q9BXT2	CCG6_HUMAN	Voltage dependent calcium channel gamma 6 subunit OS Homo sapiens GN CACNG6 PE 2 SV 1	28110	9.3794	655.663	2	18	2.6923	3.6118	14	2	0	5.5269	0.0185667	16.3949	0.4705	2451
P48775	T23O_HUMAN	Tryptophan 2 3 dioxygenase OS Homo sapiens GN TDO2 PE 1 SV 1	47841	6.4761	655.204	1	38	2.4631	4.4395	25	4	0	9.8911	0.0230795	19.6569	0.9444	16936
Q15393	SF3B3_HUMAN	Splicing factor 3B subunit 3 OS Homo sapiens GN SF3B3 PE 1 SV 4	135491	4.9585	653.639	1	72	1.3969	6.2251	110	22	0	11.1963	0.024534	3.7496	0.5124	15684
Q9Y263	PLAP_HUMAN	Phospholipase A 2 activating protein OS Homo sapiens GN PLAA PE 1 SV 2	87101	5.9224	651.488	1	63	2.1384	4.3836	71	9	1	12.0939	0.0262353	3.9064	0.3465	13170
Q9UPE1	SRPK3_HUMAN	SRSF protein kinase 3 OS Homo sapiens GN SRPK3 PE 1 SV 2	61975	6.8569	648.433	1	34	2.1164	3.6427	24	4	0	10.3724	0.0246909	0.6944	0.0436	16484
P00734	THRB_HUMAN	Prothrombin OS Homo sapiens GN F2 PE 1 SV 2	69992	5.5269	646.451	1	47	1.4469	10.0112	45	11	0	12.7103	0.0280072	3.3668	0.2408	17432
P05129	KPCG_HUMAN	Protein kinase C gamma type OS Homo sapiens GN PRKCG PE 1 SV 3	78397	7.1689	645.928	1	52	3.0129	4.1579	49	6	0	14.4674	0.0350334	0.532	0.0424	8982
Q5T4S7	UBR4_HUMAN	E3 ubiquitin protein ligase UBR4 OS Homo sapiens GN UBR4 PE 1 SV 1	573479	5.625	642.99	3	368	1.3892	4.2047	452	83	1	12.1763	0.0295866	39.7529	23.093	18598
Q9H553	ALG2_HUMAN	Alpha 1 3 1 6 mannosyltransferase ALG2 OS Homo sapiens GN ALG2 PE 1 SV 1	47061	6.6313	639.922	1	28	3.8462	3.5436	27	7	0	11.2779	0.0378013	3.7589	0.1796	690
Q8TCJ2	STT3B_HUMAN	Dolichyl diphosphooligosaccharide protein glycosyltransferase subunit STT3B OS Homo sapiens GN STT3	93613	9.0557	632.304	1	53	0.7264	3.5295	78	13	0	12.4085	0.0251675	4.1069	0.3873	16687
Q16891	MIC60_HUMAN	MICOS complex subunit MIC60 OS Homo sapiens GN IMMT PE 1 SV 1	83626	6.041	628.154	1	65	2.5066	6.7442	103	17	0	13.0403	0.0318317	2.9917	0.2515	10328
O94901	SUN1_HUMAN	SUN domain containing protein 1 OS Homo sapiens GN SUN1 PE 1 SV 3	90007	6.6211	626.62	1	58	2.3399	3.2997	58	8	0	11.5264	0.032563	5.1592	0.4688	16735
P53992	SC24C_HUMAN	Protein transport protein Sec24C OS Homo sapiens GN SEC24C PE 1 SV 3	118249	6.6855	625.032	2	58	1.6453	2.6719	51	10	0	12.762	0.0348502	3.4009	0.4076	15430
Q10567	AP1B1_HUMAN	AP 1 complex subunit beta 1 OS Homo sapiens GN AP1B1 PE 1 SV 2	104570	4.749	622.324	4	71	5.4795	6.5581	107	21	0	12.2617	0.0308463	0.7523	0.0794	910
P20020	AT2B1_HUMAN	Plasma membrane calcium transporting ATPase 1 OS Homo sapiens GN ATP2B1 PE 1 SV 3	138667	5.644	620.131	1	91	1.1129	5.6533	98	19	0	10.834	0.0261836	4.4228	0.618	1291
Q12933	TRAF2_HUMAN	TNF receptor associated factor 2 OS Homo sapiens GN TRAF2 PE 1 SV 2	55822	7.3169	608.913	1	41	1.3972	4.9568	22	5	0	11.2972	0.0243238	10.5141	0.6059	18023
Q8TF05	PP4R1_HUMAN	Serine threonine protein phosphatase 4 regulatory subunit 1 OS Homo sapiens GN PPP4R1 PE 1 SV 1	106936	4.4443	607.933	1	65	0.9474	2.2296	93	17	0	11.0783	0.0322816	3.4894	0.3784	13400
Q96FN4	CPNE2_HUMAN	Copine 2 OS Homo sapiens GN CPNE2 PE 1 SV 3	61150	5.6396	605.895	6	35	3.8321	2.3767	33	6	0	10.974	0.0252438	2.7159	0.168	3750
P78344	IF4G2_HUMAN	Eukaryotic translation initiation factor 4 gamma 2 OS Homo sapiens GN EIF4G2 PE 1 SV 1	102296	6.7134	601.915	1	76	1.1025	3.7786	100	21	0	11.8384	0.0254552	2.7941	0.2874	7958
O15372	EIF3H_HUMAN	Eukaryotic translation initiation factor 3 subunit H OS Homo sapiens GN EIF3H PE 1 SV 1	39905	6.0835	600.536	1	28	5.6818	1.8776	63	8	0	12.7361	0.0278034	2.9805	0.1195	5185
P15259	PGAM2_HUMAN	Phosphoglycerate mutase 2 OS Homo sapiens GN PGAM2 PE 1 SV 3	28747	9.2446	598.995	1	20	4.3478	4.0001	9	2	0	4.4255	0.0241317	2.302	0.0666	12903
Q9NQ88	TIGAR_HUMAN	Fructose 2 6 bisphosphatase TIGAR OS Homo sapiens GN TIGAR PE 1 SV 1	30043	7.6055	597.735	4	20	2.5926	2.2394	25	4	0	12.2885	0.0241426	8.4452	0.2573	17471
O60942	MCE1_HUMAN	mRNA capping enzyme OS Homo sapiens GN RNGTT PE 1 SV 1	68512	8.0757	594.098	1	46	2.0101	9.746	29	5	0	13.5503	0.0298644	61.7646	4.2907	10088
Q9NZM1	MYOF_HUMAN	Myoferlin OS Homo sapiens GN MYOF PE 1 SV 1	234558	5.7642	592.6	1	164	0.6308	3.7753	162	36	0	12.4563	0.0254217	4.4673	1.0554	10873
Q5T9A4	ATD3B_HUMAN	ATPase family AAA domain containing protein 3B OS Homo sapiens GN ATAD3B PE 1 SV 1	72527	9.4849	591.048	3	61	3.7037	2.3781	69	12	0	10.9241	0.0254217	0.5853	0.0428	1325
Q9Y295	DRG1_HUMAN	Developmentally regulated GTP binding protein 1 OS Homo sapiens GN DRG1 PE 1 SV 1	40516	9.1934	586.917	1	30	3.8147	4.9457	24	4	0	13.6667	0.0365323	2.0844	0.0851	4878
Q9NTJ3	SMC4_HUMAN	Structural maintenance of chromosomes protein 4 OS Homo sapiens GN SMC4 PE 1 SV 2	147090	6.3442	583.104	1	137	0.854	3.6217	163	25	0	13.9568	0.0298465	4.4798	0.6624	16009
P53367	ARFP1_HUMAN	Arfaptin 1 OS Homo sapiens GN ARFIP1 PE 1 SV 2	41712	6.2446	580.354	1	27	2.681	0.4509	37	4	0	11.9417	0.0349065	17.5158	0.7321	1052
Q96SZ6	CK5P1_HUMAN	CDK5 regulatory subunit associated protein 1 OS Homo sapiens GN CDK5RAP1 PE 1 SV 2	67645	8.127	576.346	1	57	2.6622	4.0875	60	12	0	11.9402	0.0255633	14.1967	0.9731	3184
P05023	AT1A1_HUMAN	Sodium potassium transporting ATPase subunit alpha 1 OS Homo sapiens GN ATP1A1 PE 1 SV 1	112824	5.1694	570.708	1	71	0.8798	6.5709	108	17	0	11.9356	0.0289369	2.7445	0.3134	1280
O00507	USP9Y_HUMAN	Probable ubiquitin carboxyl terminal hydrolase FAF Y OS Homo sapiens GN USP9Y PE 2 SV 2	290889	5.4639	565.647	7	173	3.092	3.9707	190	33	2	12.7381	0.0286235	0.7624	0.2246	18735
P07195	LDHB_HUMAN	L lactate dehydrogenase B chain OS Homo sapiens GN LDHB PE 1 SV 2	36615	5.6396	563.184	2	25	1.7964	4.46	47	9	0	10.6312	0.0252081	3.8128	0.1408	9324
Q9Y2V7	COG6_HUMAN	Conserved oligomeric Golgi complex subunit 6 OS Homo sapiens GN COG6 PE 1 SV 2	73232	5.4023	561.197	3	50	1.0654	8.2488	36	6	1	11.3435	0.0355372	5.1214	0.3779	3561
P09104	ENOG_HUMAN	Gamma enolase OS Homo sapiens GN ENO2 PE 1 SV 3	47239	4.7183	555.17	2	30	5.53	9.2425	26	5	0	13.2859	0.0244719	1.5989	0.0761	5304
P78417	GSTO1_HUMAN	Glutathione S transferase omega 1 OS Homo sapiens GN GSTO1 PE 1 SV 2	27548	6.2227	551.038	1	25	7.4689	2.2427	29	7	0	9.3742	0.038623	4.1057	0.1143	7210
O60443	DFNA5_HUMAN	Non syndromic hearing impairment protein 5 OS Homo sapiens GN DFNA5 PE 1 SV 2	54520	4.8442	542.442	1	36	2.4194	3.6839	30	6	0	13.9876	0.0284459	3.9695	0.2195	4533
P22676	CALB2_HUMAN	Calretinin OS Homo sapiens GN CALB2 PE 2 SV 2	31519	4.8735	531.655	3	29	2.952	2.1464	11	3	0	9.3576	0.0231686	11.2548	0.3563	2077
Q96AV8	E2F7_HUMAN	Transcription factor E2F7 OS Homo sapiens GN E2F7 PE 1 SV 3	99826	8.2075	523.906	1	66	0.8782	2.8813	57	12	1	10.922	0.0393167	30.793	3.0899	5024
Q13751	LAMB3_HUMAN	Laminin subunit beta 3 OS Homo sapiens GN LAMB3 PE 1 SV 1	129488	6.9111	521.309	1	84	0.5119	3.9053	114	22	0	11.3068	0.0250765	24.619	3.2854	9225
P04040	CATA_HUMAN	Catalase OS Homo sapiens GN CAT PE 1 SV 3	59718	6.9727	518.141	1	47	2.0873	3.7668	43	8	0	11.559	0.0288301	2.8974	0.1738	2175
Q9Y2W2	WBP11_HUMAN	WW domain binding protein 11 OS Homo sapiens GN WBP11 PE 1 SV 1	69954	8.8945	517.538	2	50	1.092	2.1519	31	3	0	8.1616	0.0208774	23.3911	1.6373	18986
P34896	GLYC_HUMAN	Serine hydroxymethyltransferase cytosolic OS Homo sapiens GN SHMT1 PE 1 SV 1	53049	7.5322	513.732	1	40	2.8986	4.7298	51	6	0	12.8185	0.0333465	1.6544	0.0888	6850
Q09666	AHNK_HUMAN	Neuroblast differentiation associated protein AHNAK OS Homo sapiens GN AHNAK PE 1 SV 2	628705	5.7158	511.399	4	402	1.0696	4.1964	468	63	0	12.4984	0.0303709	20.1	12.6553	590
O95294	RASL1_HUMAN	RasGAP activating like protein 1 OS Homo sapiens GN RASAL1 PE 1 SV 3	89959	6.0601	502.039	4	65	0.6219	4.6285	70	14	0	13.3678	0.0305195	1.804	0.164	14133
Q99661	KIF2C_HUMAN	Kinesin like protein KIF2C OS Homo sapiens GN KIF2C PE 1 SV 2	81261	7.7153	493.287	1	59	0.9655	4.1814	60	14	2	12.91	0.0323789	27.4693	2.2587	8836
O95758	PTBP3_HUMAN	Polypyrimidine tract binding protein 3 OS Homo sapiens GN PTBP3 PE 1 SV 2	59652	9.3369	488.061	4	31	3.8043	3.7443	39	8	0	11.3823	0.0281659	1.4297	0.0857	13805
Q9NZB2	F120A_HUMAN	Constitutive coactivator of PPAR gamma like protein 1 OS Homo sapiens GN FAM120A PE 1 SV 2	121810	8.981	486.776	1	70	0.9839	3.2138	73	14	0	11.44	0.0252055	17.4175	2.1438	5577
P24864	CCNE1_HUMAN	G1 S specific cyclin E1 OS Homo sapiens GN CCNE1 PE 1 SV 2	47046	5.6221	482.006	2	39	1.9512	2.627	20	3	0	7.2666	0.020292	21.6176	1.03	2495
Q12840	KIF5A_HUMAN	Kinesin heavy chain isoform 5A OS Homo sapiens GN KIF5A PE 1 SV 2	117305	5.5459	474.887	5	95	5.7171	5.7688	125	22	2	11.5101	0.0251847	1.749	0.2068	8839
O95837	GNA14_HUMAN	Guanine nucleotide binding protein subunit alpha 14 OS Homo sapiens GN GNA14 PE 1 SV 1	41544	5.7041	473.657	3	37	4.507	3.1324	34	9	0	11.5356	0.0291042	0.571	0.024	6874
P07947	YES_HUMAN	Tyrosine protein kinase Yes OS Homo sapiens GN YES1 PE 1 SV 3	60762	6.3076	470.057	1	38	1.4733	3.6597	46	8	0	10.5681	0.0266076	9.5884	0.5879	19225
P13637	AT1A3_HUMAN	Sodium potassium transporting ATPase subunit alpha 3 OS Homo sapiens GN ATP1A3 PE 1 SV 3	111677	5.0552	469.159	1	68	0.8885	6.0473	63	11	0	9.9626	0.0254278	8.2713	0.9361	1282
P78410	BT3A2_HUMAN	Butyrophilin subfamily 3 member A2 OS Homo sapiens GN BTN3A2 PE 1 SV 2	36404	5.0566	466.234	1	30	1.7964	4.6575	23	5	0	12.1425	0.0232158	21.3666	0.7844	1814
P05386	RLA1_HUMAN	60S acidic ribosomal protein P1 OS Homo sapiens GN RPLP1 PE 1 SV 1	11506	4.0005	47326.4	5	7	71.9298	2.8342	101	5	0	10.0816	0.0243799	46.388	0.5394	14621
P13645	K1C10_HUMAN	Keratin type I cytoskeletal 10 OS Homo sapiens GN KRT10 PE 1 SV 6	58791	4.9556	37192.1	40	35	60.274	2.5152	660	33	0	8.9953	0.0215348	70.3043	4.1518	8502
P62841	RS15_HUMAN	40S ribosomal protein S15 OS Homo sapiens GN RPS15 PE 1 SV 2	17029	10.7886	29178.8	5	10	40	0.8125	77	5	0	10.5009	0.0254465	13.5732	0.2313	14929
P04264	K2C1_HUMAN	Keratin type II cytoskeletal 1 OS Homo sapiens GN KRT1 PE 1 SV 6	65998	8.2661	28566.7	53	45	42.236	2.2717	747	36	0	8.4327	0.0233109	102.437	6.7824	8533
P62280	RS11_HUMAN	40S ribosomal protein S11 OS Homo sapiens GN RPS11 PE 1 SV 3	18418	10.7095	26688.1	13	18	44.9367	2.4208	149	10	0	8.39	0.0204445	50.6006	0.9413	14924
P05387	RLA2_HUMAN	60S acidic ribosomal protein P2 OS Homo sapiens GN RPLP2 PE 1 SV 1	11657	4.1792	26022.8	8	9	92.1739	1.6888	157	7	0	10.2488	0.0257979	35.4905	0.414	14622
P18124	RL7_HUMAN	60S ribosomal protein L7 OS Homo sapiens GN RPL7 PE 1 SV 1	29207	11.0654	25399.2	26	20	60.0806	2.3472	265	20	0	8.3662	0.0209284	54.9212	1.6083	14616
P62241	RS8_HUMAN	40S ribosomal protein S8 OS Homo sapiens GN RPS8 PE 1 SV 2	24190	10.7153	24616.4	13	16	51.4423	2.1102	174	11	0	7.8508	0.0212517	39.2054	0.9602	14957
P62829	RL23_HUMAN	60S ribosomal protein L23 OS Homo sapiens GN RPL23 PE 1 SV 1	14856	10.9395	24368	10	13	58.5714	1.4276	142	9	0	7.9265	0.0193006	41.4501	0.6209	14582
P32969	RL9_HUMAN	60S ribosomal protein L9 OS Homo sapiens GN RPL9 PE 1 SV 1	21849	10.3711	24175.3	16	13	72.9167	3.3551	218	14	0	9.895	0.0247591	47.7289	1.049	14618
P62249	RS16_HUMAN	40S ribosomal protein S16 OS Homo sapiens GN RPS16 PE 1 SV 2	16435	10.5688	23183.6	17	18	55.4795	2.9335	122	10	0	7.9789	0.0217783	39.9528	0.6616	14930
P23396	RS3_HUMAN	40S ribosomal protein S3 OS Homo sapiens GN RPS3 PE 1 SV 2	26671	10.0415	22623.8	23	26	67.0782	3.1134	228	20	0	9.2451	0.0257468	42.6737	1.1462	14950
P62244	RS15A_HUMAN	40S ribosomal protein S15a OS Homo sapiens GN RPS15A PE 1 SV 2	14829	10.604	22021.8	16	12	71.5385	1.9847	137	10	0	9.4292	0.030428	32.6242	0.4878	14928
P05787	K2C8_HUMAN	Keratin type II cytoskeletal 8 OS Homo sapiens GN KRT8 PE 1 SV 7	53671	5.3408	21629.2	43	42	60.2484	2.0794	525	37	0	8.2671	0.0250108	38.3871	2.0616	8547
P62979	RS27A_HUMAN	Ubiquitin 40S ribosomal protein S27a OS Homo sapiens GN RPS27A PE 1 SV 2	17953	10.0283	20047.1	12	10	59.6154	2.5364	133	11	0	9.9353	0.0213352	21.311	0.3901	14942
P35527	K1C9_HUMAN	Keratin type I cytoskeletal 9 OS Homo sapiens GN KRT9 PE 1 SV 3	62026	4.9585	19310.2	40	40	57.1429	2.7393	585	32	0	9.3097	0.0227166	68.8634	4.2897	8522
P61247	RS3A_HUMAN	40S ribosomal protein S3a OS Homo sapiens GN RPS3A PE 1 SV 2	29925	10.1763	19096.7	23	28	60.6061	3.147	252	19	0	9.4247	0.0239706	55.606	1.6778	14949
Q02543	RL18A_HUMAN	60S ribosomal protein L18a OS Homo sapiens GN RPL18A PE 1 SV 2	20748	11.105	18332	21	19	63.0682	2.6677	182	18	0	8.5959	0.0232361	36.3215	0.7645	14574
P62701	RS4X_HUMAN	40S ribosomal protein S4 X isoform OS Homo sapiens GN RPS4X PE 1 SV 2	29579	10.5864	17513.9	29	20	65.7795	2.7625	305	23	0	9.2421	0.0260362	37.9631	1.1323	14951
P08727	K1C19_HUMAN	Keratin type I cytoskeletal 19 OS Homo sapiens GN KRT19 PE 1 SV 4	44079	4.8604	17155.8	33	42	66.5	2.6347	317	30	0	9.2229	0.0215024	24.3544	1.0742	8510
P61313	RL15_HUMAN	60S ribosomal protein L15 OS Homo sapiens GN RPL15 PE 1 SV 2	24131	12.0146	17127.6	13	15	44.1176	3.0292	158	12	0	7.1754	0.0195903	37.9577	0.9209	14572
P06576	ATPB_HUMAN	ATP synthase subunit beta mitochondrial OS Homo sapiens GN ATP5B PE 1 SV 3	56524	5.0962	17033.8	25	38	59.1682	1.3859	352	22	0	10.2592	0.0259359	32.7114	1.8502	1384
P08729	K2C7_HUMAN	Keratin type II cytoskeletal 7 OS Homo sapiens GN KRT7 PE 1 SV 5	51354	5.2148	17021.3	36	38	60.9808	2.2346	424	32	0	8.2787	0.021604	23.3592	1.2017	8546
P62847	RS24_HUMAN	40S ribosomal protein S24 OS Homo sapiens GN RPS24 PE 1 SV 1	15413	11.2354	16874.5	5	10	29.3233	2.1155	62	4	0	8.4824	0.0221559	18.4149	0.284	14938
P62888	RL30_HUMAN	60S ribosomal protein L30 OS Homo sapiens GN RPL30 PE 1 SV 2	12775	9.9536	16543.1	7	7	71.3043	1.1282	100	7	0	8.3972	0.0228354	28.8272	0.3735	14590
P46781	RS9_HUMAN	40S ribosomal protein S9 OS Homo sapiens GN RPS9 PE 1 SV 3	22577	11.0874	16477.8	18	17	47.9381	1.89	163	16	0	8.1735	0.0211136	46.1666	1.0456	14958
P36578	RL4_HUMAN	60S ribosomal protein L4 OS Homo sapiens GN RPL4 PE 1 SV 5	47667	11.4961	16439.5	26	34	44.2623	2.281	303	24	1	9.4082	0.021508	47.0966	2.2598	14611
P30050	RL12_HUMAN	60S ribosomal protein L12 OS Homo sapiens GN RPL12 PE 1 SV 1	17807	9.8965	16265.7	5	15	49.0909	1.31	99	5	0	10.2429	0.0252131	8.4024	0.1512	14568
P08708	RS17_HUMAN	40S ribosomal protein S17 OS Homo sapiens GN RPS17 PE 1 SV 2	15540	10.2407	15577.2	5	12	40	2.5492	73	4	0	11.0152	0.0269724	28.3731	0.4428	14932
P05388	RLA0_HUMAN	60S acidic ribosomal protein P0 OS Homo sapiens GN RPLP0 PE 1 SV 1	34251	5.606	15432.6	12	20	48.265	2.6038	179	12	0	9.9547	0.0271597	35.0517	1.2073	14620
P61978	HNRPK_HUMAN	Heterogeneous nuclear ribonucleoprotein K OS Homo sapiens GN HNRNPK PE 1 SV 1	50944	5.2207	15124.4	19	38	48.1641	6.3498	269	21	0	8.5301	0.0229183	54.1779	2.7772	7618
P05783	K1C18_HUMAN	Keratin type I cytoskeletal 18 OS Homo sapiens GN KRT18 PE 1 SV 2	48028	5.168	15076.5	20	38	46.9767	2.3627	280	21	0	9.4832	0.0231229	38.9466	1.8717	8509
P62854	RS26_HUMAN	40S ribosomal protein S26 OS Homo sapiens GN RPS26 PE 1 SV 3	13007	11.4229	14985.2	4	6	31.3043	3.1078	51	3	0	8.3728	0.0249578	25.5017	0.3392	14941
P38646	GRP75_HUMAN	Stress 70 protein mitochondrial OS Homo sapiens GN HSPA9 PE 1 SV 2	73634	5.7803	14600.6	40	69	55.3756	2.3173	491	37	0	10.3843	0.024542	38.2447	2.8288	7163
P62826	RAN_HUMAN	GTP binding nuclear protein Ran OS Homo sapiens GN RAN PE 1 SV 3	24407	7.3125	14015.1	13	17	48.6111	1.8146	148	12	0	10.095	0.0235462	29.7096	0.7307	14102
P46782	RS5_HUMAN	40S ribosomal protein S5 OS Homo sapiens GN RPS5 PE 1 SV 4	22862	10.0913	13705	13	16	62.2549	2.3092	131	10	0	9.1396	0.0287137	26.3858	0.6081	14954
P62277	RS13_HUMAN	40S ribosomal protein S13 OS Homo sapiens GN RPS13 PE 1 SV 2	17211	10.9409	13687	11	13	51.6556	2.3725	116	11	0	9.2805	0.0241592	31.0245	0.5343	14926
P25705	ATPA_HUMAN	ATP synthase subunit alpha mitochondrial OS Homo sapiens GN ATP5A1 PE 1 SV 1	59713	9.4321	13502.8	27	46	52.2604	2.8118	320	24	0	9.46	0.0239816	29.6277	1.7737	1383
Q07020	RL18_HUMAN	60S ribosomal protein L18 OS Homo sapiens GN RPL18 PE 1 SV 2	21621	12.1304	13136.2	12	10	38.2979	2.5271	135	9	0	9.2505	0.0233012	46.7182	1.0161	14575
P39023	RL3_HUMAN	60S ribosomal protein L3 OS Homo sapiens GN RPL3 PE 1 SV 2	46079	10.6187	13055.6	30	35	53.3499	2.2734	356	27	0	10.021	0.0244795	44.1814	2.0498	14608
P31943	HNRH1_HUMAN	Heterogeneous nuclear ribonucleoprotein H OS Homo sapiens GN HNRNPH1 PE 1 SV 4	49198	5.8521	13017.9	24	27	53.2294	2.4734	256	17	0	11.0172	0.0237683	22.1081	1.0947	7610
P35268	RL22_HUMAN	60S ribosomal protein L22 OS Homo sapiens GN RPL22 PE 1 SV 2	14777	9.6064	12804.2	6	7	44.5313	2.2405	55	6	0	8.4347	0.0228994	19.4371	0.2885	14580
P62263	RS14_HUMAN	40S ribosomal protein S14 OS Homo sapiens GN RPS14 PE 1 SV 3	16262	10.5264	12612.9	8	11	70.1987	1.2647	99	8	0	10.7573	0.0259842	14.8066	0.2435	14927
Q02878	RL6_HUMAN	60S ribosomal protein L6 OS Homo sapiens GN RPL6 PE 1 SV 3	32707	11.0244	12174.1	14	24	32.6389	1.6782	155	12	0	8.8915	0.0231179	49.8661	1.6349	14613
P15880	RS2_HUMAN	40S ribosomal protein S2 OS Homo sapiens GN RPS2 PE 1 SV 2	31304	10.6465	12066.2	30	27	62.7986	3.3727	280	21	0	8.6052	0.0229331	53.5347	1.6922	14947
P35908	K22E_HUMAN	Keratin type II cytoskeletal 2 epidermal OS Homo sapiens GN KRT2 PE 1 SV 2	65393	8.0537	11852.9	39	55	62.4413	2.132	440	35	0	8.981	0.0255947	20.0193	1.3156	8530
P62913	RL11_HUMAN	60S ribosomal protein L11 OS Homo sapiens GN RPL11 PE 1 SV 2	20239	9.9551	11689.7	8	16	32.5843	2.6297	78	7	0	7.8864	0.0194141	29.0529	0.595	14567
P84098	RL19_HUMAN	60S ribosomal protein L19 OS Homo sapiens GN RPL19 PE 1 SV 1	23451	11.8901	11323.3	11	11	29.5918	2.6009	94	8	0	10.3317	0.023505	15.6258	0.3685	14576
P08865	RSSA_HUMAN	40S ribosomal protein SA OS Homo sapiens GN RPSA PE 1 SV 4	32833	4.5938	11310.4	17	25	56.6102	2.5264	193	14	0	9.3882	0.0302662	26.7803	0.8829	14986
P63173	RL38_HUMAN	60S ribosomal protein L38 OS Homo sapiens GN RPL38 PE 1 SV 2	8212	10.5542	11193.9	5	7	41.4286	1.1169	29	3	0	9.5893	0.0259984	9.8399	0.0814	14602
P18621	RL17_HUMAN	60S ribosomal protein L17 OS Homo sapiens GN RPL17 PE 1 SV 3	21383	10.5981	10778.9	13	14	45.1087	1.5553	126	10	0	10.0178	0.0251938	23.5188	0.5086	14573
P46778	RL21_HUMAN	60S ribosomal protein L21 OS Homo sapiens GN RPL21 PE 1 SV 2	18553	10.9102	10691.5	9	13	41.25	1.7718	86	6	0	7.9577	0.0222579	39.0998	0.7281	14578
P42704	LPPRC_HUMAN	Leucine rich PPR motif containing protein mitochondrial OS Homo sapiens GN LRPPRC PE 1 SV 3	157804	5.729	10409.2	74	130	53.2999	2.297	736	66	0	10.0689	0.0270697	16.7909	2.6715	9553
P62081	RS7_HUMAN	40S ribosomal protein S7 OS Homo sapiens GN RPS7 PE 1 SV 1	22113	10.582	10251.1	12	21	59.7938	1.8683	140	12	0	10.5627	0.0245008	23.6912	0.5242	14956
P50914	RL14_HUMAN	60S ribosomal protein L14 OS Homo sapiens GN RPL14 PE 1 SV 4	23417	11.4053	10198	7	8	28.3721	2.5551	99	7	0	8.4688	0.0226006	36.9287	0.8695	14571
P60866	RS20_HUMAN	40S ribosomal protein S20 OS Homo sapiens GN RPS20 PE 1 SV 1	13364	10.4414	10106.5	6	6	35.2941	1.4559	61	5	0	7.7993	0.0205026	26.6631	0.3596	14935
P30048	PRDX3_HUMAN	Thioredoxin dependent peroxide reductase mitochondrial OS Homo sapiens GN PRDX3 PE 1 SV 3	27675	7.6934	10104.8	9	18	62.5	1.4226	129	8	0	10.8367	0.0268098	18.7613	0.526	13574
P62424	RL7A_HUMAN	60S ribosomal protein L7a OS Homo sapiens GN RPL7A PE 1 SV 2	29977	11.0581	9745.09	22	17	51.8797	2.4904	254	17	0	8.9116	0.0228744	32.3965	0.9773	14614
P27635	RL10_HUMAN	60S ribosomal protein L10 OS Homo sapiens GN RPL10 PE 1 SV 4	24587	10.4927	9584.39	16	14	50.9346	2.6165	143	12	0	8.2415	0.0217252	36.0312	0.9029	14566
P49207	RL34_HUMAN	60S ribosomal protein L34 OS Homo sapiens GN RPL34 PE 1 SV 3	13284	11.8813	9470.01	6	7	27.3504	2.2858	44	4	0	9.8979	0.0209325	18.1505	0.2454	14593
P62851	RS25_HUMAN	40S ribosomal protein S25 OS Homo sapiens GN RPS25 PE 1 SV 1	13733	10.5762	9049.29	8	9	44.8	2.609	82	8	0	7.5715	0.0219331	22.9485	0.3167	14939
P62899	RL31_HUMAN	60S ribosomal protein L31 OS Homo sapiens GN RPL31 PE 1 SV 1	14453	10.9688	8834.9	5	11	28.8	2.7794	58	5	0	9.2155	0.0257283	14.2299	0.2058	14591
P62910	RL32_HUMAN	60S ribosomal protein L32 OS Homo sapiens GN RPL32 PE 1 SV 2	15849	11.7393	8253.35	13	12	52.5926	2.7979	87	9	0	10.2429	0.0226412	26.0888	0.4167	14592
P49411	EFTU_HUMAN	Elongation factor Tu mitochondrial OS Homo sapiens GN TUFM PE 1 SV 2	49510	7.3726	8230	24	41	59.5133	3.6673	246	20	0	9.527	0.024203	28.1889	1.4062	5138
P62753	RS6_HUMAN	40S ribosomal protein S6 OS Homo sapiens GN RPS6 PE 1 SV 1	28663	11.2896	8108.39	10	20	21.2851	2.8865	94	8	0	10.5768	0.0291961	22.4372	0.6474	14955
P62314	SMD1_HUMAN	Small nuclear ribonucleoprotein Sm D1 OS Homo sapiens GN SNRPD1 PE 1 SV 1	13273	11.9722	8000.05	2	6	27.7311	2.4107	33	2	0	9.6776	0.0285594	8.4066	0.1117	16024
P52597	HNRPF_HUMAN	Heterogeneous nuclear ribonucleoprotein F OS Homo sapiens GN HNRNPF PE 1 SV 3	45642	5.2427	7945.35	16	26	43.8554	2.5914	168	14	0	11.9423	0.0281128	14.8237	0.6821	7617
P61353	RL27_HUMAN	60S ribosomal protein L27 OS Homo sapiens GN RPL27 PE 1 SV 2	15787	10.9775	7823.64	8	9	48.5294	2.7032	94	8	0	10.0855	0.0213948	30.9953	0.4897	14587
P46779	RL28_HUMAN	60S ribosomal protein L28 OS Homo sapiens GN RPL28 PE 1 SV 3	15737	12.4175	7726.94	9	15	38.6861	2.638	71	7	0	8.991	0.0194885	16.7124	0.2641	14588
P83731	RL24_HUMAN	60S ribosomal protein L24 OS Homo sapiens GN RPL24 PE 1 SV 1	17767	11.6851	7672.31	7	16	23.5669	3.0022	71	6	0	7.5139	0.0199013	30.5718	0.547	14583
P46777	RL5_HUMAN	60S ribosomal protein L5 OS Homo sapiens GN RPL5 PE 1 SV 3	34340	10.0151	7516.09	13	23	37.3737	3.271	144	11	0	9.7665	0.0225799	22.3436	0.7729	14612
P46776	RL27A_HUMAN	60S ribosomal protein L27a OS Homo sapiens GN RPL27A PE 1 SV 2	16551	11.4214	7509.98	6	7	37.8378	1.9191	90	5	0	8.615	0.0188192	25.5238	0.4256	14586
P02533	K1C14_HUMAN	Keratin type I cytoskeletal 14 OS Homo sapiens GN KRT14 PE 1 SV 4	51529	4.8984	7286.03	17	42	37.7119	2.5231	180	19	0	9.5006	0.0217506	4.6136	0.2395	8504
P62917	RL8_HUMAN	60S ribosomal protein L8 OS Homo sapiens GN RPL8 PE 1 SV 2	28007	11.4521	7135.99	9	21	31.9066	2.5083	128	9	0	10.2441	0.0222097	24.8513	0.7021	14617
Q96L21	RL10L_HUMAN	60S ribosomal protein L10 like OS Homo sapiens GN RPL10L PE 1 SV 3	24502	10.4004	7031.45	10	14	30.3738	3.1898	89	9	0	8.0171	0.0217381	0.9446	0.0236	14565
Q00325	MPCP_HUMAN	Phosphate carrier protein mitochondrial OS Homo sapiens GN SLC25A3 PE 1 SV 2	40068	9.6387	6926.38	17	28	38.1215	2.2743	159	15	0	10.3006	0.0300582	26.1651	1.061	10539
P10809	CH60_HUMAN	60 kDa heat shock protein mitochondrial OS Homo sapiens GN HSPD1 PE 1 SV 2	61016	5.5503	6921.94	26	53	51.4834	2.6606	244	23	0	11.9129	0.026334	12.8886	0.7891	2966
P42677	RS27_HUMAN	40S ribosomal protein S27 OS Homo sapiens GN RPS27 PE 1 SV 3	9454	9.835	6844.81	3	7	39.2857	2.7356	38	3	0	7.8592	0.0171268	23.2579	0.228	14944
P55795	HNRH2_HUMAN	Heterogeneous nuclear ribonucleoprotein H2 OS Homo sapiens GN HNRNPH2 PE 1 SV 1	49232	5.8521	6691.6	18	27	34.5212	2.6962	162	12	0	10.2722	0.0230334	7.286	0.361	7608
P61254	RL26_HUMAN	60S ribosomal protein L26 OS Homo sapiens GN RPL26 PE 1 SV 1	17247	10.9805	6587.77	12	11	48.9655	2.8703	75	9	0	8.663	0.0206999	17.7068	0.3056	14585
P08779	K1C16_HUMAN	Keratin type I cytoskeletal 16 OS Homo sapiens GN KRT16 PE 1 SV 4	51236	4.7915	6338.5	15	43	28.7526	2.7707	138	15	1	8.2015	0.0223733	3.1171	0.1609	8507
P42766	RL35_HUMAN	60S ribosomal protein L35 OS Homo sapiens GN RPL35 PE 1 SV 2	14542	11.48	6152.65	6	6	30.0813	2.2185	54	5	0	8.5019	0.0198214	15.9228	0.2317	14595
O00148	DX39A_HUMAN	ATP dependent RNA helicase DDX39A OS Homo sapiens GN DDX39A PE 1 SV 2	49098	5.3291	5944.55	18	37	39.8126	4.9756	165	15	0	9.1391	0.025883	9.0834	0.4509	4970
P48047	ATPO_HUMAN	ATP synthase subunit O mitochondrial OS Homo sapiens GN ATP5O PE 1 SV 1	23262	10.3638	5831.94	9	17	52.1127	3.9973	95	11	0	10.79	0.0288022	9.4	0.2199	1391
P26373	RL13_HUMAN	60S ribosomal protein L13 OS Homo sapiens GN RPL13 PE 1 SV 4	24246	12.0586	5813.77	8	18	27.4882	10.3033	80	8	0	9.6702	0.0177094	26.244	0.6382	14570
P25398	RS12_HUMAN	40S ribosomal protein S12 OS Homo sapiens GN RPS12 PE 1 SV 3	14505	6.9844	5735.85	9	16	75	2.6842	94	9	0	10.9658	0.0267402	12.836	0.1914	14925
P18077	RL35A_HUMAN	60S ribosomal protein L35a OS Homo sapiens GN RPL35A PE 1 SV 2	12529	11.4551	5715.09	12	11	39.0909	4.3065	61	9	0	7.4851	0.0206575	17.5724	0.2213	14594
P40429	RL13A_HUMAN	60S ribosomal protein L13a OS Homo sapiens GN RPL13A PE 1 SV 2	23562	11.354	5617.21	11	14	32.0197	2.4753	91	10	0	9.9126	0.0258541	30.7693	0.7272	14569
P19012	K1C15_HUMAN	Keratin type I cytoskeletal 15 OS Homo sapiens GN KRT15 PE 1 SV 3	49181	4.5132	5385.07	9	42	20.8333	2.7923	97	10	0	7.8947	0.023512	5.4188	0.2679	8506
O00571	DDX3X_HUMAN	ATP dependent RNA helicase DDX3X OS Homo sapiens GN DDX3X PE 1 SV 3	73198	6.772	5286.1	22	65	33.9879	6.0411	205	23	0	10.3732	0.0258956	12.337	0.9085	4453
Q8TD47	RS4Y2_HUMAN	40S ribosomal protein S4 Y isoform 2 OS Homo sapiens GN RPS4Y2 PE 2 SV 3	29276	10.5073	5248.34	13	21	42.5856	3.3637	118	11	0	10.301	0.0290229	0.6782	0.0201	14953
P62906	RL10A_HUMAN	60S ribosomal protein L10a OS Homo sapiens GN RPL10A PE 1 SV 2	24815	10.3564	5117.31	12	18	44.7005	1.8532	133	12	0	11.7312	0.0249412	14.2457	0.3562	14564
P39019	RS19_HUMAN	40S ribosomal protein S19 OS Homo sapiens GN RPS19 PE 1 SV 2	16050	10.7329	5032.63	5	17	28.2759	2.0238	42	6	0	8.9215	0.0213229	9.6098	0.1543	14934
P19013	K2C4_HUMAN	Keratin type II cytoskeletal 4 OS Homo sapiens GN KRT4 PE 1 SV 4	57249	6.2153	4964.67	8	42	10.1124	7.5411	93	10	0	8.3159	0.0224024	6.229	0.3593	8532
Q13838	DX39B_HUMAN	Spliceosome RNA helicase DDX39B OS Homo sapiens GN DDX39B PE 1 SV 1	48960	5.313	4649.93	18	37	40.6542	2.6768	158	17	0	8.9998	0.0255626	12.1417	0.6004	4971
P34897	GLYM_HUMAN	Serine hydroxymethyltransferase mitochondrial OS Homo sapiens GN SHMT2 PE 1 SV 3	55957	8.5781	4508.17	20	42	50	3.2271	195	20	0	11.3492	0.0253208	10.838	0.6118	6856
P48668	K2C6C_HUMAN	Keratin type II cytoskeletal 6C OS Homo sapiens GN KRT6C PE 1 SV 3	59988	8.0537	4140.3	16	44	23.5816	3.4483	172	15	0	9.4933	0.0273112	2.5308	0.1526	8536
P62269	RS18_HUMAN	40S ribosomal protein S18 OS Homo sapiens GN RPS18 PE 1 SV 3	17707	11.4141	4125.37	8	16	30.9211	3.5604	66	8	0	7.776	0.0209626	29.5385	0.5234	14933
P61604	CH10_HUMAN	10 kDa heat shock protein mitochondrial OS Homo sapiens GN HSPE1 PE 1 SV 2	10924	9.4702	4084.77	6	12	50	1.1727	39	5	0	8.1473	0.0216832	6.3773	0.0697	2962
P13646	K1C13_HUMAN	Keratin type I cytoskeletal 13 OS Homo sapiens GN KRT13 PE 1 SV 4	49557	4.7124	4021.74	4	40	8.2969	4.1149	84	9	0	10.1808	0.021338	3.21	0.1603	8505
P49748	ACADV_HUMAN	Very long chain specific acyl CoA dehydrogenase mitochondrial OS Homo sapiens GN ACADVL PE 1 SV 1	70345	8.9912	4003.44	16	51	36.9466	2.4114	222	21	0	11.1316	0.0241111	10.1225	0.7166	295
P24752	THIL_HUMAN	Acetyl CoA acetyltransferase mitochondrial OS Homo sapiens GN ACAT1 PE 1 SV 1	45170	9.1201	3942.2	13	38	38.4075	2.3715	129	14	0	11.2324	0.0306048	5.3341	0.2426	17416
P36542	ATPG_HUMAN	ATP synthase subunit gamma mitochondrial OS Homo sapiens GN ATP5C1 PE 1 SV 1	32975	9.561	3924.38	9	21	37.9195	2.6272	99	10	0	10.1948	0.0265271	10.5558	0.3489	1388
P12004	PCNA_HUMAN	Proliferating cell nuclear antigen OS Homo sapiens GN PCNA PE 1 SV 1	28750	4.3755	3837.84	14	23	52.1073	1.4475	94	12	0	10.3181	0.0286862	6.5997	0.1921	12712
P46783	RS10_HUMAN	40S ribosomal protein S10 OS Homo sapiens GN RPS10 PE 1 SV 1	18885	10.5088	3803.73	6	18	27.8788	1.8288	44	6	0	9.2322	0.0264742	19.4445	0.3675	14923
P40939	ECHA_HUMAN	Trifunctional enzyme subunit alpha mitochondrial OS Homo sapiens GN HADHA PE 1 SV 2	82946	9.3413	3727.95	19	55	39.8427	1.6152	258	24	0	11.1459	0.031904	8.8984	0.7452	5056
Q7Z794	K2C1B_HUMAN	Keratin type II cytoskeletal 1b OS Homo sapiens GN KRT77 PE 2 SV 3	61863	5.6206	3710.65	9	44	8.9965	1.5849	116	9	0	8.6379	0.0251961	3.3106	0.2059	8531
Q7Z3Y7	K1C28_HUMAN	Keratin type I cytoskeletal 28 OS Homo sapiens GN KRT28 PE 1 SV 2	50535	5.1812	3487.61	4	36	7.7586	4.2649	74	8	0	8.4897	0.0227348	2.2036	0.1128	8517
P61513	RL37A_HUMAN	60S ribosomal protein L37a OS Homo sapiens GN RPL37A PE 1 SV 2	10268	10.8516	3484.07	2	6	28.2609	1.3619	27	2	0	9.9103	0.038238	11.3497	0.1192	14599
P09651	ROA1_HUMAN	Heterogeneous nuclear ribonucleoprotein A1 OS Homo sapiens GN HNRNPA1 PE 1 SV 5	38723	9.3677	3393.15	11	29	30.6452	3.3988	128	13	0	11.2573	0.0285745	13.9807	0.5433	14798
P62750	RL23A_HUMAN	60S ribosomal protein L23a OS Homo sapiens GN RPL23A PE 1 SV 1	17684	10.8896	3338.82	5	12	21.7949	3.5728	43	5	0	8.8552	0.0206981	12.7814	0.2262	14581
Q08211	DHX9_HUMAN	ATP dependent RNA helicase A OS Homo sapiens GN DHX9 PE 1 SV 4	140868	6.3955	3298.04	28	99	27.5591	4.2218	328	36	1	11.0176	0.0277487	17.201	2.4472	4605
Q9Y305	ACOT9_HUMAN	Acyl coenzyme A thioesterase 9 mitochondrial OS Homo sapiens GN ACOT9 PE 1 SV 2	49869	8.7349	3277.02	15	40	43.2802	6.7147	142	15	0	11.2527	0.0273232	10.5905	0.5327	363
Q6NUK1	SCMC1_HUMAN	Calcium binding mitochondrial carrier protein SCaMC 1 OS Homo sapiens GN SLC25A24 PE 1 SV 2	53320	5.9326	3219.43	11	39	28.3019	3.9527	148	19	1	12.8377	0.0335106	5.0614	0.2712	15488
Q9Y3U8	RL36_HUMAN	60S ribosomal protein L36 OS Homo sapiens GN RPL36 PE 1 SV 3	12245	12	3195.77	5	9	16.1905	2.1582	34	3	0	7.768	0.0242124	16.0495	0.1976	14598
P11177	ODPB_HUMAN	Pyruvate dehydrogenase E1 component subunit beta mitochondrial OS Homo sapiens GN PDHB PE 1 SV 3	39208	6.2021	3137.84	13	32	35.6546	3.3851	87	12	0	8.8484	0.0275325	8.3511	0.3305	11971
P17844	DDX5_HUMAN	Probable ATP dependent RNA helicase DDX5 OS Homo sapiens GN DDX5 PE 1 SV 1	69104	9.0996	2995.53	9	59	20.3583	2.8791	132	15	0	11.547	0.0297086	15.2768	1.0642	4472
Q9BTT0	AN32E_HUMAN	Acidic leucine rich nuclear phosphoprotein 32 family member E OS Homo sapiens GN ANP32E PE 1 SV 1	30673	3.5522	2950.39	4	11	18.2836	3.2149	53	9	0	12.8332	0.0327904	4.7588	0.1471	769
Q6KB66	K2C80_HUMAN	Keratin type II cytoskeletal 80 OS Homo sapiens GN KRT80 PE 1 SV 2	50493	5.4067	2930.48	6	41	10.8407	9.3638	56	9	0	11.6406	0.0272821	0.9384	0.0479	8548
Q969Q0	RL36L_HUMAN	60S ribosomal protein L36a like OS Homo sapiens GN RPL36AL PE 1 SV 3	12460	11.0991	2845.9	3	8	15.0943	11.2785	26	5	0	9.1692	0.024422	7.5882	0.0968	14597
P13647	K2C5_HUMAN	Keratin type II cytoskeletal 5 OS Homo sapiens GN KRT5 PE 1 SV 3	62339	7.793	2757.23	12	42	13.5593	3.1809	133	13	0	9.4222	0.024078	5.1137	0.3202	8534
P11498	PYC_HUMAN	Pyruvate carboxylase mitochondrial OS Homo sapiens GN PC PE 1 SV 2	129551	6.3706	2743.98	30	89	34.8896	3.3538	363	40	0	11.0328	0.029193	14.2951	1.8637	13932
P04181	OAT_HUMAN	Ornithine aminotransferase mitochondrial OS Homo sapiens GN OAT PE 1 SV 1	48504	6.6123	2735.17	14	30	44.8747	4.2188	171	20	0	12.4848	0.0276207	7.6449	0.3737	11932
Q9UBX3	DIC_HUMAN	Mitochondrial dicarboxylate carrier OS Homo sapiens GN SLC25A10 PE 1 SV 2	31262	9.7808	2602.49	5	20	28.9199	3.0787	63	8	0	12.9417	0.0264932	5.1021	0.1619	4615
P05091	ALDH2_HUMAN	Aldehyde dehydrogenase mitochondrial OS Homo sapiens GN ALDH2 PE 1 SV 2	56345	6.6694	2525.48	8	36	24.3714	1.3999	101	13	0	11.8738	0.0247713	6.978	0.397	678
Q9GZT3	SLIRP_HUMAN	SRA stem loop interacting RNA binding protein mitochondrial OS Homo sapiens GN SLIRP PE 1 SV 1	12341	10.752	2507.91	3	15	37.6147	1.3988	25	3	0	12.48	0.0259593	2.8014	0.0348	15964
Q00839	HNRPU_HUMAN	Heterogeneous nuclear ribonucleoprotein U OS Homo sapiens GN HNRNPU PE 1 SV 6	90527	5.6484	2439.86	15	55	15.8788	2.6456	162	19	0	9.147	0.0240679	18.5573	1.6948	7622
Q14103	HNRPD_HUMAN	Heterogeneous nuclear ribonucleoprotein D0 OS Homo sapiens GN HNRNPD PE 1 SV 1	38410	7.8984	2333.33	7	24	22.8169	5.1335	88	12	0	12.0414	0.0289774	6.6218	0.2556	7616
Q9NSB2	KRT84_HUMAN	Keratin type II cuticular Hb4 OS Homo sapiens GN KRT84 PE 2 SV 2	64801	7.4209	2285.47	5	47	6.6667	2.3651	64	6	0	7.2712	0.0208636	2.3891	0.1576	9107
P13804	ETFA_HUMAN	Electron transfer flavoprotein subunit alpha mitochondrial OS Homo sapiens GN ETFA PE 1 SV 1	35057	8.4858	2210.02	8	24	39.3393	2.813	71	10	0	10.8898	0.0298675	6.4121	0.2271	5479
Q14CN4	K2C72_HUMAN	Keratin type II cytoskeletal 72 OS Homo sapiens GN KRT72 PE 1 SV 2	55842	6.5347	2205.93	4	49	4.1096	3.9276	82	11	0	9.6434	0.0280923	0.8133	0.046	8539
P30837	AL1B1_HUMAN	Aldehyde dehydrogenase X mitochondrial OS Homo sapiens GN ALDH1B1 PE 1 SV 3	57170	6.3618	2047.92	8	38	20.1161	3.6737	84	11	0	12.4385	0.0307956	5.0698	0.2923	660
O75390	CISY_HUMAN	Citrate synthase mitochondrial OS Homo sapiens GN CS PE 1 SV 2	51679	8.4507	2034.97	9	32	30.6867	2.2974	107	15	0	9.9782	0.0259253	11.7979	0.6128	3112
Q9NSE4	SYIM_HUMAN	Isoleucine tRNA ligase mitochondrial OS Homo sapiens GN IARS2 PE 1 SV 2	113719	6.7852	1923.3	9	75	14.9209	3.155	130	20	0	10.54	0.0272753	9.5651	1.0977	16807
O43143	DHX15_HUMAN	Pre mRNA splicing factor ATP dependent RNA helicase DHX15 OS Homo sapiens GN DHX15 PE 1 SV 2	90875	7.1191	1902.5	12	84	19.3711	2.9352	155	21	0	10.4046	0.0296299	13.4416	1.233	4591
P10515	ODP2_HUMAN	Dihydrolipoyllysine residue acetyltransferase component of pyruvate dehydrogenase complex mitochond	68953	7.7813	1888.88	7	44	14.374	1.8693	93	10	0	12.409	0.0295278	7.144	0.4966	11968
O95678	K2C75_HUMAN	Keratin type II cytoskeletal 75 OS Homo sapiens GN KRT75 PE 1 SV 2	59524	7.7227	1880.02	6	42	6.5336	2.1102	88	10	0	8.46	0.0235468	0.4005	0.024	8542
P32322	P5CR1_HUMAN	Pyrroline 5 carboxylate reductase 1 mitochondrial OS Homo sapiens GN PYCR1 PE 1 SV 2	33339	7.396	1868.45	6	25	22.2571	2.0737	70	8	0	11.8445	0.0275699	3.8223	0.1284	12429
P22626	ROA2_HUMAN	Heterogeneous nuclear ribonucleoproteins A2 B1 OS Homo sapiens GN HNRNPA2B1 PE 1 SV 2	37406	9.1948	1840.84	8	29	27.1955	1.8719	84	11	0	10.8745	0.0229126	11.0631	0.4147	14799
Q92841	DDX17_HUMAN	Probable ATP dependent RNA helicase DDX17 OS Homo sapiens GN DDX17 PE 1 SV 2	80222	8.2397	1808.65	7	67	8.642	4.1603	94	12	0	12.6529	0.0262195	2.0843	0.1687	4442
Q9Y6C9	MTCH2_HUMAN	Mitochondrial carrier homolog 2 OS Homo sapiens GN MTCH2 PE 1 SV 1	33308	7.8926	1793.48	3	27	14.8515	4.1096	56	8	0	10.2921	0.0283148	6.6025	0.2242	10691
P53007	TXTP_HUMAN	Tricarboxylate transport protein mitochondrial OS Homo sapiens GN SLC25A1 PE 1 SV 2	33991	10.2231	1732.6	4	22	18.9711	4.0225	53	7	0	14.1872	0.034259	7.4489	0.2559	18403
P08559	ODPA_HUMAN	Pyruvate dehydrogenase E1 component subunit alpha somatic form mitochondrial OS Homo sapiens GN PD	43267	7.9995	1721.4	5	37	18.4615	4.3223	59	13	0	10.309	0.0282173	5.1856	0.2281	11970
P55084	ECHB_HUMAN	Trifunctional enzyme subunit beta mitochondrial OS Homo sapiens GN HADHB PE 1 SV 3	51261	9.75	1701.03	5	41	22.9958	7.0492	134	20	1	11.2631	0.0273594	5.6791	0.2929	5057
Q92764	KRT35_HUMAN	Keratin type I cuticular Ha5 OS Homo sapiens GN KRT35 PE 2 SV 5	50328	4.6538	1685.84	2	41	3.0769	13.9801	32	7	0	11.0242	0.021989	2.1198	0.1095	9104
Q8N1N4	K2C78_HUMAN	Keratin type II cytoskeletal 78 OS Homo sapiens GN KRT78 PE 2 SV 2	56830	5.6821	1654.7	4	42	4.6154	9.8543	65	9	0	9.2805	0.0207964	1.2243	0.0706	8544
Q14525	KT33B_HUMAN	Keratin type I cuticular Ha3 II OS Homo sapiens GN KRT33B PE 1 SV 3	46184	4.6099	1646.03	1	37	1.7327	2.5726	27	5	0	7.4085	0.0373644	0.6698	0.0317	9125
O76015	KRT38_HUMAN	Keratin type I cuticular Ha8 OS Homo sapiens GN KRT38 PE 1 SV 3	50447	4.5923	1554.81	1	29	1.5351	3.8253	35	6	0	11.564	0.0245963	0.63	0.0328	9102
Q14532	K1H2_HUMAN	Keratin type I cuticular Ha2 OS Homo sapiens GN KRT32 PE 2 SV 3	50310	4.5894	1521.06	1	36	1.5625	4.9174	30	6	1	14.2739	0.0249312	1.0827	0.0561	8520
O60506	HNRPQ_HUMAN	Heterogeneous nuclear ribonucleoprotein Q OS Homo sapiens GN SYNCRIP PE 1 SV 2	69559	8.7861	1520.56	4	50	7.0626	2.5266	86	12	0	10.6202	0.0218424	3.6578	0.2554	7623
P36776	LONM_HUMAN	Lon protease homolog mitochondrial OS Homo sapiens GN LONP1 PE 1 SV 2	106422	5.9619	1514.62	10	82	14.8071	4.9203	166	23	0	13.0961	0.0294085	9.5063	1.0172	9515
Q2M2I5	K1C24_HUMAN	Keratin type I cytoskeletal 24 OS Homo sapiens GN KRT24 PE 1 SV 1	55053	4.6948	1506.11	3	41	2.4762	4.5203	33	5	0	12.6328	0.0221029	0.2175	0.0121	8513
P27144	KAD4_HUMAN	Adenylate kinase 4 mitochondrial OS Homo sapiens GN AK4 PE 1 SV 1	25252	8.6865	1461.9	2	19	8.9686	2.5661	31	5	0	13.4219	0.0231899	5.1636	0.1311	8555
P52272	HNRPM_HUMAN	Heterogeneous nuclear ribonucleoprotein M OS Homo sapiens GN HNRNPM PE 1 SV 3	77464	9.0044	1452.38	8	62	16.4384	2.7401	130	20	0	12.3294	0.0250691	8.2239	0.6398	7620
P14866	HNRPL_HUMAN	Heterogeneous nuclear ribonucleoprotein L OS Homo sapiens GN HNRNPL PE 1 SV 2	64092	8.1782	1410.85	6	34	12.5637	3.9901	106	12	0	12.996	0.0332346	10.9642	0.71	7619
O43390	HNRPR_HUMAN	Heterogeneous nuclear ribonucleoprotein R OS Homo sapiens GN HNRNPR PE 1 SV 1	70899	8.2119	1407.43	5	51	8.6888	3.8053	85	15	0	10.9281	0.0218311	5.0262	0.358	7621
Q99456	K1C12_HUMAN	Keratin type I cytoskeletal 12 OS Homo sapiens GN KRT12 PE 1 SV 1	53478	4.5073	1395.22	4	41	5.668	3.8248	56	9	0	8.1913	0.0233082	0.7908	0.0424	8503
O14979	HNRDL_HUMAN	Heterogeneous nuclear ribonucleoprotein D like OS Homo sapiens GN HNRNPDL PE 1 SV 3	46409	9.8232	1337.73	2	30	5	2.5909	38	6	0	9.6766	0.0272725	3.0227	0.1409	7607
Q7Z2W9	RM21_HUMAN	39S ribosomal protein L21 mitochondrial OS Homo sapiens GN MRPL21 PE 1 SV 2	22800	10.3081	1249.81	1	16	9.2683	0.9331	31	5	0	10.4956	0.0341273	3.3263	0.0765	14643
Q7Z3Y9	K1C26_HUMAN	Keratin type I cytoskeletal 26 OS Homo sapiens GN KRT26 PE 1 SV 2	51878	4.6729	1128.17	1	37	1.9231	4.8171	36	4	0	7.6432	0.0212151	0.3086	0.0163	8514
P26196	DDX6_HUMAN	Probable ATP dependent RNA helicase DDX6 OS Homo sapiens GN DDX6 PE 1 SV 2	54382	8.8359	1126.57	3	37	7.4534	2.347	80	10	0	9.7947	0.0270502	5.8243	0.3193	4475
Q9H845	ACAD9_HUMAN	Acyl CoA dehydrogenase family member 9 mitochondrial OS Homo sapiens GN ACAD9 PE 1 SV 1	68716	7.8882	1115.62	3	52	8.5346	5.0781	78	13	0	12.2702	0.0383837	107.235	7.4408	291
O43837	IDH3B_HUMAN	Isocitrate dehydrogenase NAD subunit beta mitochondrial OS Homo sapiens GN IDH3B PE 1 SV 2	42156	8.5854	985.311	2	28	6.7532	7.1769	53	10	0	13.0749	0.0275723	4.2334	0.1798	7920
P51991	ROA3_HUMAN	Heterogeneous nuclear ribonucleoprotein A3 OS Homo sapiens GN HNRNPA3 PE 1 SV 2	39570	9.2212	954.571	1	32	2.9101	7.4064	51	8	0	10.2867	0.0243604	1.8394	0.0733	14801
P78385	KRT83_HUMAN	Keratin type II cuticular Hb3 OS Homo sapiens GN KRT83 PE 1 SV 2	54160	5.3818	926.335	1	44	1.4199	4.713	24	3	0	7.9091	0.0214352	0.3459	0.0194	9105
Q92901	RL3L_HUMAN	60S ribosomal protein L3 like OS Homo sapiens GN RPL3L PE 2 SV 3	46266	10.8926	918.392	3	35	4.4226	3.5568	28	5	0	12.1638	0.0213963	0.2504	0.0117	14605
Q96I99	SUCB2_HUMAN	Succinyl CoA ligase GDP forming subunit beta mitochondrial OS Homo sapiens GN SUCLG2 PE 1 SV 2	46481	6.0615	872.982	2	45	2.0833	5.56	74	15	1	10.0122	0.0251776	3.8918	0.1823	16716
Q9H9J2	RM44_HUMAN	39S ribosomal protein L44 mitochondrial OS Homo sapiens GN MRPL44 PE 1 SV 1	37511	8.4888	863.579	1	30	5.1205	1.4886	31	6	0	11.159	0.0328071	2.7472	0.1041	14662
O94925	GLSK_HUMAN	Glutaminase kidney isoform mitochondrial OS Homo sapiens GN GLS PE 1 SV 1	73413	7.6011	845.193	1	53	3.2885	5.5541	69	11	0	13.0785	0.0321702	2.6471	0.1967	6831
P52948	NUP98_HUMAN	Nuclear pore complex protein Nup98 Nup96 OS Homo sapiens GN NUP98 PE 1 SV 4	197455	5.9473	828.866	3	105	0.2752	5.1295	45	11	0	13.6324	0.0333777	0.9311	0.185	11715
Q96EY1	DNJA3_HUMAN	DnaJ homolog subfamily A member 3 mitochondrial OS Homo sapiens GN DNAJA3 PE 1 SV 2	52455	9.5288	822.585	1	36	3.3333	4.9726	53	10	0	13.3255	0.0306888	2.4096	0.128	4722
O95299	NDUAA_HUMAN	NADH dehydrogenase ubiquinone 1 alpha subcomplex subunit 10 mitochondrial OS Homo sapiens GN NDUF	40724	8.5957	785.576	1	26	6.1972	3.0072	34	6	0	10.2067	0.026195	4.5775	0.1881	11115
Q02218	ODO1_HUMAN	2 oxoglutarate dehydrogenase mitochondrial OS Homo sapiens GN OGDH PE 1 SV 3	115861	6.3955	784.869	2	71	3.0303	3.0857	97	18	0	10.6391	0.0266879	4.1817	0.4898	11966
Q7RTS7	K2C74_HUMAN	Keratin type II cytoskeletal 74 OS Homo sapiens GN KRT74 PE 1 SV 2	57829	7.6113	765.411	4	50	3.4026	3.9754	59	8	0	8.2992	0.0234965	0.4618	0.0269	8541
Q09161	NCBP1_HUMAN	Nuclear cap binding protein subunit 1 OS Homo sapiens GN NCBP1 PE 1 SV 1	91780	5.9692	701.323	1	53	2.7848	2.4604	57	8	0	12.4165	0.0296349	3.6141	0.3358	11040
Q4G0N4	NAKD2_HUMAN	NAD kinase 2 mitochondrial OS Homo sapiens GN NADK2 PE 1 SV 2	49402	8.1211	686.397	2	33	1.3575	6.06	55	12	0	11.4649	0.03687	5.9614	0.2981	10952
Q15029	U5S1_HUMAN	116 kDa U5 small nuclear ribonucleoprotein component OS Homo sapiens GN EFTUD2 PE 1 SV 1	109366	4.6582	616.177	2	73	1.0288	3.0416	77	12	0	11.2317	0.0279214	2.404	0.2654	18461
Q9BUJ2	HNRL1_HUMAN	Heterogeneous nuclear ribonucleoprotein U like protein 1 OS Homo sapiens GN HNRNPUL1 PE 1 SV 2	95679	6.4878	561.211	1	55	0.7009	3.6091	73	12	0	11.4061	0.0286222	2.8668	0.2761	7611
