# Supplementary material for: The post-abscission midbody is an intracellular signaling organelle that regulates cell proliferation
Source: Nat Commun. 2019 Jul 18;10:3181. doi: 10.1038/s41467-019-10871-0 (PMC6639393; doi:10.1038/s41467-019-10871-0)
Supplement: Supplementary file 5 — Supplementary Table 3 [file 41467_2019_10871_MOESM5_ESM.xlsx]

## Sheet: Sheet1
Beta-2-microglobin_FWD	CGCTCCGTGGCCTTAGC
Beta-2-microglobin_REV	AATCTTTGGAGTACGCTGGATAGC
Ki67_FWD	TGGGTCTGTTATTGATGAGCC
Ki67_REV	TGACTTCCTTCCATTCTGAAGAC
AuroraA_FWD	TGGAATATGCACCACTTGGA
AuroraA_REV	GGGCATTTGCCAATTCTGT
Plk1_FWD	GCCCCTCACAGTCCTCAATA
Plk1_REV	AGTCGACCACCTCACCTGTC
CenpE_FWD	TGATTTGGATGAATTTGAGGC
CenpE_REV	CTTCTCGATGCTTAACTAAATTCTTT
Arhgap11b_FWD	GGAGACATGAAACAGCAGCC
Arhgap11b_Rev	GGTACAGCAGAATGGGCAG
CyclinD_FWD	TCCTCTCCAAAATGCCAGAG
CyclinD_REV	GGCGGATTGGAAATGAACTT
