# Supplementary material for: The post-abscission midbody is an intracellular signaling organelle that regulates cell proliferation
Source: Nat Commun. 2019 Jul 18;10:3181. doi: 10.1038/s41467-019-10871-0 (PMC6639393; doi:10.1038/s41467-019-10871-0)
Supplement: Supplementary file 6 — Supplementary Table 4 [file 41467_2019_10871_MOESM6_ESM.xlsx]

## Sheet: Sheet1
gene_id	X3_Hela_GFPminus_1.expected_count	X3_Hela_GFPminus_2.expected_count	X3_Hela_GFPminus_3.expected_count	X3_Hela_GFPminus_4.expected_count	X4_Hela_GFPplus_1.expected_count	X4_Hela_GFPplus_2.expected_count	X4_Hela_GFPplus_3.expected_count	X4_Hela_GFPplus_4.expected_count	X3_Hela_GFPminus_1.TPM	X3_Hela_GFPminus_2.TPM	X3_Hela_GFPminus_3.TPM	X3_Hela_GFPminus_4.TPM	X4_Hela_GFPplus_1.TPM	X4_Hela_GFPplus_2.TPM	X4_Hela_GFPplus_3.TPM	X4_Hela_GFPplus_4.TPM	logFC	PValue	FDR
ENSG00000102024.17_PLS3	15	34	17	21	170	108	89	98	33.11	29.21	12.67	19.23	86.75	63.19	60.11	71.56	2.41814	3.98e-41	1.31e-39	ENSG00000102024
ENSG00000047315.15_POLR2B	11	11	11	14	65	59	51	64	20.19	22.14	14.48	15.5	90.81	101.34	95.5	140.21	2.34628	1.02e-27	1.99e-26	ENSG00000047315
ENSG00000113161.15_HMGCR	25	29	32	37	168	135	127	116	16.99	22.04	21.03	24.74	63.56	65.99	70.09	67.31	2.15024	1.12e-64	6.72e-63	ENSG00000113161
ENSG00000117143.13_UAP1	17	18	19	20	106	71	75	51	23.98	21.56	22.99	28.95	82.73	65.45	76.02	57.1	2.03372	7.14e-30	1.53e-28	ENSG00000117143
ENSG00000258232.2_AC125611.3	30.17	35.22	33.1	28.07	161.54	111.16	109.79	98.43	192.43	207.8	187.89	189.91	557.92	467.13	510	505.26	1.92598	9.06e-50	3.93e-48	ENSG00000258232
ENSG00000114573.9_ATP6V1A	13	16	23	14	83	65	59	41	12.83	18.76	15.17	13.85	54.08	56.89	54.37	36.42	1.9098	8.55e-26	1.53e-24	ENSG00000114573
ENSG00000149016.15_TUT1	17	16	18	11	76.51	64.23	50	42	23.7	20.14	20.4	15.22	62.27	54.13	50.89	56.4	1.90838	1.14e-24	1.92e-23	ENSG00000149016
ENSG00000100297.15_MCM5	22	24	18	24	95	84	73	63	63.8	18.71	29.44	21.32	156.71	143.35	152.09	186.79	1.83978	2.63e-31	5.85e-30	ENSG00000100297
ENSG00000273749.4_CYFIP1	13	13	15	16	64	43	48	41	35.05	13.62	7.91	12.93	21.86	15.16	20.81	23.23	1.78182	2.78e-19	3.53e-18	ENSG00000273749
ENSG00000178252.17_WDR6	16.54	20	15.31	18.16	74.96	65.43	52.96	45.35	51.62	18.99	10.68	36.09	57.86	47.64	52.46	70.52	1.76957	6.15e-23	9.59e-22	ENSG00000178252
ENSG00000104408.9_EIF3E	12	24	17	13	71	59	52	41	47.67	46.26	34.15	49.38	98.54	104.22	111.5	101.74	1.75651	2.51e-21	3.58e-20	ENSG00000104408
ENSG00000075914.12_EXOSC7	20	29	24	22	110	83	61	63	80.39	124.35	91.6	99.36	275.93	250.67	224.45	233.74	1.73848	3.81e-27	7.25e-26	ENSG00000075914
ENSG00000058729.10_RIOK2	13	26	25	24	88	76	67	61	18.58	23.41	24.5	17.53	34.67	36.42	35.5	35.77	1.73039	6.74e-27	1.27e-25	ENSG00000058729
ENSG00000150991.14_UBC	232	279	282	211	1040	819	747	668	241.89	277.91	258.27	265.71	633.69	598.89	602.61	599.44	1.7053	1.23e-241	1.11e-238	ENSG00000150991
ENSG00000101868.10_POLA1	16	19	25	23	78	71	59	62	7.81	8.48	10.73	11.75	28.49	28.06	28.92	33.23	1.70178	1.89e-24	3.17e-23	ENSG00000101868
ENSG00000258017.1_AC011603.2	238.05	278.53	266.82	222.63	997.6	804.02	727.39	740.08	995.66	1089.55	978.82	983.67	2388.58	2372.52	2362.46	2552.3	1.70022	2.36e-171	7.51e-169	ENSG00000258017
ENSG00000171320.14_ESCO2	10	11	15	10	38	41	29	40	89.93	97.93	131.25	93.42	141.04	181.38	166.33	217.1	1.68589	2.29e-12	1.74e-11	ENSG00000171320
ENSG00000091140.13_DLD	70	105	91	69	305	289	242	219	106.93	148.73	126.79	112.99	274.49	320.96	315.86	298.21	1.65501	2.12e-77	1.59e-75	ENSG00000091140
ENSG00000147475.14_ERLIN2	19	22	17	16	73	52	55	52	101.88	100.02	92.31	78.85	186.31	173.36	192.14	212.84	1.64853	2.32e-20	3.15e-19	ENSG00000147475
ENSG00000109971.13_HSPA8	379	445	502	392	1615	1374	1233	1164	953.5	981.81	1154.03	1058.01	2529.16	2658.1	2656.14	2701.18	1.64848	0	0	ENSG00000109971
ENSG00000176102.11_CSTF3	41	49	48	44	181	138	142	109	55.03	58.98	53.22	62.01	111.46	99.99	117.21	103.95	1.64702	1.58e-47	6.16e-46	ENSG00000176102
ENSG00000010292.12_NCAPD2	37	35	43	35	137	114	119	98	33.04	22.04	31.79	20.97	94.66	66.85	95.47	73.13	1.64155	3.61e-39	1.08e-37	ENSG00000010292
ENSG00000084754.10_HADHA	51	103	92	62	303	241	225	190	61.57	101.41	115.12	82.24	228.41	258.34	262.4	198.89	1.6386	2.3e-65	1.45e-63	ENSG00000084754
ENSG00000184743.12_ATL3	47	69	63	52	212	190	154	162	27.98	47.71	41.98	39.17	101.27	143.75	101.33	164.26	1.63609	7.86e-52	3.55e-50	ENSG00000184743
ENSG00000085377.13_PREP	16	11	18	10	48	44	41	37	15.37	9.75	15.34	10.14	27.71	31.04	30.08	30.04	1.62803	4.41e-15	4.17e-14	ENSG00000085377
ENSG00000079785.14_DDX1	61	76	82	67	249	233	203	198	73.88	84.54	83.78	84.08	180.32	203.42	195.56	211.63	1.6264	1.85e-65	1.18e-63	ENSG00000079785
ENSG00000181789.14_COPG1	25	41	28	21	105	83	82	84	39.19	100.17	61.91	24.66	238.12	169.21	214.78	322.28	1.62212	6.88e-28	1.35e-26	ENSG00000181789
ENSG00000196419.12_XRCC6	309	341	379	275	1217	1033	955	805	453.6	461.17	492.95	422.16	1023.02	1077.75	1090.47	1033.11	1.62066	8.58e-236	6.65e-233	ENSG00000196419
ENSG00000157020.17_SEC13	38	36	29	24	125	87	98	80	85.43	73.97	59.37	53.94	165.01	139.97	177.92	152.15	1.61865	2.82e-29	5.87e-28	ENSG00000157020
ENSG00000021826.14_CPS1	192	205	260	179	777	659	565	564	199.45	213.99	250.9	208.67	435	490.38	441.19	490.22	1.61738	1.23e-144	2.67e-142	ENSG00000021826
ENSG00000134001.12_EIF2S1	96	90	93	100	378	292	266	226	57.5	49.74	49.41	78.89	129.07	124.85	133.85	114.85	1.61634	2.25e-81	1.8e-79	ENSG00000134001
ENSG00000013588.7_GPRC5A	15	23	14	27	90	60	42	47	5.33	11.94	4.41	14.07	50.84	31.48	29.2	37.02	1.59709	1.16e-13	9.95e-13	ENSG00000013588
ENSG00000167900.11_TK1	33	33	43	16	104	82	100	88	84.71	56.83	92.24	31.69	108.34	104.04	140.7	141.6	1.58111	4.31e-20	5.74e-19	ENSG00000167900
ENSG00000111581.9_NUP107	23	38	39	23	132	83	70	83	21.68	33.54	43.58	26.17	69.3	54.55	46.87	62.32	1.58105	6.78e-22	1e-20	ENSG00000111581
ENSG00000213178.3_AC074033.1	36.02	27.45	27.6	16.08	113.87	90.92	67.39	48.1	722.39	512.38	496.23	345.59	1104.74	1074.25	879.99	691.78	1.5797	1.8e-15	1.74e-14	ENSG00000213178
ENSG00000136628.17_EPRS	130	146	157	147	557	463	378	332	89.07	86.03	83.15	98.01	199.45	206.51	179.02	166.7	1.57665	5.16e-108	5.83e-106	ENSG00000136628
ENSG00000186260.16_MKL2	18	11	15	13	52	49	34	35	16.87	3.51	6.39	9.31	22.52	26.58	19.2	25.28	1.5765	1.83e-14	1.66e-13	ENSG00000186260
ENSG00000025800.13_KPNA6	11	15	15	13	55	42	33	30	5.41	8.55	14.28	12.23	34.22	26.65	34.87	29.37	1.56704	1.36e-13	1.16e-12	ENSG00000025800
ENSG00000125812.15_GZF1	14	17	16	17	54	47	49	39	7.74	8.67	7.85	9.92	17.03	18.02	20.78	18.3	1.56224	1.01e-15	9.98e-15	ENSG00000125812
ENSG00000113569.15_NUP155	16	17	23	23	64	64	56	48	9.51	6.78	11.52	18.75	20.3	25.35	23.41	22.65	1.5542	8.01e-19	9.94e-18	ENSG00000113569
ENSG00000113643.8_RARS	16	19	29	28	73	77	72	48	21.99	23.71	38.97	41.57	64.48	75.51	79.32	59.4	1.55325	1.4e-17	1.58e-16	ENSG00000113643
ENSG00000132423.11_COQ3	16	17	26	14	71	58	44	41	38.35	37.63	55.34	35.49	95.45	94.84	79.55	84.61	1.55164	1.92e-17	2.15e-16	ENSG00000132423
ENSG00000082516.8_GEMIN5	11	17	14	15	43	42	51	31	5.41	7.72	9.03	36.73	12.07	14.34	30.2	12.96	1.55081	7.97e-12	5.86e-11	ENSG00000082516
ENSG00000115839.17_RAB3GAP1	26	24	34	26	104	89	69	60	14.13	12.03	16.39	14.92	32.24	44.63	36.51	31.5	1.54956	2.09e-25	3.65e-24	ENSG00000115839
ENSG00000113194.12_FAF2	72	84	81	73	295	217	210	184	42.82	46.09	42.73	45.84	100.02	89.47	95.74	92.85	1.54724	2.54e-64	1.5e-62	ENSG00000113194
ENSG00000138442.9_WDR12	14	20	14	15	59	31	52	42	11.57	34.64	4	24.59	40.53	34.97	24.18	94.36	1.54628	3.24e-11	2.25e-10	ENSG00000138442
ENSG00000014641.17_MDH1	28	44	44	36	138	111	105	88	82.77	144.08	168.78	171.89	194.51	200.58	201.61	208.15	1.53998	5.94e-34	1.47e-32	ENSG00000014641
ENSG00000069849.10_ATP1B3	21	36	53	32	109	106	92	104	39.12	56	92.87	55.77	106.58	198.67	122.33	152.54	1.53325	1.29e-21	1.88e-20	ENSG00000069849
ENSG00000171848.14_RRM2	79.29	59.25	65.81	55.37	235.03	188.41	174.78	151.46	491.78	228.55	307.29	237.57	827.97	668.68	857.41	676.95	1.52932	4.4e-47	1.67e-45	ENSG00000171848
ENSG00000186868.15_MAPT	12	10	11	11	37	42	29	19	7.4	4.36	8.16	10.13	11.26	14.12	10.99	7.3	1.52925	1.18e-09	6.98e-09	ENSG00000186868
ENSG00000140553.17_UNC45A	56	57	56	56	184	156	166.84	141	64.3	60.93	68.21	72.69	112.12	111.91	146.09	119.93	1.52571	3.22e-39	9.66e-38	ENSG00000140553
ENSG00000083223.17_ZCCHC6	13	19	15	13	52	39	46	35	7.03	17.51	7.19	7.08	19.22	19.28	18.92	18.64	1.51937	6.33e-14	5.53e-13	ENSG00000083223
ENSG00000179889.18_PDXDC1	33	31	35	31	129	92.92	77	70.08	117.76	73.89	72.41	121.03	192.86	150.46	136.72	170.15	1.50511	3.94e-26	7.22e-25	ENSG00000179889
ENSG00000135506.15_OS9	74	102	87	71	284	269	220	174	260.25	319.67	282.73	320.78	562.77	703.81	619.88	515.45	1.50352	4.76e-55	2.35e-53	ENSG00000135506
ENSG00000204569.9_PPP1R10	20	28	18	17	65	61	51	58	15.05	35.08	13.22	11.23	21.99	25.09	23.2	29.2	1.50148	1.6e-17	1.79e-16	ENSG00000204569
ENSG00000020922.12_MRE11	38	34	40	38	127	121	99	76	26.47	14.43	14.75	21.24	27.6	33.22	28.93	24.58	1.4957	5.07e-30	1.1e-28	ENSG00000020922
ENSG00000008869.11_HEATR5B	11	23	14	17	65	42	44	32	4.18	8.06	4.72	6.82	14.11	11.09	12.84	10.34	1.49333	3.64e-13	2.99e-12	ENSG00000008869
ENSG00000126945.8_HNRNPH2	70	71	90	68	277	205	171	186	90.89	85.08	103.69	93.28	203.71	183.36	169.11	203.56	1.48853	3.77e-50	1.65e-48	ENSG00000126945
ENSG00000152556.15_PFKM	25	15	15	11	54	46	41	43	36.99	15.6	18.36	24.72	39.12	31.83	28.84	53.46	1.47917	2.98e-13	2.47e-12	ENSG00000152556
ENSG00000138002.14_IFT172	19	17	20	10	52	41	51	40	48.59	34.35	37.81	20.72	32.87	40.45	44.74	61.86	1.47917	2.4e-13	2.01e-12	ENSG00000138002
ENSG00000135046.13_ANXA1	11	11	15	10	41	28	41	21	22.62	20.88	31.28	22.99	47.55	39.67	63.93	36.14	1.47883	4.75e-09	2.63e-08	ENSG00000135046
ENSG00000130810.19_PPAN	30.46	27.73	25.89	38.74	127.15	62.6	71.9	79.9	181.45	158.9	140.02	267	413.8	273.95	319.73	367.68	1.47555	2.71e-14	2.42e-13	ENSG00000130810
ENSG00000137944.17_KYAT3	15	18	23	21	70	51	49	44	23.85	25.96	32.45	35.28	62.86	55.71	59.17	58.8	1.47468	2.73e-16	2.78e-15	ENSG00000137944
ENSG00000071794.15_HLTF	19	33	24	19	74	76	51	62	11.79	17.76	13.26	22.85	27.1	35.22	27.24	36.53	1.46906	4.16e-17	4.53e-16	ENSG00000071794
ENSG00000198805.11_PNP	21	18	18	22	67	63	49	39	52.84	40.44	35.53	58.51	77.77	82.19	72.62	62.44	1.4644	2.07e-16	2.12e-15	ENSG00000198805
ENSG00000090863.11_GLG1	33	25	33	21	95	60	93	61	31.21	23.65	26.62	26.39	41.32	29.11	87.03	35.5	1.46411	1.67e-14	1.52e-13	ENSG00000090863
ENSG00000037474.14_NSUN2	82	82	105	80	283	228	234	216	115.47	86.23	110.55	91.89	215.31	228.11	241.94	239.07	1.46131	1.56e-58	8.04e-57	ENSG00000037474
ENSG00000082153.17_BZW1	116.03	123.76	156.8	105.69	426.23	350.44	298.64	306.77	248.34	150.74	192.18	178.75	407.75	429.94	482.78	441.84	1.46028	1.79e-83	1.49e-81	ENSG00000082153
ENSG00000137575.11_SDCBP	10	19	24	16	60	47	40	42	21.48	30.23	65.22	41.29	78.99	68.9	87.17	66.83	1.45372	2.76e-14	2.46e-13	ENSG00000137575
ENSG00000111615.13_KRR1	43.95	47	42	40	140	128	110.92	93.84	78.84	106.26	46.22	64.86	159.69	186.55	181.3	172.84	1.45075	2.88e-33	6.98e-32	ENSG00000111615
ENSG00000198380.12_GFPT1	32	48	56	54	163	136	125	95	9.64	13.34	14.97	17.18	28.06	28.49	28.94	24.36	1.44974	5.16e-35	1.33e-33	ENSG00000198380
ENSG00000107937.18_GTPBP4	212	267	261	234	814	684	570	589	447.86	480.49	647.06	693.39	1201.66	1130.4	1154.96	1350.36	1.4478	2.37e-140	4.75e-138	ENSG00000107937
ENSG00000196591.11_HDAC2	56	67	53	53	193	150	150	131	86.32	97.4	71.64	83.24	166.52	163.39	171.84	174.28	1.4462	1.42e-38	4.17e-37	ENSG00000196591
ENSG00000112118.18_MCM3	287	365	334	302	1082	875	822	729	728.82	853.44	752.36	781.69	1648.17	1645.89	1738.3	1704.57	1.44552	3.68e-218	2e-215	ENSG00000112118
ENSG00000090054.13_SPTLC1	11	18	22	17	61	52	39	33	20.29	36.73	45.15	33.11	98.17	63.5	55.5	51.85	1.44392	6.9e-14	6.01e-13	ENSG00000090054
ENSG00000203812.2_HIST2H2AA3	43	33	27	43	124	88.77	91	92	410.59	291.96	229.86	436.65	623.85	543.56	615.84	687.49	1.43869	6.64e-21	9.26e-20	ENSG00000203812
ENSG00000136436.14_CALCOCO2	26	35	39	24	114	86	75	61	59.02	106.69	97.76	105.25	338.69	229.13	242.48	255.86	1.43812	7.78e-24	1.26e-22	ENSG00000136436
ENSG00000108588.13_CCDC47	103	141	147	135	392	420	325	287	360.39	431.08	497.68	390.63	619.02	805.41	616.17	682.76	1.43681	1.65e-57	8.46e-56	ENSG00000108588
ENSG00000163399.15_ATP1A1	52	58	67	53	178	151	143	150	47.24	39.46	43.75	42.63	73.82	76.7	79.53	92.89	1.43528	7.05e-35	1.8e-33	ENSG00000163399
ENSG00000138777.19_PPA2	36	49	42	34	147	110	111	67	108.69	133.45	130.26	125.22	292.62	257.99	364.96	221.69	1.43395	1.76e-22	2.65e-21	ENSG00000138777
ENSG00000089248.6_ERP29	168	225	235	172	696	572	439	454	366.22	467.44	467.1	417.1	904.86	899.73	778.05	872.21	1.43363	8.72e-88	8.02e-86	ENSG00000089248
ENSG00000079215.13_SLC1A3	49	30	39	28	121	85	101	87	52.67	39.69	64.41	39.77	64.13	61.54	77.38	66.57	1.43223	2.18e-19	2.78e-18	ENSG00000079215
ENSG00000215305.9_VPS16	19	13	18	16	73	34	37	34	30.18	18.83	26.1	26.71	65.98	38.16	47.18	43.24	1.43134	3.04e-09	1.72e-08	ENSG00000215305
ENSG00000018610.13_CXorf56	15	23	28	18	64	63	57	42	20.01	29.15	29.95	22.93	45.06	59.28	57.85	42.72	1.42786	2.21e-16	2.26e-15	ENSG00000018610
ENSG00000119812.18_FAM98A	100	123	152	112	423	311	307	266	285.65	347.28	355.29	371	705.25	623.37	711.17	651.69	1.42427	5.36e-76	3.93e-74	ENSG00000119812
ENSG00000162521.18_RBBP4	20	19	27	25.66	73	56.85	57	59	43.56	39.93	32.54	47.03	98.97	91.95	114.82	121.7	1.42341	1.3e-17	1.47e-16	ENSG00000162521
ENSG00000170248.13_PDCD6IP	13	16	21	25	45	50	55	51	17.03	15.87	22.01	32.72	45.05	68.59	76.04	102.08	1.42223	3.53e-10	2.2e-09	ENSG00000170248
ENSG00000204389.9_HSPA1A	100.45	126.32	143.76	109.03	407.42	260	328.73	284.45	155.64	180.66	196.7	177.34	356.77	276.91	387.1	370.65	1.41704	1.02e-43	3.58e-42	ENSG00000204389
ENSG00000169375.15_SIN3A	17	23	23	13	69	44	44	45	9.05	19.61	35.32	20.56	52.34	38.24	27.85	53.58	1.41028	1.48e-14	1.36e-13	ENSG00000169375
ENSG00000128050.8_PAICS	80	106	108	91	292	285	224	221	65.01	80.62	79.07	99.35	162.51	192.7	140.52	180	1.40846	1.05e-58	5.46e-57	ENSG00000128050
ENSG00000184432.9_COPB2	65	68	77	50	223	174	147	145	65.77	71.6	56.64	85.66	148.03	124.99	127.45	123.94	1.40599	5.33e-40	1.62e-38	ENSG00000184432
ENSG00000089876.11_DHX32	16	16	22	16	58	39	43	45	36.28	43.11	51.47	43.45	80.83	70.66	77.62	127.99	1.4021	2.38e-13	2e-12	ENSG00000089876
ENSG00000187257.15_RSBN1L	25	23	22	28	83	65	57	54	10.25	8.7	8	12.12	19.43	18.5	17.94	18.81	1.4021	4.33e-18	5.07e-17	ENSG00000187257
ENSG00000197157.10_SND1	126	118	133	102	398	308	286	273	750.08	576.89	801.54	567.11	1118.41	1099.79	1044.81	1074.36	1.40104	3.63e-74	2.56e-72	ENSG00000197157
ENSG00000144867.11_SRPRB	29	41	30	27	110	74	79	72	35.42	53.56	26.34	28.23	86.36	53.39	59.73	60.24	1.39933	1.28e-22	1.95e-21	ENSG00000144867
ENSG00000145907.14_G3BP1	49	67	69	68	208	193	130	133	48.07	60.54	60.45	65.56	118.76	138.31	103.36	103.9	1.39205	1.18e-31	2.67e-30	ENSG00000145907
ENSG00000122545.18_SEPT7	91	71	100	86	272	277	193	171	141.3	99.39	100.71	113.05	254.81	352.77	267.8	255.74	1.39153	3.89e-33	9.26e-32	ENSG00000122545
ENSG00000108679.12_LGALS3BP	31	32	41	34	102	90	80	90	98.22	93.94	69.26	115.93	114.88	116.27	127.83	180.59	1.39132	2.37e-23	3.74e-22	ENSG00000108679
ENSG00000138363.14_ATIC	21	19	26	16	65	54	44	52	83.96	62.67	71.73	73.3	135.62	160.36	132.31	179.5	1.39064	4.19e-15	3.97e-14	ENSG00000138363
ENSG00000156261.12_CCT8	46	51	48	49	160	128	111	109	71.88	93	88.29	96.9	171.63	170.42	164.23	147.11	1.38877	1.89e-33	4.65e-32	ENSG00000156261
ENSG00000118363.11_SPCS2	17	25.94	17	21	57.34	62	49.46	43	49.62	47.33	30.99	36.21	45.81	112.33	60.81	64.77	1.38778	8.65e-15	8.06e-14	ENSG00000118363
ENSG00000107672.14_NSMCE4A	12	18	32	24	70	52	61	42	32	49.93	77.06	66.92	99.26	95.09	106.48	90.83	1.38752	2.89e-13	2.4e-12	ENSG00000107672
ENSG00000115524.15_SF3B1	140	201	221	192	634	468	441	410	62.12	105.71	112.23	88.73	166.06	150.56	139.97	153.59	1.37306	1.62e-89	1.51e-87	ENSG00000115524
ENSG00000255302.4_EID1	26	39	34	22	104	77	65	67	46.04	44.99	37.71	29.05	73.67	66.33	105.41	70.62	1.37116	7.2e-21	9.98e-20	ENSG00000255302
ENSG00000079134.11_THOC1	36	53	63	44	143	137	124	103	56.91	85.41	95.93	83.43	159.42	165.53	166.35	177.61	1.37113	5.79e-32	1.33e-30	ENSG00000079134
ENSG00000136758.18_YME1L1	13	16	12	12	43	47	25	22	8.51	10.41	7.41	8.3	17.06	22.93	21.3	13.68	1.37011	3.99e-08	1.96e-07	ENSG00000136758
ENSG00000108654.13_DDX5	615	709	757.58	631	2195	1799	1567	1438	1626.72	1698.9	1879.61	1961.8	3916.04	4106.16	4055.07	3960.7	1.36748	0	0	ENSG00000108654
ENSG00000092201.9_SUPT16H	576	711	649	553	1920	1684	1395	1420	344.43	412.8	389.85	400.27	695.81	717.52	663.09	752.3	1.36678	2.79e-114	3.6e-112	ENSG00000092201
ENSG00000132382.14_MYBBP1A	114	146	140	152	458	328	362	275	211.65	162.59	171.05	297.59	263.97	284.05	305.92	223.76	1.3662	1.01e-56	5.11e-55	ENSG00000132382
ENSG00000153914.15_SREK1	148	173	151	160	478	438	382	328	182.7	130.38	163.79	159.53	347.27	371.08	372.88	358.73	1.36333	8.44e-86	7.51e-84	ENSG00000153914
ENSG00000182481.8_KPNA2	52	50	57	51	164	150	124	102	67.35	59.28	65.67	70.4	123.25	137.1	125.31	114.07	1.36257	1.77e-34	4.46e-33	ENSG00000182481
ENSG00000265401.1_AC093484.4	15.49	10.67	26.02	15.76	51.32	51.65	42.87	28.64	221.91	141.87	333.17	240.91	371.95	455.77	418.09	307.98	1.36073	2.8e-10	1.76e-09	ENSG00000265401
ENSG00000116791.13_CRYZ	17	15	18	19	60	43	41	33	32.59	70.18	42.27	61.33	58.82	46.39	48.9	43.56	1.35908	2.61e-12	1.98e-11	ENSG00000116791
ENSG00000116478.11_HDAC1	21	24	25	23	85	61	55	37	27.31	29.93	32.85	48.19	64.7	56.27	56	41.42	1.35566	2.68e-14	2.4e-13	ENSG00000116478
ENSG00000122692.8_SMU1	61	85	87	75	245	197	189	157	22.44	28.85	28.39	29.13	51.49	50.36	53.42	49.12	1.35527	2.29e-47	8.79e-46	ENSG00000122692
ENSG00000176171.11_BNIP3	43	48	62	50	170	140	114	95	79.68	76.75	89.28	88.51	198.59	209.48	174.4	187.92	1.35425	1.07e-31	2.42e-30	ENSG00000176171
ENSG00000044574.7_HSPA5	389	385	440	408	1326	1042	917	860	270.13	246.67	271.03	299.19	524.42	501.19	487.68	506.22	1.3536	3.24e-113	3.9e-111	ENSG00000044574
ENSG00000145623.12_OSMR	11	10	15	11	36	25	31	28	5.27	8.37	9.81	6.65	18.5	20.33	30.45	22.62	1.3523	9.51e-09	5.08e-08	ENSG00000145623
ENSG00000164111.14_ANXA5	62	66	76	68	199	195	144	155	116.11	111.17	125.39	143.64	242.55	284.98	255.26	282.07	1.34925	3.04e-35	7.92e-34	ENSG00000164111
ENSG00000164904.17_ALDH7A1	27	40	39	51	125	110	84	81	115.43	137.54	87.73	198.72	333.96	229.14	224.47	306.36	1.34924	1.06e-23	1.71e-22	ENSG00000164904
ENSG00000138385.15_SSB	64	107	100	62	269	221	167	191	112.4	183.27	172.15	137.02	282.62	270.52	229.55	286.42	1.34854	1.74e-35	4.7e-34	ENSG00000138385
ENSG00000149428.18_HYOU1	40.48	32.17	37.12	25	115	74.18	81.14	72	24.61	26.18	19.52	17.25	39.27	32.04	36.92	40.79	1.34485	2.79e-19	3.54e-18	ENSG00000149428
ENSG00000041357.15_PSMA4	51	53	84	55	191	176	124	126	161.05	152.96	232.03	184.86	354.48	406.49	307.06	348.04	1.34431	9.32e-27	1.75e-25	ENSG00000041357
ENSG00000102144.13_PGK1	128	173	220	165	533	425	425	354	297.25	382.38	391.71	345.68	499.15	495.69	569.1	531.78	1.34032	3.06e-77	2.27e-75	ENSG00000102144
ENSG00000154174.7_TOMM70	31	45	26	28	98	86	65	80	18.91	25.33	14.07	18.04	41.4	40.8	35.05	41.4	1.33958	1.16e-17	1.32e-16	ENSG00000154174
ENSG00000266412.5_NCOA4	16	29	25	23	80	54	49	52	17.05	27.6	27.8	27.5	66.63	61.14	56.06	57.11	1.33736	1.65e-15	1.6e-14	ENSG00000266412
ENSG00000008952.16_SEC62	89	114	126	115	344	281	264	232	180.33	243.67	240.44	263.81	421.87	413.05	430.55	419.86	1.33615	7.32e-65	4.46e-63	ENSG00000008952
ENSG00000089154.10_GCN1	33	43	35	29	123	87	78	65	20.64	11.89	11.28	12.5	21.08	30.08	24.21	25.43	1.33424	3.01e-21	4.28e-20	ENSG00000089154
ENSG00000178502.5_KLHL11	11	11	12	14	42	30	30	19	13.19	12.17	12.77	17.74	28.56	24.81	27.43	19.22	1.3339	1.18e-08	6.19e-08	ENSG00000178502
ENSG00000052841.14_TTC17	11	16	11	16	44	34	32	26	15.92	15.87	24.62	16.81	33.94	33.84	42.64	36.28	1.33258	1.53e-09	8.94e-09	ENSG00000052841
ENSG00000204351.11_SKIV2L	16	26	24	18	74	48	50	39	48.11	47.29	48.77	36.95	80.3	53.08	59.4	82.64	1.32878	5.94e-14	5.21e-13	ENSG00000204351
ENSG00000139180.10_NDUFA9	29	25.43	28	30	79	83.28	64	56	78.1	84.29	142.07	159.44	212.85	239.55	254.38	274.28	1.3281	1.1e-17	1.26e-16	ENSG00000139180
ENSG00000143621.16_ILF2	194	210	228	212	667	505	497	449	412.2	421.07	495.94	458.2	993.7	893.43	964.98	953.78	1.32739	1.25e-106	1.38e-104	ENSG00000143621
ENSG00000070495.14_JMJD6	17	27	20	11	61	46	42	39	46.38	61.95	42.1	22.2	69.5	55.05	58.59	61.92	1.32577	1.49e-12	1.15e-11	ENSG00000070495
ENSG00000169251.12_NMD3	67	69	69	74	204	178	169	147	62.41	75.49	56.57	71.03	132.37	123.11	139	131.57	1.32296	1.22e-38	3.61e-37	ENSG00000169251
ENSG00000143416.20_SELENBP1	13	30	13	18	52	52	41	40	25.68	47.08	26.07	31.93	80.91	103.11	82.51	67.56	1.32193	1.11e-10	7.28e-10	ENSG00000143416
ENSG00000094880.10_CDC23	16	11	24	13	45	29	43	43	20.29	8.9	24.52	17.98	35.36	25.29	40.76	54.83	1.32193	1.27e-07	5.84e-07	ENSG00000094880
ENSG00000003056.7_M6PR	17	28	29	23	73	64	57.98	47	39.65	32.87	43.87	78.53	164.3	186.61	192.12	180.66	1.31883	1.28e-15	1.26e-14	ENSG00000003056
ENSG00000154473.17_BUB3	13	16	23	15	55	38	42	32	40.71	28.81	44.98	30.07	83.02	66.1	84.6	72.5	1.31762	3.22e-11	2.23e-10	ENSG00000154473
ENSG00000134697.12_GNL2	193	236	253	184	652	567	548	391	236.81	267.46	288.76	245.05	456.25	483.15	529.97	404.99	1.31726	1.26e-66	8.26e-65	ENSG00000134697
ENSG00000155380.11_SLC16A1	74	71	66	66	219	182	149	140	50.98	52.49	42.27	48.37	85.83	87.24	79.2	82.36	1.31671	8.34e-37	2.33e-35	ENSG00000155380
ENSG00000154305.16_MIA3	28	29	25	34	91	80	61	56	34.31	27.22	28.42	31.22	47.6	52.88	46.69	48.94	1.31194	3.66e-18	4.33e-17	ENSG00000154305
ENSG00000057608.16_GDI2	111	129	114	108	370	310	248	217	152.47	199.08	182.25	213.42	452.34	405.41	326.08	358.92	1.30938	1.36e-56	6.83e-55	ENSG00000057608
ENSG00000177613.8_CSTF2T	57	66	58	56	188	163	124	112	37.54	40.1	33.88	38.95	70.54	74.38	62.57	62.55	1.30847	3.4e-33	8.12e-32	ENSG00000177613
ENSG00000089195.14_TRMT6	21	13	17	19	59	42	50	22	25.88	13.15	17.22	25.85	41.2	35.67	45.85	23.47	1.30535	9.25e-08	4.36e-07	ENSG00000089195
ENSG00000164109.13_MAD2L1	22	29	29	21	85	53	61	50	10.68	28.13	20.36	10.76	26.23	25.49	22.72	20.61	1.30179	1.5e-15	1.46e-14	ENSG00000164109
ENSG00000064703.11_DDX20	48	41	50	52	125	148	96	101	39.21	30.93	28.38	35.18	45.63	71.12	47.13	54.88	1.29909	2.55e-18	3.05e-17	ENSG00000064703
ENSG00000204267.13_TAP2	14.8	20	26	20	55.81	49	50	44	18.99	23.67	83.52	18.01	19.76	33.73	25.53	29.66	1.29896	7.94e-13	6.3e-12	ENSG00000204267
ENSG00000134324.11_LPIN1	19	23	23	22	70	60	43	41	31.96	41.16	27.97	39.17	25.27	29.58	28.87	26.41	1.29852	1.09e-13	9.39e-13	ENSG00000134324
ENSG00000149313.10_AASDHPPT	16	12	10	17	37	43	29	26	81.19	68.23	49.38	70.48	121.87	130.58	111.23	117.52	1.29546	3.55e-08	1.75e-07	ENSG00000149313
ENSG00000101361.16_NOP56	59	64	67	55	165	153	159	123	200.25	200.9	213.92	212.95	311.86	335.47	392.59	365.54	1.29218	4.53e-28	8.96e-27	ENSG00000101361
ENSG00000165156.14_ZHX1	18	18	17	14	45	47	38	34	12.32	14.08	13.08	7.71	15.88	17.01	15.2	15.06	1.29146	9.48e-11	6.28e-10	ENSG00000165156
ENSG00000215301.9_DDX3X	289	358	398	298	1022	823	724	716	169.7	195.07	211.23	186.38	327.81	329.17	332.97	373.54	1.29043	1.33e-142	2.77e-140	ENSG00000215301
ENSG00000132305.20_IMMT	18	33	16	15	51	52	47	50	19.56	35.33	14.98	23.9	33.6	50.51	61.68	60.39	1.2863	1.21e-09	7.14e-09	ENSG00000132305
ENSG00000068985.4_PAGE1	23	31	34	24	89	74	55	55	152.5	190.17	200.64	168.83	318.83	322.56	265	292.83	1.2854	8.34e-17	8.78e-16	ENSG00000068985
ENSG00000039123.15_SKIV2L2	35	51	35	26	104	83	95	76	22.54	31.34	20.04	18.83	41.54	39.5	48.48	41.5	1.28414	2.67e-18	3.18e-17	ENSG00000039123
ENSG00000100883.11_SRP54	17	18	24	17	56	49	42	38	21.45	21.38	28.18	23.25	41.94	45.94	50.5	45.2	1.28345	7.68e-12	5.67e-11	ENSG00000100883
ENSG00000102900.12_NUP93	31	34	33	30	83	86	73	69	72.61	89	96.69	53.41	52.35	64.17	55.04	62.83	1.28077	7.85e-19	9.76e-18	ENSG00000102900
ENSG00000116750.13_UCHL5	25	31	22	27	88	61	48	58	76.58	116.59	41.23	95.47	97.9	74.27	59.9	96.58	1.28011	3.84e-14	3.4e-13	ENSG00000116750
ENSG00000136045.11_PWP1	23	27	27	19	71	77	42	43	24.77	30.99	28.84	23.11	45.22	68.4	34.53	50.54	1.27922	3.31e-11	2.29e-10	ENSG00000136045
ENSG00000123485.11_HJURP	30	31	34	20	80	69	70	60	29.82	24.8	26.49	20.92	43.41	53.06	46.41	49.06	1.27863	5.17e-17	5.58e-16	ENSG00000123485
ENSG00000135862.5_LAMC1	14	17	20	20	47	44	37	44	18.35	20.6	30.7	35.97	46.99	55.95	72.5	37.65	1.27652	4.98e-11	3.39e-10	ENSG00000135862
ENSG00000138182.14_KIF20B	12	14	18	13	39	28	34	37	19.66	5.4	14.18	9.23	14.94	25.45	36.43	36.48	1.27563	1.34e-08	6.94e-08	ENSG00000138182
ENSG00000011426.10_ANLN	59	72	83	74	213	184	153	147	52.19	45.23	74.86	70.75	100.58	94.04	69.61	114.23	1.27509	1.5e-37	4.27e-36	ENSG00000011426
ENSG00000065183.15_WDR3	149	171	151	132	461	383	326	288	94.73	98.98	79.75	69.44	89.79	74.01	102.68	113.32	1.27376	3.54e-73	2.46e-71	ENSG00000065183
ENSG00000167325.14_RRM1	140	168	166	173	491	409	339	324	138.35	144.11	145.92	181.2	272.54	303.1	248.99	266.88	1.27248	1.21e-78	9.28e-77	ENSG00000167325
ENSG00000100028.11_SNRPD3	15	10	12	14.89	35	37	27	26	80.21	41.53	51.81	55.91	70.51	111.51	85.57	108.49	1.2684	2.49e-08	1.24e-07	ENSG00000100028
ENSG00000114346.13_ECT2	34	49	43	34	120	103	93	69	26.39	84.22	37.23	32.54	72.86	93.28	66.87	49.61	1.26679	1.43e-22	2.18e-21	ENSG00000114346
ENSG00000183624.13_HMCES	13	21	28	22	69	41	48	44	17.08	21.87	29	26.22	56.23	47.78	44.51	54.18	1.26589	1.33e-11	9.55e-11	ENSG00000183624
ENSG00000197894.10_ADH5	146	150	178	153	509	371	346	281	380.68	358.48	415.14	388.35	700.78	598.31	639.72	601.8	1.26514	4.6e-59	2.44e-57	ENSG00000197894
ENSG00000143149.12_ALDH9A1	21	21	17	18	59	38	48	40	35.33	43.92	22.75	20.78	34.96	34.59	38.24	35.27	1.26459	1.46e-11	1.04e-10	ENSG00000143149
ENSG00000134107.4_BHLHE40	65	76	104	61	234	172	169	160	51.3	75.54	72.81	50.84	105.08	93.94	102.06	106.94	1.26421	9.58e-35	2.44e-33	ENSG00000134107
ENSG00000156697.12_UTP14A	41	38	36	28	109	85	73	76	46.83	40.36	36.48	33.78	70.62	67.37	64.41	73.96	1.26219	3.54e-20	4.76e-19	ENSG00000156697
ENSG00000107833.10_NPM3	97	90	96	89	272	219	224	177	421.22	353.8	362.96	400.9	949.66	970.47	904.87	900.1	1.26174	4.63e-45	1.69e-43	ENSG00000107833
ENSG00000155660.10_PDIA4	91	118	106	98	328	217	234	210	87.46	104.64	90.38	108.78	179.1	150.94	197.3	170.65	1.25983	3.82e-43	1.33e-41	ENSG00000155660
ENSG00000186635.14_ARAP1	22	18	21	19	56.64	39.25	53	42.67	36.6	21.71	23.52	32.51	41.69	24.06	67.56	76.24	1.25972	4.67e-11	3.19e-10	ENSG00000186635
ENSG00000162613.16_FUBP1	84	98	103	85	270	226	208	181	116.96	124.73	118.3	120.1	195.02	195.14	202.65	190.27	1.25815	1.02e-47	4.01e-46	ENSG00000162613
ENSG00000127948.15_POR	40	40	38	28	105	74	96	74	79.01	73.21	76.4	76.22	97.23	72.25	110.14	103.03	1.25726	6.73e-17	7.23e-16	ENSG00000127948
ENSG00000001630.15_CYP51A1	68	110	130	105	297	252	230	208	58.49	89.12	99.2	95.39	145.28	149.91	151.29	151.42	1.25691	8.14e-49	3.32e-47	ENSG00000001630
ENSG00000118412.12_CASP8AP2	28	34	29	17	68	88	51	51	45.4	35.46	48.03	40.37	40.93	65.35	33.87	37.52	1.25634	2.2e-10	1.41e-09	ENSG00000118412
ENSG00000136518.16_ACTL6A	38	41	47	36	115	107	81	84	69.78	65.01	70.85	62.18	114.31	138.34	114.33	127.89	1.25634	2.08e-22	3.12e-21	ENSG00000136518
ENSG00000117360.12_PRPF3	38	43	47	47	137	108	85	88	58.02	69.77	53.94	68.37	93.38	91.78	81.08	90.41	1.25615	4.58e-24	7.44e-23	ENSG00000117360
ENSG00000161800.12_RACGAP1	34	32	23	33	80	83	62	66	112.39	42.88	87.52	96.47	43.36	61.78	68.88	103.23	1.25414	6.6e-15	6.19e-14	ENSG00000161800
ENSG00000158864.12_NDUFS2	76	84	90	74	220	209	182	161	235.88	199.15	217.77	193.28	316.8	391.9	338.53	332.19	1.25261	1.82e-40	5.7e-39	ENSG00000158864
ENSG00000059758.7_CDK17	12	12	17	14	43	37	23	28	27.2	13.89	18.63	28.3	48.27	34.12	42.98	27.99	1.25206	1.62e-08	8.27e-08	ENSG00000059758
ENSG00000155561.14_NUP205	29	29	37	31	92	74	71	63	18.58	11.54	14.38	15.12	29.86	38.91	27.3	55.09	1.25154	1.25e-17	1.41e-16	ENSG00000155561
ENSG00000132842.13_AP3B1	12	15	13	10	34	22	31	32	9.12	8.23	5.22	7.18	11.55	11.77	12.76	18.15	1.25096	3.59e-07	1.54e-06	ENSG00000132842
ENSG00000130340.15_SNX9	13	15	11	11	38	28	30	23	8.36	8.9	6.27	7.47	13.92	12.48	14.78	12.54	1.25096	7.44e-08	3.56e-07	ENSG00000130340
ENSG00000171241.8_SHCBP1	69	92	103	86	232	230	200	170	185.95	185.77	267.68	291.67	446.23	487.93	490.8	503.39	1.24923	2.98e-40	9.22e-39	ENSG00000171241
ENSG00000197601.12_FAR1	12	15	19	17	43	47	35	24	19.8	50.58	39.09	40.83	31.92	39.7	29	29.82	1.24189	5.91e-09	3.24e-08	ENSG00000197601
ENSG00000163435.15_ELF3	14	16	11	14	36	28	39	27	26.73	22.7	12.17	20.3	28.53	19.04	47.49	28.96	1.24101	9.14e-08	4.32e-07	ENSG00000163435
ENSG00000083444.16_PLOD1	22	16	11	20	51	40	36	36	20.85	26.2	24.57	44	42.5	37.58	39.09	65.71	1.2402	5.25e-10	3.2e-09	ENSG00000083444
ENSG00000108883.12_EFTUD2	21	35	27	31	84	62	67	56	51.86	33.86	46.79	87.51	444.25	51.1	76.3	41.85	1.23857	9.86e-16	9.77e-15	ENSG00000108883
ENSG00000109572.13_CLCN3	11	15	17	10	34	36	28	27	16.22	9.23	18.29	26.74	27.71	36.22	28.7	15.18	1.23786	4.54e-08	2.23e-07	ENSG00000109572
ENSG00000138029.13_HADHB	12	15	12	14	37	24	35	29	18.79	21.73	16.91	20.99	33.74	26.18	43.42	40.67	1.23786	8.06e-08	3.84e-07	ENSG00000138029
ENSG00000136861.17_CDK5RAP2	38	53	44	44	115	120	99	88	26.36	48.35	26.07	47.66	99.87	138.05	139.52	106.61	1.23728	1.45e-22	2.19e-21	ENSG00000136861
ENSG00000180992.6_MRPL14	15	21	28	21	76	50	37	37	56.04	72.48	92.94	83.04	157.34	125.92	103.01	113.92	1.23447	6.14e-10	3.72e-09	ENSG00000180992
ENSG00000125733.17_TRIP10	26	24	35	26	93	57	63	48	36.99	37.43	51.71	39.19	92.55	56.39	109.95	78.45	1.23349	1.74e-13	1.48e-12	ENSG00000125733
ENSG00000122482.20_ZNF644	23	22	17	18	73	31	40	44	22.65	15.35	19.3	21.24	23.46	15.92	14.16	19.98	1.23266	1.59e-07	7.25e-07	ENSG00000122482
ENSG00000074842.7_MYDGF	28	24	25	26	70	55	75	42	96.17	76.15	76.29	94.51	133.6	127.69	192.5	119.22	1.23236	1.34e-10	8.73e-10	ENSG00000074842
ENSG00000110880.10_CORO1C	36	50	53	37	140	104	84	85	217.26	137.77	136.68	160.8	399.82	358.86	302.5	371	1.23057	7.69e-23	1.18e-21	ENSG00000110880
ENSG00000168036.16_CTNNB1	30	31	35	23	72	69	85	53	55.8	26.32	33.6	20.49	34.02	43.86	52.44	36.76	1.2293	5.22e-12	3.9e-11	ENSG00000168036
ENSG00000084073.8_ZMPSTE24	22	25	30	16	79	54	54	31	19.61	20.56	23.72	15.06	44.77	44.82	36.79	23.38	1.22903	6.14e-10	3.72e-09	ENSG00000084073
ENSG00000165733.7_BMS1	89	72	94	74	223	230	151	167	29.98	22.37	28.08	26.32	42.92	53.84	39.08	47.85	1.22864	3.21e-25	5.56e-24	ENSG00000165733
ENSG00000165672.6_PRDX3	36	42	39	23	93	83	85	67	69.37	74.72	66.71	46.85	100.56	109.56	124.06	108.19	1.22827	3.93e-18	4.63e-17	ENSG00000165672
ENSG00000163516.13_ANKZF1	21	29	37	19	75	62	60	51	63.99	68.47	67.41	68.32	80.5	80.65	113.29	96.61	1.22628	2.04e-14	1.84e-13	ENSG00000163516
ENSG00000116747.12_TROVE2	16	35	31	24	77	47	67	57	33.27	62.2	49.61	37.97	90.42	79.21	104.52	85.13	1.22628	5.66e-11	3.82e-10	ENSG00000116747
ENSG00000149262.16_INTS4	12	20	22	14	52	44	24	39	49.07	51.7	45.61	25.37	102.23	98.78	41.33	101.23	1.22542	3.91e-08	1.93e-07	ENSG00000149262
ENSG00000182220.14_ATP6AP2	30	32	50	24	98	82	68	70	110.46	98.77	139.58	64.51	154.41	181.94	111.8	147.15	1.22542	1.19e-17	1.36e-16	ENSG00000182220
ENSG00000131828.13_PDHA1	441	484	508	466	1453	1060	984	943	1755.33	2393.33	2228.04	2636.5	4863.55	4179.55	4468.53	4745.92	1.22532	7.81e-96	7.7e-94	ENSG00000131828
ENSG00000166411.13_IDH3A	108	100	137	102	319	263	242	221	122.86	100.91	157.6	132.8	225.32	198.48	227.54	206.46	1.22516	1.34e-51	6.01e-50	ENSG00000166411
ENSG00000132507.17_EIF5A	156	174	162	173	411	366	383	392	556.65	597.44	535.62	672.52	1056.54	1094.96	1301.54	1682.82	1.2227	3.67e-32	8.47e-31	ENSG00000132507
ENSG00000100416.12_TRMU	12	18	24	21	43	60	33	39	38.4	41.96	62.01	86.44	57.82	100.49	58.15	86.5	1.22239	1.2e-07	5.57e-07	ENSG00000100416
ENSG00000180817.11_PPA1	32	34	29	32	94	72	65	65	104.38	103.04	82.02	88.79	224.69	203.64	191.18	213.42	1.22077	8.32e-17	8.78e-16	ENSG00000180817
ENSG00000135972.8_MRPS9	64	87	94	68	194	176	188	171	191.94	228.87	246.45	214.03	358.23	394.53	458.3	468.27	1.21976	7.89e-28	1.55e-26	ENSG00000135972
ENSG00000159399.9_HK2	43	55	61	58	157	121	114	113	21.34	24.05	26.45	28.42	42.83	39.02	40.78	44.68	1.21859	1.84e-27	3.54e-26	ENSG00000159399
ENSG00000205302.6_SNX2	315	383	388	343	1029	857	721	716	1314.01	1474.4	1417.29	1466.09	2336.37	2429.78	2159.61	2415.23	1.21748	3.18e-148	7.5e-146	ENSG00000205302
ENSG00000101343.14_CRNKL1	16	14	12	20	45	47	27	25	10.53	8.53	6.74	18.69	31.42	35.77	18.41	32.08	1.21573	2.84e-07	1.24e-06	ENSG00000101343
ENSG00000132432.13_SEC61G	18	30	24	15	50	65	42	45	256.8	384.93	295.51	223.32	356.77	567.84	404.89	465.29	1.21527	3.93e-09	2.2e-08	ENSG00000132432
ENSG00000107897.18_ACBD5	89	77	97	61	238	192	168	154	76.53	53.78	59.73	55.85	93.79	92.02	89.03	90.38	1.21474	1.82e-35	4.87e-34	ENSG00000107897
ENSG00000183431.11_SF3A3	441	534	573	477	1470	1176	1107	946	327.49	447.29	377.45	374.06	1167.62	1128.48	1224.4	1219.88	1.21443	2.5e-219	1.51e-216	ENSG00000183431
ENSG00000185238.12_PRMT3	15	25	24	21	58	43	50	46	15.94	25.51	22.8	24.45	35.85	32.44	39.7	41.15	1.21266	1.42e-11	1.02e-10	ENSG00000185238
ENSG00000120254.15_MTHFD1L	27	37	27	30	87	70	62	61	44	29.33	31.73	63.58	52.13	70.28	43.64	69.26	1.21042	8.69e-16	8.68e-15	ENSG00000120254
ENSG00000131016.16_AKAP12	15	23	19	26	56	38	57	41	5.98	26.7	6.72	11.05	13.01	10.64	20.14	13.89	1.20992	7.24e-09	3.92e-08	ENSG00000131016
ENSG00000132646.10_PCNA	25	25	30	26	91	49	64	41	59.42	54.86	63.31	65.34	121.32	79.46	114.74	80.8	1.20872	1.78e-10	1.14e-09	ENSG00000132646
ENSG00000159131.16_GART	65	69	83	69	205	177	135	144	259	169.53	247.22	246.95	408.05	425.92	384.14	390.49	1.20864	6.88e-31	1.52e-29	ENSG00000159131
ENSG00000101945.16_SUV39H1	12	19	18	16	50	42	28	30	11.21	16.38	15.54	15.79	27.64	28.23	20.81	24.68	1.20645	4.35e-09	2.42e-08	ENSG00000101945
ENSG00000161960.14_EIF4A1	587	680	690	596.98	1870	1482.68	1363	1176	3108.25	3442.98	3195.07	3561.07	5762.81	5696.85	5551.3	5547.77	1.20593	3.34e-232	2.26e-229	ENSG00000161960
ENSG00000196235.13_SUPT5H	39	45	39	34	105	107	75	75	97.47	71.39	34.58	62.32	81.2	71.77	57.01	91.41	1.20523	7.07e-19	8.84e-18	ENSG00000196235
ENSG00000083520.14_DIS3	34	43	35	30	88.31	83	88	68	29.62	34.9	28.62	27.65	45.55	51.14	63.35	53.56	1.20477	7.43e-17	7.93e-16	ENSG00000083520
ENSG00000178105.9_DDX10	31	37	33	40	93	89	76	67	204.05	184.11	67.49	132.75	118.11	258.71	200.03	266.84	1.20474	5.92e-18	6.83e-17	ENSG00000178105
ENSG00000132383.11_RPA1	64	64	53	65	200	123	126	118	68.44	49.25	40.3	63.12	126.72	74.15	73.85	93.35	1.20469	2.41e-20	3.26e-19	ENSG00000132383
ENSG00000136709.11_WDR33	43	57	66	46.72	151	136	100	103	22.72	21.04	41.66	42.19	28.22	32.37	37.08	32.06	1.20383	3.22e-26	5.94e-25	ENSG00000136709
ENSG00000100266.18_PACSIN2	35	61	61	44	156	92	94	121	41.99	84.56	108.51	79.61	87.39	60.58	81.55	99.61	1.20382	4.27e-14	3.76e-13	ENSG00000100266
ENSG00000117054.13_ACADM	22	20	29	28	69	62	44	53	56.38	44.45	61.9	67.87	92.89	108.86	84.64	104.42	1.20353	5e-13	4.08e-12	ENSG00000117054
ENSG00000139644.12_TMBIM6	48	42	52	33	125	121	80	77	148.99	79.01	178.11	79.63	151.71	240.52	149.95	196.36	1.20342	2.27e-17	2.51e-16	ENSG00000139644
ENSG00000111716.12_LDHB	335	401	417	346	1101	907	784	658	828.3	942.72	917.46	906.98	1525.69	1532.64	1460.99	1355.19	1.2026	2.07e-115	2.81e-113	ENSG00000111716
ENSG00000127804.12_METTL16	17	17	21	15	51	37	40	33	17.5	11.37	22.61	12.74	36.85	29.07	39.74	40.23	1.20163	1.34e-09	7.88e-09	ENSG00000127804
ENSG00000123297.17_TSFM	18	27	29	23	67	62	50	44	23.75	32.88	34.8	32.06	50.07	56.35	50.24	48.93	1.20099	9.78e-13	7.69e-12	ENSG00000123297
ENSG00000166747.12_AP1G1	15	17	11	14	39	32	34	26	55.44	74.15	9.66	10.45	64.65	89.15	24.73	21.18	1.20053	4.64e-08	2.27e-07	ENSG00000166747
ENSG00000072274.12_TFRC	81	74	87	58	211	200	145	133	61.81	53.81	70.66	53.34	96.35	87.66	89.56	81.22	1.19954	1.24e-26	2.33e-25	ENSG00000072274
ENSG00000083312.17_TNPO1	30	41	38	36	98	87	73	75	92.47	53.36	37.71	125.28	163	283.43	194.31	200.84	1.19947	3.06e-18	3.63e-17	ENSG00000083312
ENSG00000145191.12_EIF2B5	50	50	44	42	123	104	107	93	133.91	96.56	81.12	106.16	330.35	303.99	519.05	266.87	1.19893	6.36e-23	9.88e-22	ENSG00000145191
ENSG00000204291.10_COL15A1	45	50	56	26	128	90	102	86	21.72	22.27	23.98	13.25	35.26	30.15	37.79	35.26	1.19773	7.38e-18	8.5e-17	ENSG00000204291
ENSG00000075292.18_ZNF638	28	30	26	32	73	73	62	58	43.89	48.84	33.23	44.73	96.69	119.21	108.06	105.38	1.1973	7.67e-15	7.18e-14	ENSG00000075292
ENSG00000110047.17_EHD1	15	15	28	24	62	48	39	39	28.41	52.98	58.14	83.05	123.41	116.57	107.6	108.44	1.19704	6.49e-11	4.35e-10	ENSG00000110047
ENSG00000164754.14_RAD21	214	291	283	236	714	620	531	481	417.83	442.45	429.21	329.35	870.76	1021.98	826.36	916.34	1.19599	1.01e-109	1.19e-107	ENSG00000164754
ENSG00000165525.17_NEMF	19	20	23	11	51	49.18	33	34	30.8	36.18	54.6	6.02	14.37	23.77	15.33	17.42	1.19543	7.62e-10	4.59e-09	ENSG00000165525
ENSG00000198563.13_DDX39B	46.11	44	51.73	43	123.35	114.36	110	75.51	148.61	104.74	140.3	123.53	166.27	168.39	196.13	171.71	1.19513	3.75e-21	5.29e-20	ENSG00000198563
ENSG00000166477.12_LEO1	57	62	48	54	149	122	118	117	75.17	75.46	56.17	75.24	111.28	110.82	118.51	130.03	1.19509	4.2e-25	7.23e-24	ENSG00000166477
ENSG00000119321.8_FKBP15	15	25	19.54	20	72	42	42	26	5.25	11.2	12.97	7.14	15.66	13.35	9.53	7.98	1.19419	7.7e-08	3.68e-07	ENSG00000119321
ENSG00000168259.14_DNAJC7	174	214	195	198.6	529	460.99	410.99	386	350.66	396.24	403.22	418.32	662.77	694.79	738.85	738.51	1.19302	8.5e-82	6.88e-80	ENSG00000168259
ENSG00000172869.14_DMXL1	18	22	15	15	68	35	24	33	37.46	42.74	23.35	21.4	72.18	46.85	38.86	50.37	1.19265	3.32e-06	1.23e-05	ENSG00000172869
ENSG00000102226.9_USP11	36	49	53	45	124	118	82	94	87.06	92.66	110.22	134.62	143.73	161.1	134.55	142.27	1.19166	3.39e-21	4.79e-20	ENSG00000102226
ENSG00000135372.8_NAT10	25	17	21	25	42	60	44	55	40.72	10.62	15.69	20.81	18.55	44.01	25.03	49.04	1.19162	3.99e-07	1.71e-06	ENSG00000135372
ENSG00000135535.15_CD164	10	14	16	13	40	25	34	22	12.07	31.08	26.1	12.76	24.91	16.41	25.83	18.1	1.19094	1.8e-07	8.11e-07	ENSG00000135535
ENSG00000166598.14_HSP90B1	301	399	420	345	1056	836	736	715	902.01	1084.19	1118.64	982.9	2008.46	1957.26	2022.84	2150.69	1.19024	1.26e-134	2.14e-132	ENSG00000166598
ENSG00000104731.13_KLHDC4	36	41	67	48	117	113	110	98	51.86	67.68	133.17	96.19	128.84	155.91	173.28	176.25	1.18982	5.33e-18	6.2e-17	ENSG00000104731
ENSG00000108946.14_PRKAR1A	271	298	360	265	825	650	645	602	697.72	757.43	865.68	776.28	1232.98	1180.36	1290.78	1335.95	1.18886	1.12e-80	8.7e-79	ENSG00000108946
ENSG00000108256.8_NUFIP2	62	66	58	65	155	156	139	122	14.76	14.5	18.76	16.34	21.11	25.83	25.45	24.73	1.18833	1.24e-25	2.19e-24	ENSG00000108256
ENSG00000125827.8_TMX4	13	15	18	19	50	33	41	24	8.48	5.92	6.83	8.58	12.2	10.38	14.2	8.72	1.18709	2.83e-08	1.41e-07	ENSG00000125827
ENSG00000068697.6_LAPTM4A	15	22	28	29	59	56	60	39	48.9	34.53	42.26	52.11	56.62	65.36	77.43	55.69	1.18688	1.46e-10	9.46e-10	ENSG00000068697
ENSG00000183735.9_TBK1	20	25	22	20	65	49	42	42	16.94	19.53	16.53	17.89	31.31	28.7	27.2	30.11	1.18641	2.81e-11	1.96e-10	ENSG00000183735
ENSG00000130770.17_ATPIF1	14	14	24	17	53	48	30	26	168.91	143.18	249.14	196.08	297.73	330.94	222.35	232.22	1.1861	4.95e-08	2.41e-07	ENSG00000130770
ENSG00000198730.7_CTR9	131	199	162	160	471	382	330	300	156.16	322.99	291.39	215.07	555.43	525.73	646.71	725.24	1.18557	2.68e-64	1.56e-62	ENSG00000198730
ENSG00000108671.9_PSMD11	47	65.29	53	48	155	120	116	94	32.58	47.26	49.41	62.11	139.56	142.99	97.8	139.37	1.18517	2.26e-25	3.93e-24	ENSG00000108671
ENSG00000084652.15_TXLNA	75	76	88	75	208	197	145	164	39.92	37.32	41.54	42.15	63.14	72.73	59.42	74.36	1.18516	2.59e-30	5.67e-29	ENSG00000084652
ENSG00000125676.19_THOC2	57	73	60	70	189	152	117	133	37.3	44.56	34.36	46.53	111.13	73.74	74.77	82.19	1.18465	3.89e-24	6.35e-23	ENSG00000125676
ENSG00000027697.13_IFNGR1	24	28	29	18	61	73	49	42	32.57	35.07	34.93	25.81	46.87	71.67	50.63	48.02	1.18442	1.23e-10	8.03e-10	ENSG00000027697
ENSG00000180957.17_PITPNB	67	75	88	70	216	158	152	155	173.38	107.62	195.61	146.62	232.93	227.12	251.89	323.32	1.18269	3.43e-31	7.59e-30	ENSG00000180957
ENSG00000182199.10_SHMT2	22	43	30	31	79	75	71	61	63.01	86.48	50.14	85.27	101.04	139.88	126.96	142.8	1.18259	3.11e-15	2.96e-14	ENSG00000182199
ENSG00000137807.13_KIF23	31	44	45	34	110	68	93	78	29.55	42.62	37.11	39.91	67.89	51.05	78.86	73.24	1.1803	6.3e-15	5.92e-14	ENSG00000137807
ENSG00000116459.10_ATP5F1	45	41	47	46	121	111	87	86	199.98	131.33	131.12	201.85	234.55	250.79	229.3	312.15	1.17796	2.88e-21	4.11e-20	ENSG00000116459
ENSG00000143641.9_GALNT2	61	76	82	79	204	179	161	130	37.31	46.85	43.98	50.34	70.4	75.16	74.47	66.56	1.17744	1.21e-31	2.72e-30	ENSG00000143641
ENSG00000100714.15_MTHFD1	37	35	56	45	114	109	92	76	32.65	39.17	47.94	45.45	57.2	68.8	62.69	58.29	1.1764	7.04e-20	9.22e-19	ENSG00000100714
ENSG00000138674.16_SEC31A	23	10	14	17	37	34.63	32	41	68.24	17.94	29.17	52.47	29.64	46	42.34	76.67	1.17622	5.49e-06	1.97e-05	ENSG00000138674
ENSG00000113368.11_LMNB1	147	187	188	165	515	379	329	328	332.01	440.57	312.28	309.85	531.93	567.68	530.36	473.72	1.17482	4.24e-62	2.37e-60	ENSG00000113368
ENSG00000130119.15_GNL3L	16	26	16	12	51	35	42	30	19.43	29.14	18.13	15.39	35.11	29.3	38.88	30.73	1.1745	1.06e-08	5.61e-08	ENSG00000130119
ENSG00000134440.11_NARS	24	22	30	22	76	51	58	36	82.16	54.93	49.37	88.28	79.42	103.54	132.69	80.08	1.17319	5.5e-11	3.72e-10	ENSG00000134440
ENSG00000129515.18_SNX6	19	15	11	20	42	41.41	38	25.13	27.86	14.69	11.41	20.76	32.09	32.15	53.85	37.32	1.17278	8.91e-08	4.21e-07	ENSG00000129515
ENSG00000109756.8_RAPGEF2	10	15	17	17	36	43	32	22	21.02	52.79	33.06	31.43	18.39	24.34	21.72	23.99	1.17264	2.68e-07	1.18e-06	ENSG00000109756
ENSG00000100220.11_RTCB	75	101	105	90	269	186	206	175	351.81	371.41	342.88	364.54	706.6	636.8	707.77	670.98	1.17208	3.51e-36	9.66e-35	ENSG00000100220
ENSG00000163956.10_LRPAP1	32	40	42	41	105	102	80	62	82.51	86.7	77.93	82.21	170.75	189.45	173.66	138.81	1.17096	4.2e-18	4.94e-17	ENSG00000163956
ENSG00000114391.12_RPL24	31	36	43	40	108	83	83	63	225.24	248.43	280.23	316.61	418.86	391.17	431.35	361.1	1.16779	9.75e-18	1.12e-16	ENSG00000114391
ENSG00000159228.12_CBR1	34	34	39	27	94	66	79	62	84.9	77.35	86.47	71.3	132.11	112.32	148.65	130.02	1.16753	7.44e-16	7.46e-15	ENSG00000159228
ENSG00000066654.13_THUMPD1	10	14	15	14	42	37	19	21	10.87	11.13	8.78	13.57	22.95	23.16	14.32	19.07	1.1669	2.13e-06	8.13e-06	ENSG00000066654
ENSG00000185825.15_BCAP31	83	81	109	71	227	199	178	168	281.54	335.46	368.82	333.21	639.95	638.76	668.94	614.92	1.16619	1.82e-35	4.87e-34	ENSG00000185825
ENSG00000065150.18_IPO5	96	110	99	90	275	212	203	196	69.86	135.25	114.22	129.53	127.53	164.41	101.12	136.26	1.16545	3.1e-41	1.03e-39	ENSG00000065150
ENSG00000163811.11_WDR43	243	298	295	244	775	575	557	511	1399.61	1503.45	1536.41	1382.19	2461.64	2089.86	2227.26	2372.59	1.16278	2.49e-94	2.41e-92	ENSG00000163811
ENSG00000183527.11_PSMG1	21	14	20	17	45	36	37	43	100.01	71.66	62.62	81.14	93.32	80.25	114.29	132.75	1.16099	2.23e-08	1.12e-07	ENSG00000183527
ENSG00000198554.11_WDHD1	15	21	13	15	49	43	28	23	14.49	22.67	23.46	14.02	28.17	28.94	20.32	18.66	1.15987	1.72e-07	7.78e-07	ENSG00000198554
ENSG00000142657.20_PGD	82	62	83	64	204	170	139	137	161.39	90.01	115.85	116.72	254.1	250.98	170.21	210.81	1.15942	5.01e-26	9.15e-25	ENSG00000142657
ENSG00000197321.14_SVIL	12	11	10	10	25	19	28	24	4.68	3.96	3.68	4.12	7.35	5.15	8.39	10.99	1.1587	1.3e-05	4.39e-05	ENSG00000197321
ENSG00000066651.18_TRMT11	13	28	25	20	56	59	37	40	76.92	186.3	225.69	239.93	377.24	394.09	346.79	341.46	1.1587	8.46e-10	5.08e-09	ENSG00000066651
ENSG00000172939.8_OXSR1	35	39	40	28	97	77	70	73	20.63	33.17	31.61	32.16	61.46	61.71	54.99	79.23	1.15859	1.38e-16	1.43e-15	ENSG00000172939
ENSG00000151694.12_ADAM17	51.9	35	50.25	48	138.36	105.51	86.08	83	75.75	61.24	66.69	70.96	81.81	96.56	86.75	87.67	1.15727	5e-18	5.84e-17	ENSG00000151694
ENSG00000137845.14_ADAM10	19	19	10	13	45	29	29	33	57.22	61.27	25.48	38.67	105.2	68.13	45.87	121.58	1.15673	3.44e-07	1.49e-06	ENSG00000137845
ENSG00000136271.10_DDX56	81	110	130	103	306	224	221	194	163.94	206.58	208	185.98	301.4	253.87	289.35	289.91	1.15625	8.06e-42	2.73e-40	ENSG00000136271
ENSG00000095002.13_MSH2	44	51	47	41	123	114	85	85	36.63	39.18	34.71	36.05	58.25	65.66	54.13	59.91	1.15319	1.06e-20	1.45e-19	ENSG00000095002
ENSG00000108465.14_CDK5RAP3	22	20	30	24	61	49.4	62	41	81.95	83.89	103.74	102.97	112.71	118.96	121.4	84.74	1.15245	1.93e-10	1.24e-09	ENSG00000108465
ENSG00000168827.14_GFM1	45	58	72	78	182	137	134	109	47.66	43.07	58.53	83.75	105.22	110.22	95.94	97.63	1.15143	7.27e-23	1.12e-21	ENSG00000168827
ENSG00000144354.13_CDCA7	29	29	25	30	69	69	57	56	48.92	35.62	31.33	48.96	64.21	64.04	57.11	79.93	1.15136	2.51e-13	2.09e-12	ENSG00000144354
ENSG00000078668.13_VDAC3	35	61	66	39	127	121	99	99	116.89	151.72	213.8	103.9	212.44	291.69	206.83	238.29	1.14985	4.79e-20	6.36e-19	ENSG00000078668
ENSG00000108651.9_UTP6	158	196	191	183	471	411	376	356	409.28	389.56	367.89	580.35	406.9	435.78	435.34	455.76	1.14863	8.63e-70	5.78e-68	ENSG00000108651
ENSG00000114416.17_FXR1	103	105	107	93	285	229	218	172	244.93	231.73	198.09	172.66	505.29	431.85	436.09	386.1	1.14775	9.1e-41	2.94e-39	ENSG00000114416
ENSG00000173473.10_SMARCC1	96	131	118	144	359	274	228	221	74.66	83.6	71.63	134.2	146.23	138.2	126.67	157.69	1.14579	7.07e-36	1.93e-34	ENSG00000173473
ENSG00000135048.13_TMEM2	32	46	31	42	108	79	85	62	13.42	22.62	19.77	19.52	25.35	26.45	31.24	26.53	1.1453	9e-16	8.95e-15	ENSG00000135048
ENSG00000084623.11_EIF3I	78	106	116	87	278	193	195	190	192.24	235.16	223.65	197.35	471.24	314.72	511.52	409.11	1.14528	1.35e-35	3.66e-34	ENSG00000084623
ENSG00000182872.15_RBM10	25	26	28	25	80	52	54	44	18.17	17.43	18.05	20.54	35.02	28.79	31.95	29.76	1.14505	3.07e-12	2.33e-11	ENSG00000182872
ENSG00000164244.20_PRRC1	12	18	16	11	42	28	33	23	10.44	20.39	12.55	8.89	16.93	19.81	23.41	17.26	1.14439	2.49e-07	1.1e-06	ENSG00000164244
ENSG00000002822.15_MAD1L1	17	17	24	19	53	44	39	34	22.15	15.96	43.73	45.25	95.74	89.65	91.37	73.77	1.1426	2.17e-09	1.24e-08	ENSG00000002822
ENSG00000127022.14_CANX	488	544	567	471	1399	1144	1052	975	311.71	335.59	325.16	316.65	696.41	572.02	517.07	641.61	1.14256	1.34e-197	5.6e-195	ENSG00000127022
ENSG00000122378.13_FAM213A	23	22	22	30	79	53	47	35	35.51	34.32	30.2	70.51	71.03	55.68	69.5	42.95	1.14155	1.93e-09	1.11e-08	ENSG00000122378
ENSG00000141543.9_EIF4A3	55	82	74	51	180	156	124	118	105.73	163.64	134.38	118.7	180.44	208.08	179.57	189.92	1.1415	3.51e-24	5.8e-23	ENSG00000141543
ENSG00000145495.15_MARCH6	113	123	142	117	338	272	266	215	90.76	106.75	104.76	99.56	203.71	229.76	238.41	223.45	1.14015	5.07e-49	2.12e-47	ENSG00000145495
ENSG00000094914.12_AAAS	18	15	30	21	58	48	38	41	68.17	33.96	77.67	89.17	103.62	97.06	92.13	85.01	1.13906	4.73e-10	2.92e-09	ENSG00000094914
ENSG00000015171.19_ZMYND11	23	23	31	24	64	64	52	42	30.36	24.02	48.17	23.64	46.63	51.13	56.35	34.05	1.1362	9.8e-12	7.12e-11	ENSG00000015171
ENSG00000151576.10_QTRT2	52	88	94	70	184	174	161	149	35	70.84	56.12	49.75	147.68	149.37	139.87	195.59	1.13578	1.02e-25	1.81e-24	ENSG00000151576
ENSG00000204388.6_HSPA1B	92.55	86.68	96.24	103.97	278.58	227	173.27	154.55	104.15	90.01	96.09	123.59	177.84	176.24	148.75	146.83	1.13514	4.7e-28	9.28e-27	ENSG00000204388
ENSG00000099194.5_SCD	49	52	57	51	147	113	109	90	24.28	23.77	25.05	26.68	41.56	38.85	41.44	37.87	1.13499	1.35e-22	2.05e-21	ENSG00000099194
ENSG00000117899.10_MESD	27	25	31	30	72	80	48	48	22.02	18.52	22.4	24.65	38.3	52.43	34.78	38.5	1.13402	8.98e-11	5.96e-10	ENSG00000117899
ENSG00000133706.17_LARS	60	62	55	44	153	114	105	113	234.87	267.66	193.48	177.87	289.91	240.57	255.8	270.29	1.13394	1.47e-21	2.12e-20	ENSG00000133706
ENSG00000138594.13_TMOD3	59	69	91	78	194	182	171.55	104	54.23	31.42	70.01	71.11	133.75	134.82	145.31	102.63	1.13341	1.87e-18	2.26e-17	ENSG00000138594
ENSG00000008018.8_PSMB1	16	14	18	14	32	39	36	29	62.66	50.66	62.64	58.04	67.96	102.79	101.18	93.44	1.13327	2.87e-07	1.25e-06	ENSG00000008018
ENSG00000171109.18_MFN1	20	29	42	33	90	74	49	59	45.65	57.09	100.25	108.74	127.7	92.15	96.93	133.74	1.13327	6.87e-12	5.07e-11	ENSG00000171109
ENSG00000113013.12_HSPA9	339	370	418	350	1006	827	730	674	281.63	301.95	325.88	339.05	477.84	475.64	472.15	472.86	1.13199	1.21e-139	2.27e-137	ENSG00000113013
ENSG00000096384.19_HSP90AB1	7162	8570	9321	7834	22236	18986	16524	14326	7879.61	8700.86	9098.65	9104.38	13881.6	14415.4	13871.8	13309.6	1.13192	0	1.56e-306	ENSG00000096384
ENSG00000164024.11_METAP1	24	32	28	26	82	61	51	47	47.77	62.81	40.47	48.01	118.23	106.23	112.39	81.7	1.13153	1.53e-12	1.18e-11	ENSG00000164024
ENSG00000072571.19_HMMR	24	32	23	31	74	52	65	50	23.59	33.79	31.63	39.6	48.88	52.2	69.07	55.09	1.13153	1.01e-11	7.34e-11	ENSG00000072571
ENSG00000130935.9_NOL11	134	152	159	158	413	309	308	291	126.65	132.57	134.27	157.73	222.15	201.84	223.48	232.6	1.1314	6.17e-54	2.94e-52	ENSG00000130935
ENSG00000023228.13_NDUFS1	56	89.05	86	68	201	176	128.01	150	61.15	95.34	88.37	79.79	138.54	146.87	115.73	147.35	1.13113	1.46e-24	2.44e-23	ENSG00000023228
ENSG00000122218.14_COPA	50	55	78	61	153	149	131	101	125.89	111.53	147.79	131.59	132.86	177.47	146.04	146.88	1.12996	2.12e-22	3.17e-21	ENSG00000122218
ENSG00000077235.17_GTF3C1	44	48	52	42	108	106	94	99	42.79	63.96	17.33	38.02	23.06	27.52	26.99	31.46	1.12973	2.19e-18	2.63e-17	ENSG00000077235
ENSG00000090861.15_AARS	34	45	58	44	122	98	78	98	33.62	61.06	41.78	36.63	55.69	61.43	60.06	65.42	1.12951	3.53e-17	3.86e-16	ENSG00000090861
ENSG00000101811.13_CSTF2	14	22	25	20	55	43	44	35	20.8	30.54	33.37	31.79	46.77	44.47	49.99	44.29	1.12776	1.51e-09	8.87e-09	ENSG00000101811
ENSG00000127463.14_EMC1	28	24	36	15	78	60	41	46	18.22	21.13	17.15	9.62	25.58	23.86	20.8	23.05	1.12728	2.74e-09	1.55e-08	ENSG00000127463
ENSG00000178921.13_PFAS	26	40	39	26	80	73	79	54	21.77	18.45	24.87	41.58	63.51	33.85	49.19	52.64	1.12645	1.58e-13	1.35e-12	ENSG00000178921
ENSG00000161057.11_PSMC2	43	59	40	44	98	113	113	82	52.44	84.55	32.24	45.96	101.19	149.65	136.16	114.55	1.12618	7.53e-13	6e-12	ENSG00000161057
ENSG00000173599.13_PC	13	19	13	10	38	26	30	26	33.06	36.1	34.14	9.72	130.7	25.5	164.39	34.08	1.12553	6.79e-07	2.8e-06	ENSG00000173599
ENSG00000157483.8_MYO1E	82	125	130	94	308	257	206	169	148.03	254.56	232.4	275.87	538.58	473.17	547.47	554.66	1.12497	2.44e-33	5.96e-32	ENSG00000157483
ENSG00000150093.18_ITGB1	216.88	245.92	261.82	231.48	653.49	504.66	492.55	432.36	659.74	656.22	606.08	769.3	799.79	690.23	850.12	693.52	1.12347	1.57e-87	1.41e-85	ENSG00000150093
ENSG00000118705.16_RPN2	28	59	36	45	123	96	82	65	31.59	68.43	49.71	74.98	101.11	83.22	105.22	70.3	1.12338	8.8e-14	7.61e-13	ENSG00000118705
ENSG00000181191.11_PJA1	20	41	40	17	70	82	54	51	20.91	64.23	41.23	18.77	51.85	134.66	59.51	67.52	1.12298	9.42e-09	5.04e-08	ENSG00000181191
ENSG00000147065.16_MSN	482	650	629	566	1553	1307	1183	1025	331.42	412.35	383.64	410.96	608.19	622.5	622.99	598.29	1.12295	3.96e-204	1.95e-201	ENSG00000147065
ENSG00000130741.10_EIF2S3	111	120	124	113	306	269	210	233.99	108.54	108.28	107.58	116.71	169.98	190.25	156.86	193.44	1.12256	4.48e-41	1.46e-39	ENSG00000130741
ENSG00000059804.15_SLC2A3	21	31	33	28	80	65	46	55	24.78	35.22	31.87	29.1	68.14	77.06	55.03	70.04	1.12234	1.27e-12	9.86e-12	ENSG00000059804
ENSG00000131149.18_GSE1	11	11	14	15	31	26	27	27	10.68	7.69	18.29	13.56	14.61	23.21	11.87	21.95	1.12199	1.88e-06	7.26e-06	ENSG00000131149
ENSG00000151465.13_CDC123	50	56	51	47	147	123	110	64	100.4	105.09	105.25	101.52	165.65	184.81	166.69	107.3	1.12199	1.03e-14	9.57e-14	ENSG00000151465
ENSG00000015479.18_MATR3	374	451.21	440.24	376	1115	905	827	718	487.64	557.71	521.79	560.46	674.11	599	759.2	773.07	1.11893	9.29e-151	2.38e-148	ENSG00000015479
ENSG00000065328.16_MCM10	29	49	47	33	118	82	74	69	22.1	70.42	34.34	34.5	60.47	50.55	52.54	51.26	1.11828	1.77e-16	1.82e-15	ENSG00000065328
ENSG00000105281.12_SLC1A5	20	28	20.39	23.74	63	49	47	41	38.57	57.98	28.8	53.36	95.94	51.34	81.97	81.46	1.11826	1.77e-10	1.14e-09	ENSG00000105281
ENSG00000069329.16_VPS35	49	47	64	51	143	130	102	83	91.59	105.06	151.73	98.64	225.36	276.82	163.33	208.05	1.1181	9.5e-21	1.31e-19	ENSG00000069329
ENSG00000141367.11_CLTC	98	104	128	110	290	244	227	194	49.52	45.16	69.92	59.75	82.22	88.97	113.45	94.83	1.118	3.34e-42	1.15e-40	ENSG00000141367
ENSG00000100353.17_EIF3D	128	156	149	135	393	301	279	259	382.86	468.27	450.56	504.14	741.97	689.23	748.17	779.63	1.11704	1.29e-53	6.02e-52	ENSG00000100353
ENSG00000129625.12_REEP5	55	69	67	64	166	152	123	112	45.5	54.34	49.17	55.92	79.05	87	77.84	78.99	1.11678	3.1e-26	5.74e-25	ENSG00000129625
ENSG00000001497.16_LAS1L	448	548	522	474	1343	1086	994	896	535.71	605.67	554.87	597.92	910.95	896.79	907.75	903.31	1.11648	4.33e-183	1.57e-180	ENSG00000001497
ENSG00000167110.17_GOLGA2	76	110	105	87	237	201	185	196	92.32	118.5	107.45	138.28	122.05	141.7	119.01	197.31	1.11548	5.85e-33	1.38e-31	ENSG00000167110
ENSG00000067225.17_PKM	1653	2037	2126	1764	5186	4086	3714	3426	8024.13	8938.27	9066.08	8727.23	14201.3	13339.5	13950.5	14729.8	1.11448	0	0	ENSG00000067225
ENSG00000054118.13_THRAP3	311	411	409	306	946	817	698	648	188.67	230.86	220.09	196.02	327.12	343.58	324.56	333.5	1.11339	1.77e-114	2.34e-112	ENSG00000054118
ENSG00000169679.14_BUB1	17	22	27	20	51	50	46	39	16.23	21.51	26.11	22.87	22.48	31.5	32.67	28.1	1.11289	8.85e-10	5.3e-09	ENSG00000169679
ENSG00000148634.15_HERC4	15	17	25	23	45	38	56	34	94.31	86.97	126.8	119.18	103.07	87.91	176.6	124.17	1.1127	7.92e-07	3.23e-06	ENSG00000148634
ENSG00000108592.16_FTSJ3	215	215	204	185	543	454	413	361	205.18	173.06	151.23	206.62	312.8	272.02	265.44	270.28	1.11263	7.33e-68	4.85e-66	ENSG00000108592
ENSG00000140575.12_IQGAP1	124	146	133	153	356	316	284	246	119.7	83.99	93.96	124.28	131.91	114.47	159.38	152.92	1.11228	1.46e-48	5.82e-47	ENSG00000140575
ENSG00000143106.12_PSMA5	43	70	49	36	138	91	93	106	31.41	49.8	35.07	29.59	92.8	68.34	80.26	95.88	1.11211	1.95e-13	1.65e-12	ENSG00000143106
ENSG00000165119.20_HNRNPK	195	216	224	194	541	471	426	353	220.63	245.36	220.19	246.8	348.91	376.09	387.07	331.36	1.11132	6.97e-75	5.04e-73	ENSG00000165119
ENSG00000104765.15_BNIP3L	19	34	27	26	75	51	53	50	41.28	103.58	64.24	83.42	135.93	104.83	155.37	146.07	1.11128	1.09e-11	7.9e-11	ENSG00000104765
ENSG00000125304.8_TM9SF2	28	36	27	36	93	68	55	58	35.92	26.57	19.16	30.41	42.33	37.64	33.66	39.29	1.10935	2.59e-13	2.15e-12	ENSG00000125304
ENSG00000145241.10_CENPC	21	28	22	18	68	50	32	42	21.02	29.87	19.53	24.54	35.99	32.4	23.37	31.3	1.10923	9.04e-09	4.86e-08	ENSG00000145241
ENSG00000070831.15_CDC42	17	21	30	23	77	50	32	37	25.33	25.67	33.98	33.16	61.79	46.68	31.95	42.98	1.10692	1.97e-07	8.82e-07	ENSG00000070831
ENSG00000115761.15_NOL10	60	70	67	72	169	151	137	122	51.74	52.94	48.88	62.09	78.98	84.67	85.86	83.86	1.10596	1.31e-24	2.21e-23	ENSG00000115761
ENSG00000205531.12_NAP1L4	298	350	332	324	847	678	672	604	846.3	897.22	834.57	1022.19	1068.41	1118.74	1125.58	1125.9	1.103	7.8e-90	7.42e-88	ENSG00000205531
ENSG00000132688.10_NES	45	70	56	42	155	100	98	104	21.47	30.81	23.7	21.16	42.2	33.11	35.88	42.14	1.10134	9.49e-17	9.94e-16	ENSG00000132688
ENSG00000079616.12_KIF22	62	72	79	104	224	171	131	154	88.05	97.15	99.48	156.36	180.15	169.05	140.36	185.82	1.10105	9.07e-17	9.51e-16	ENSG00000079616
ENSG00000171262.11_FAM98B	31	41	37	44	102	72	87	67	19.01	23.65	21.41	28.49	35.92	32.18	41.14	35.66	1.10016	9.02e-15	8.39e-14	ENSG00000171262
ENSG00000075856.11_SART3	125	144	150	125	378	303	233	252	84.56	91.13	122.57	100.63	165	166.75	128.63	158.57	1.09989	8.13e-44	2.9e-42	ENSG00000075856
ENSG00000001036.13_FUCA2	27	24	36	32	93	60	49	53	32.8	26.91	38.81	41.07	64.05	50.26	45.38	54.32	1.09954	9.54e-11	6.3e-10	ENSG00000001036
ENSG00000166986.14_MARS	20	32	34	37	101	62	44	56	77.5	96.81	98.01	66.04	186.91	81.7	64.43	75.48	1.0964	9.33e-09	5e-08	ENSG00000166986
ENSG00000151327.12_FAM177A1	13	10	15	13	31	34	25	19	38.46	67.1	46.24	95.97	102.67	113.74	71.92	89.53	1.09576	3.6e-06	1.33e-05	ENSG00000151327
ENSG00000072778.19_ACADVL	46	33	37	46	111	93	72	70	89.68	62.17	77.65	109.26	212.98	150.58	172.95	166.62	1.09478	1.25e-14	1.16e-13	ENSG00000072778
ENSG00000038219.12_BOD1L1	61	66	81	50	186	134	124	107	19.8	19.59	19.08	12.92	29.53	22.8	24.44	22.29	1.09468	4.13e-23	6.49e-22	ENSG00000038219
ENSG00000126088.13_UROD	47	50	54	51	145	110	83	93	125.09	126.61	129.71	145.51	227.02	236.18	172.08	233.46	1.09333	6.84e-19	8.57e-18	ENSG00000126088
ENSG00000117597.17_DIEXF	16	18	25	18	47	46	35	36	4.93	5.12	6.83	5.86	8.28	9.86	8.29	9.44	1.09077	1.5e-08	7.7e-08	ENSG00000117597
ENSG00000065833.8_ME1	10	14	21	17	45	42	25	20	8.15	10.53	15.19	14.64	20.87	23.69	15.59	13.81	1.0902	5.66e-06	2.02e-05	ENSG00000065833
ENSG00000170348.8_TMED10	23	17	28	26	77	45	42	36	41.11	10.27	29.58	25.47	44.3	33.39	54.53	26.89	1.08927	6.07e-08	2.93e-07	ENSG00000170348
ENSG00000006625.17_GGCT	23	37	30	21	68	60	55	53	80.51	107.52	82.04	74.01	124.49	131.86	120.98	141	1.08823	1.2e-11	8.62e-11	ENSG00000006625
ENSG00000134759.13_ELP2	34	39	43	44	111	88	73	68	161.56	175.92	217.21	204	362.47	367.32	369.82	338.63	1.08746	4.14e-16	4.2e-15	ENSG00000134759
ENSG00000088205.12_DDX18	13	15	18	18	38	37	31	30	9.32	29.9	16.46	13.62	27.89	20.97	24.84	17.97	1.08746	2.71e-07	1.19e-06	ENSG00000088205
ENSG00000163877.10_SNIP1	13	11	15	18	42	28	25	26	7.57	5.91	7.75	11.07	14.36	11.31	11.16	14.52	1.08597	1.26e-06	5.02e-06	ENSG00000163877
ENSG00000100644.16_HIF1A	19	30	15	18	49	45	45	35	56.46	83.12	26.74	52.88	51.75	49.67	70.76	76.6	1.08539	1.44e-08	7.42e-08	ENSG00000100644
ENSG00000169155.9_ZBTB43	18	14	16	10	35	31	33	24	25.13	27.84	37.63	4.84	17.95	41.05	28.83	25.92	1.08453	1.06e-06	4.25e-06	ENSG00000169155
ENSG00000113407.13_TARS	86	107	99	81	225	229	173	164	141.73	196.05	168.47	242.05	280.34	297.64	264.37	267.38	1.0845	9.47e-30	2.01e-28	ENSG00000113407
ENSG00000108091.10_CCDC6	13	19	18	17	54	31	33	24	5.92	7.98	7.27	8.17	14.03	9.8	11.53	9.28	1.08366	5.47e-07	2.3e-06	ENSG00000108091
ENSG00000127663.14_KDM4B	14	22	23	25	53	36	54	35	7.83	13.54	10.05	16.93	16.04	13.25	21.97	15.76	1.08342	1.9e-07	8.54e-07	ENSG00000127663
ENSG00000171603.16_CLSTN1	20	19	23	14	58	29	41	33	14.31	11.31	14.05	9.59	20.96	13.51	21.34	18.4	1.08299	5.04e-07	2.14e-06	ENSG00000171603
ENSG00000150593.17_PDCD4	80	94	87	87	245	175	152	165	170.24	166.29	76.48	147.77	225.52	134.61	143.57	151.52	1.08258	4.24e-28	8.43e-27	ENSG00000150593
ENSG00000129083.12_COPB1	40.98	44	38	22	104	62	80.98	60	108.66	55.56	27.06	32.93	58.18	37.69	50.33	41.27	1.08229	2.33e-10	1.48e-09	ENSG00000129083
ENSG00000214517.9_PPME1	182	207	198	177	515	396	370	336	210.36	225.47	206.31	223.3	332.1	316.4	325.91	333.38	1.08168	4.83e-65	2.98e-63	ENSG00000214517
ENSG00000187951.10_ARHGAP11B	62.46	94.58	64	57.33	180.61	140.2	142.31	125.64	88.48	123.98	80.47	84.71	144.69	136.18	151.41	149.04	1.08068	2.94e-20	3.96e-19	ENSG00000187951
ENSG00000129691.15_ASH2L	19	16	11	15	38	26	36	29	32.19	21.32	24.44	23.39	25.56	22.83	30.77	27.45	1.08049	2.78e-06	1.04e-05	ENSG00000129691
ENSG00000185658.13_BRWD1	27	32	37	18	76	60	53	52	20.26	21.35	34.67	13.55	36.22	41.12	27.98	48.17	1.08	9.75e-12	7.1e-11	ENSG00000185658
ENSG00000131236.16_CAP1	26.82	27.95	25.74	17	75	49.12	44.5	37.42	53.7	59.24	54.16	68.08	73.5	77.63	73.88	82.16	1.0793	2.27e-09	1.3e-08	ENSG00000131236
ENSG00000101654.17_RNMT	22	33	21	22	65	53	44	45	70.34	57.75	26.76	64.88	53.2	64.89	60.68	62.17	1.07878	2.88e-10	1.81e-09	ENSG00000101654
ENSG00000101146.12_RAE1	30	34	36	27	87	61	57	63	34.88	38.42	34.67	33.56	56.71	50.28	62.29	60.89	1.0774	7.63e-13	6.06e-12	ENSG00000101146
ENSG00000156515.21_HK1	40	35	27	27	88	64	54	66	60.61	52.22	91.64	55.36	45.43	33.99	31.32	56.27	1.07624	9.72e-11	6.4e-10	ENSG00000156515
ENSG00000166333.13_ILK	25	27	41	25.77	73.48	40	78.23	58.66	81.34	79.84	102.83	65.91	127.96	85.77	189.97	165.78	1.07589	7.47e-07	3.06e-06	ENSG00000166333
ENSG00000197746.13_PSAP	60	71	87	61	190	142	144	112	87.31	148.33	75.07	87.84	211.3	242.47	278.16	266.05	1.07555	1.11e-22	1.69e-21	ENSG00000197746
ENSG00000149182.14_ARFGAP2	40	46	38	36	101	97	79	60	64.09	70.79	59.4	50.3	78.53	128.59	100.9	84.11	1.07468	1.53e-15	1.49e-14	ENSG00000149182
ENSG00000168385.17_SEPT2	51	59	50	48	127	116	103	92	116.1	140.89	81.37	126.78	117.28	190.98	212.2	233.79	1.07435	6.22e-20	8.19e-19	ENSG00000168385
ENSG00000147155.10_EBP	21	31	24	21	48	67	46	43	89.14	126.62	100.5	93.77	119.37	181.68	137.7	145.15	1.07251	8.27e-08	3.94e-07	ENSG00000147155
ENSG00000143811.18_PYCR2	16	16	11	17	46	30	31	19	34.18	23.52	17.87	30.7	44.84	53.08	56.69	34.94	1.07039	4.64e-06	1.68e-05	ENSG00000143811
ENSG00000169710.8_FASN	93	119	111	98	265	214	221	184	46.47	66.13	60.14	42.3	62.84	54.84	90.22	65.11	1.07023	3.93e-36	1.08e-34	ENSG00000169710
ENSG00000067334.13_DNTTIP2	223	272	260	200	613	525	438	428	174.15	203.97	158.91	181.11	320.06	305	301.15	380.34	1.06931	4.21e-73	2.89e-71	ENSG00000067334
ENSG00000141756.18_FKBP10	18	21	19	25	62	32	40	40	29.15	34.04	44.49	94.07	45.37	23.46	71.81	80.16	1.0679	2.47e-07	1.09e-06	ENSG00000141756
ENSG00000112081.16_SRSF3	63	78	55	66	173	136	126	114	243.28	276.58	205.23	258.74	345.2	335.61	352.94	365.99	1.06724	1.3e-23	2.09e-22	ENSG00000112081
ENSG00000101557.14_USP14	45	60	70	50	126	125	121	99	72.15	94.03	101.29	115.26	140.61	158.49	178.29	137.77	1.0658	1.17e-18	1.43e-17	ENSG00000101557
ENSG00000117222.13_RBBP5	19	28	27	28	70	52	48	43	11.77	15.78	14.63	18.39	25.06	22.27	22.5	22.28	1.06228	2.68e-10	1.7e-09	ENSG00000117222
ENSG00000130255.12_RPL36	13	20	27	20	47	42	43	35	143.94	101.53	136.69	207.23	134.79	154.04	184.47	264.62	1.06178	2.28e-08	1.14e-07	ENSG00000130255
ENSG00000198000.11_NOL8	24	26	25	28	68	58	41	48	66.37	42.76	22.43	67.39	105.16	105.67	69.7	85.79	1.06169	2.26e-10	1.44e-09	ENSG00000198000
ENSG00000055044.10_NOP58	38	66	74	55	156	137	105	87	54.3	87.04	93.84	83.04	147.46	134.7	119.46	104.66	1.05765	2.19e-17	2.43e-16	ENSG00000055044
ENSG00000163938.16_GNL3	245	300	310	257	789	554	518	452	362.45	397.01	398.72	535.97	1020.73	952.17	966.01	1038.65	1.05661	2.1e-54	1.02e-52	ENSG00000163938
ENSG00000062485.18_CS	12	25	25	13	40	32	50	34	24.59	66.02	62.28	14.33	34.54	40.24	103.64	26.9	1.05658	1.32e-05	4.47e-05	ENSG00000062485
ENSG00000132300.18_PTCD3	29	30	32	25	75	61	51	54	62.8	38.12	44.25	12.11	24.02	19.05	20.84	26.23	1.05491	2.38e-11	1.67e-10	ENSG00000132300
ENSG00000150995.18_ITPR1	14	18	27	20	56	26	41	41	32.8	20.67	23.13	23.28	11.16	26.76	22.37	14.93	1.05377	5.94e-06	2.11e-05	ENSG00000150995
ENSG00000131747.14_TOP2A	96	120	123	82	282	212	213	166	44.13	50.89	50.15	39.8	73.98	67.64	75.14	64.82	1.05216	2.83e-32	6.56e-31	ENSG00000131747
ENSG00000143633.12_C1orf131	16	20	16	16	49	32	35	25	28.51	29.84	47.73	33.85	48.3	38.32	41.31	38.9	1.05209	3.45e-07	1.49e-06	ENSG00000143633
ENSG00000079246.15_XRCC5	214	227	226	210	541	447	442	388	164.9	170.04	155.55	172.88	293.2	354.23	452.46	262.34	1.0517	2.13e-64	1.27e-62	ENSG00000079246
ENSG00000175768.12_TOMM5	12	12.95	17.99	16	33	32	33	24	64.86	60.54	71.95	86.89	95.76	114.92	130	105.32	1.04956	2.22e-06	8.46e-06	ENSG00000175768
ENSG00000102189.16_EEA1	14	17	13	15	35	30	23	34	5.15	5.03	3.02	8.99	15.5	15.1	9.02	17.11	1.04809	3.62e-06	1.34e-05	ENSG00000102189
ENSG00000162702.7_ZNF281	15	21	25	14	51	41	35	28	10.87	15.5	16.11	11.62	24.71	21.88	16.54	17.49	1.04731	1.01e-07	4.73e-07	ENSG00000162702
ENSG00000198677.10_TTC37	15	25	21	15	47	43	33	34	8.21	11.02	23.13	9.37	22.93	13.85	24.94	23.71	1.04669	8.5e-08	4.03e-07	ENSG00000198677
ENSG00000007923.15_DNAJC11	188	226	228	202	510	462	430	341	160.26	178.33	170.92	181.85	248.28	274.62	277.88	245.74	1.04626	2.17e-60	1.18e-58	ENSG00000007923
ENSG00000167461.11_RAB8A	33.22	37	38.71	32	94	78	60	59	34.67	33.79	36.76	33.45	52.85	53.33	45.36	49.37	1.04604	3.08e-13	2.54e-12	ENSG00000167461
ENSG00000115760.13_BIRC6	19	22	28	24	61	48	44	39	4.26	4.4	13.07	28.56	26.03	25.3	18.3	19.76	1.0458	3.22e-09	1.81e-08	ENSG00000115760
ENSG00000141076.17_UTP4	42	50	63	47	140	104	100	73	193.81	202.54	247.11	274.96	497.21	399.09	457.41	347.27	1.04569	2.42e-17	2.67e-16	ENSG00000141076
ENSG00000161813.21_LARP4	32	24	27	27	76	57	41	53	47.84	36	42.92	39.09	60.43	51.63	65.2	73.7	1.04519	2.09e-09	1.2e-08	ENSG00000161813
ENSG00000076053.10_RBM7	13	16	15	19	36	32	39	23	34.14	33.47	33.35	67.01	62.2	55.14	75.05	44.53	1.04509	2.42e-06	9.18e-06	ENSG00000076053
ENSG00000188976.10_NOC2L	138	152	155	127	365.96	266.98	286	260.96	290.42	258.55	271.33	241.37	396.98	351.07	406.6	413.34	1.04458	1.14e-40	3.61e-39	ENSG00000188976
ENSG00000167004.12_PDIA3	83	89	98	78	213.91	188.99	179	135.93	60.67	60.02	63.54	60.24	89.02	95.65	100.17	84.19	1.04455	1.99e-28	3.99e-27	ENSG00000167004
ENSG00000165280.15_VCP	124	153	145	128	353	300	272	209	144.95	135.08	121.83	163.39	186.66	223.93	241.19	195.26	1.04392	1.33e-42	4.59e-41	ENSG00000165280
ENSG00000164151.11_ICE1	41	29	42	37	87	83	60	77	13.5	8.81	34.36	45.6	60.32	25.14	28.02	32.11	1.04293	3.94e-11	2.71e-10	ENSG00000164151
ENSG00000174705.12_SH3PXD2B	15	29	21	18	53	35	45	38	8.23	28.65	22.83	34.74	29.08	26.24	35.19	33.17	1.04281	5.91e-08	2.85e-07	ENSG00000174705
ENSG00000148843.13_PDCD11	29	24	27	22	50	65	47	48	11.83	9.03	9.77	9.47	42.91	44.47	29.29	36.4	1.04182	5.37e-08	2.6e-07	ENSG00000148843
ENSG00000185627.17_PSMD13	26	30	21	12	53	48	45	37	55.27	55.31	38.26	32.49	84.76	96.25	86.06	91.06	1.03997	2.93e-08	1.46e-07	ENSG00000185627
ENSG00000183808.11_RBM12B	17	18.47	20.18	22.07	42	38.22	44.2	35.27	115.24	86.62	105.86	127.4	140.84	153.04	191.7	141.35	1.03892	7.91e-08	3.77e-07	ENSG00000183808
ENSG00000132286.11_TIMM10B	21	23	35	22	71	57	41	38	20.68	36.9	30.58	22.88	44.05	38.78	46.9	31.63	1.03528	2.93e-09	1.66e-08	ENSG00000132286
ENSG00000175550.7_DRAP1	30	41	41	36	89	66	73	75	209.96	233.24	193.41	212.98	256.18	239.44	287.51	313.37	1.03372	5.87e-13	4.75e-12	ENSG00000175550
ENSG00000168818.9_STX18	11	17	15	21	41	27	31	32	52.78	52.37	63.79	131.51	45.14	44.63	65.7	72.35	1.03342	1.51e-06	5.91e-06	ENSG00000168818
ENSG00000168374.10_ARF4	22	24	35	28	74	55	48	46	68.6	53.98	60.25	54.17	92.37	95.68	70.41	71.81	1.03272	2.7e-10	1.7e-09	ENSG00000168374
ENSG00000278677.1_HIST1H2AM	12	10	18	14	42	22.45	23	23	276.58	214.8	372.49	346.55	458.59	298.6	338.05	372.06	1.03236	2.08e-05	6.74e-05	ENSG00000278677
ENSG00000123136.14_DDX39A	24	42	28	17	68	53	44	62	50.93	100.56	58.48	42.92	80.88	85.65	79.77	108.73	1.03213	3.14e-07	1.36e-06	ENSG00000123136
ENSG00000162616.8_DNAJB4	20	20	29	20	55	51	37	39	24.05	59.47	83.7	82.9	122.9	138.45	114.95	110.14	1.03206	1.19e-08	6.24e-08	ENSG00000162616
ENSG00000163808.16_KIF15	14	16	19	18	45	37	26	29	7.73	10.75	13.37	11.87	17.78	23.96	25.61	26.85	1.03194	7.6e-07	3.11e-06	ENSG00000163808
ENSG00000109606.12_DHX15	37	54	33	39	111	82	66	74	34.36	60.07	27.18	56.09	74.23	66.22	81.79	65.29	1.03065	9.47e-13	7.46e-12	ENSG00000109606
ENSG00000244754.8_N4BP2L2	18	27	26	24	50	52	41	51	33.05	65.12	34.43	53.17	44.09	45.48	67.95	67.36	1.03006	2.08e-08	1.05e-07	ENSG00000244754
ENSG00000132128.16_LRRC41	17	26	30	22	65	61	29	39	19.55	26.64	27.71	22.29	36.33	40.6	21.8	32.44	1.03006	7.75e-07	3.17e-06	ENSG00000132128
ENSG00000111142.13_METAP2	107	102	125	81	272	222	195	158	109.25	99.89	122.71	73.65	148.57	200.48	177.6	148.77	1.02925	5.03e-29	1.04e-27	ENSG00000111142
ENSG00000071537.13_SEL1L	21	19	15	19	44	47	37	23	40.08	60.88	33.97	74.36	33.63	48.49	26.12	25.23	1.02895	1.74e-06	6.75e-06	ENSG00000071537
ENSG00000198034.10_RPS4X	174	199	189	155	454	365	330	314	351.68	372.21	337.73	330.16	516.77	504.73	504.04	530.85	1.02888	7.27e-55	3.55e-53	ENSG00000198034
ENSG00000213676.10_ATF6B	10	15	13	12	32	23	22	25	11.23	51.93	12.43	44.9	23.51	19.96	26.06	22.75	1.02857	2.08e-05	6.73e-05	ENSG00000213676
ENSG00000111144.9_LTA4H	30	27	21	25	67	51	48	44	39.53	35.14	27.07	38.43	53.59	47.62	52	51.32	1.02774	1.04e-09	6.15e-09	ENSG00000111144
ENSG00000181163.13_NPM1	1379	1882	1858.99	1622	4214.94	3495.98	3231.95	2801	3713.11	4528.17	4320.9	4816.68	7182.31	6811.19	7160.29	6899.07	1.02754	3.97e-169	1.2e-166	ENSG00000181163
ENSG00000197172.10_MAGEA6	41	75.44	72.82	79	177.07	131.18	124.07	114.27	70.91	120.45	111.79	144.41	172.8	155.69	162.82	165.93	1.02683	1.04e-18	1.28e-17	ENSG00000197172
ENSG00000160214.12_RRP1	314	368	381	301	841	689	647	601	329.71	359.79	358.44	344.38	499.64	493.22	513.45	538.38	1.0262	1.76e-99	1.84e-97	ENSG00000160214
ENSG00000090889.11_KIF4A	10	12	18	17	41	30	25	20	6.19	6.86	9.89	11.12	21.22	12.88	14.64	11.5	1.02509	6.01e-06	2.14e-05	ENSG00000090889
ENSG00000112855.14_HARS2	28	35	33	35	83.54	82	54	47	67.28	90.48	44.05	50.24	102.18	172.51	113.46	82.06	1.02479	1.01e-10	6.68e-10	ENSG00000112855
ENSG00000067829.18_IDH3G	14	19	13	12	31	38	23	26	45.34	60.62	27.44	42.81	80.85	83.6	61.75	75.66	1.02466	1.05e-05	3.61e-05	ENSG00000067829
ENSG00000168615.11_ADAM9	69	120	96	99	240	199	182	160	72.21	123.74	92.56	139.24	131.31	120.16	111.74	118.81	1.02422	8.29e-29	1.69e-27	ENSG00000168615
ENSG00000135148.11_TRAFD1	15	12	11	22	32	38	27	25	60.87	29.97	51.46	77.74	59.14	100.67	83.13	55.26	1.02385	3.35e-05	0.000104718	ENSG00000135148
ENSG00000074800.13_ENO1	634	872	878	701	1969	1630	1401	1269	1062.24	1350.91	1305.47	1240.88	1868.02	1881.54	1798.04	1788.72	1.02296	3.44e-117	4.91e-115	ENSG00000074800
ENSG00000134480.13_CCNH	21	15	14	13	35	21	34	38	106.52	71.01	69.64	58.42	105.09	69.05	120.4	173.14	1.02272	0.0002051	0.000556406	ENSG00000134480
ENSG00000137955.15_RABGGTB	22	19	12	12	36	33	34	29	93.55	31.91	21.42	31.99	41.84	46.85	47.45	47.42	1.02203	3.94e-06	1.45e-05	ENSG00000137955
ENSG00000105971.14_CAV2	14	18	17	20	45	34	34	27	11.68	13.85	12.58	17.62	21.35	19.62	21.69	19.07	1.02076	7.25e-07	2.98e-06	ENSG00000105971
ENSG00000159140.19_SON	52	65	65	61	152	116	119	106	53.34	48.93	105.26	48.04	99.01	76.56	61.1	71.69	1.02063	1.44e-20	1.96e-19	ENSG00000159140
ENSG00000092820.17_EZR	915	1032	1084	910	2487	2113	1783	1610	869.41	893.8	899.66	903.01	1341.92	1386.46	1293.35	1292.34	1.02018	5.22e-178	1.77e-175	ENSG00000092820
ENSG00000119203.13_CPSF3	61	67	55	38	127	110	134	77	107.11	78.4	59.61	49.03	87.93	92.62	132.53	79.33	1.01945	2.86e-10	1.8e-09	ENSG00000119203
ENSG00000005194.14_CIAPIN1	20	13	19	22	48	29	31	42	90.34	22.1	32.09	30.83	64.37	41.26	77.38	63.54	1.01937	1.4e-05	4.71e-05	ENSG00000005194
ENSG00000123416.15_TUBA1B	209.57	218.49	259.6	211	603.7	469.22	434.13	314.48	389.45	367.12	423	428.22	635.33	597.24	620.33	487.42	1.0193	1.87e-36	5.17e-35	ENSG00000123416
ENSG00000122687.17_MRM2	32	49	46	28	103	72	68	71	62.67	86.59	78.11	71.39	111.16	95.83	96.55	111.09	1.0185	3.64e-13	2.99e-12	ENSG00000122687
ENSG00000105819.13_PMPCB	22	22	21	13	39	41	33	45	54.45	42.36	40.76	31.51	51.05	74.16	58.94	77.72	1.01838	4.6e-06	1.67e-05	ENSG00000105819
ENSG00000117394.20_SLC2A1	41	47	55	53	126	89	98	84	30.5	32.26	36.29	48.99	53.36	45.84	55.81	52.94	1.01829	8.16e-17	8.63e-16	ENSG00000117394
ENSG00000197102.10_DYNC1H1	194	236	251	200	549	431	419	385	55.14	59.81	79.62	97.11	105.95	119.76	149.22	111.25	1.0179	4.53e-65	2.82e-63	ENSG00000197102
ENSG00000116830.11_TTF2	36	45	28	19	80	68	62	49	70.06	128.62	84.1	67.84	138.48	153.71	151.97	154.73	1.01681	2.36e-09	1.35e-08	ENSG00000116830
ENSG00000105953.14_OGDH	24	32	36	37	83	60	55	63	16.33	34.16	42.83	32.24	34.25	46.3	39.07	57.46	1.01668	1.85e-11	1.31e-10	ENSG00000105953
ENSG00000107371.12_EXOSC3	26	25	23	18	63	54	30	39	73.87	92.4	33.77	82.78	101.59	101.06	45.57	133.06	1.0156	2.58e-07	1.13e-06	ENSG00000107371
ENSG00000185567.6_AHNAK2	21	21	34	18	64	49	42	35	34.08	26.5	42.95	29.44	56.94	53.77	45.71	39.54	1.01527	9.07e-09	4.87e-08	ENSG00000185567
ENSG00000071539.13_TRIP13	22	25	19	33	56	62	39	43	23.19	24.32	17.77	38.73	33.51	45.12	31.38	38.29	1.0145	2.94e-07	1.28e-06	ENSG00000071539
ENSG00000130635.15_COL5A1	29	23	26	24	59	45	58	44	26.92	7.77	7.09	7.79	10.36	9.61	13.7	19.15	1.01408	1.25e-08	6.5e-08	ENSG00000130635
ENSG00000164022.16_AIMP1	43	41	44	30	102	86	74	57	229.91	260.82	288.72	177.59	382.73	399.43	351.58	307.75	1.01363	1.02e-13	8.77e-13	ENSG00000164022
ENSG00000116030.16_SUMO1	13	16	14	14	28	33	23	31	26.15	29.72	39.49	31.35	31.72	45.44	35.02	52.22	1.0126	1.66e-05	5.48e-05	ENSG00000116030
ENSG00000011485.14_PPP5C	28	30	29	28	67	53	61	51	55.04	40.7	49.37	86.14	149.36	151.3	165.83	160.92	1.01249	2.33e-10	1.48e-09	ENSG00000011485
ENSG00000104805.15_NUCB1	73	85	110	109	260	185	162	153	167	180.56	197.49	256.77	311.48	296.77	261.68	254.11	1.01143	9.28e-22	1.37e-20	ENSG00000104805
ENSG00000145425.9_RPS3A	187.05	228.96	259.92	204.73	522.73	447.81	415.56	388.83	866.73	966.47	1027.11	965.29	1421.66	1523.69	1508.72	1516.32	1.01111	1.4e-62	8e-61	ENSG00000145425
ENSG00000011007.12_ELOA	31	46.35	47	37	85	87	77	76	32.69	42.39	39.91	41.21	50.88	63.34	59.63	67.71	1.01025	2.97e-13	2.46e-12	ENSG00000011007
ENSG00000074695.5_LMAN1	147	149	153	144	338	316	285	255	70.63	66.04	65.2	73.05	92.67	107.17	105.08	104.06	1.0097	1.34e-40	4.22e-39	ENSG00000074695
ENSG00000172466.15_ZNF24	14	23	19	20	45	44	38	26	52.75	78.74	71.29	89.46	110.64	119.64	112.15	81.68	1.00946	2.86e-07	1.25e-06	ENSG00000172466
ENSG00000137818.11_RPLP1	66	125	113	79	244	202	185	140	181.99	352.48	279.01	233.01	371.46	374.68	421.71	319.08	1.00939	1.17e-21	1.71e-20	ENSG00000137818
ENSG00000189091.12_SF3B3	74	118	100	88	258	188	167	151	138.48	63.32	55.93	108.23	228.54	174.84	145.47	206.27	1.00757	6.19e-26	1.12e-24	ENSG00000189091
ENSG00000163714.17_U2SURP	62	69	102	66	181	159	144	117	99.23	129.52	147.97	98.06	204.88	185.83	234.74	212.19	1.00722	9.41e-20	1.23e-18	ENSG00000163714
ENSG00000266967.6_AARSD1	16.03	31	44	35	75.17	66	56.54	55.55	44.47	76.33	102.27	96.35	118.43	115.79	123.8	122.28	1.00685	3.72e-10	2.32e-09	ENSG00000266967
ENSG00000185722.16_ANKFY1	25	24	29	28	71	51	44	47	26.76	25.58	27.98	24.46	38.07	25.17	40.18	54.87	1.00679	1.5e-09	8.82e-09	ENSG00000185722
ENSG00000141456.14_PELP1	123	145	152	120	303	288	250	244	94.76	116.62	68.01	110.52	104.9	107.98	120.55	117.67	1.00666	3.34e-37	9.44e-36	ENSG00000141456
ENSG00000185298.12_CCDC137	10	22	17	22	36.46	32	38	36	29.2	31.88	37.23	48.66	95.53	72.65	102.87	53.74	1.00467	7.64e-06	2.68e-05	ENSG00000185298
ENSG00000063046.17_EIF4B	122	174.98	172	163	408	294	286.9	278	147.23	208.34	186.89	233.87	330.36	273.37	303.5	317.58	1.00335	4.46e-40	1.37e-38	ENSG00000063046
ENSG00000198561.13_CTNND1	23	13	26.86	17	48	46	33	33	21.57	16.58	26.77	26.87	42.11	64.13	28.92	27.02	1.00253	4.54e-07	1.93e-06	ENSG00000198561
ENSG00000241945.7_PWP2	48.78	55.6	43.11	37.14	122.35	81.95	93.83	71.75	396.52	428.19	324.89	333.78	498.01	421.96	550.18	397.27	1.00242	1.96e-13	1.65e-12	ENSG00000241945
ENSG00000102241.11_HTATSF1	108	133	153	136	323	268	250	220	109.13	124.01	139.6	145.15	193.33	187.04	191.61	194.37	1.00136	3.11e-39	9.37e-38	ENSG00000102241
ENSG00000112096.16_SOD2	42	44	46	39	104	93	75	70	120.61	158.93	97.5	132.81	141.11	232.2	178.16	137.42	1	2.61e-14	2.34e-13	ENSG00000112096
ENSG00000130066.16_SAT1	14	21	14	27	42	43	35	32	51.97	69.43	49.03	113.17	93.03	114.6	106.5	109.04	1	1.64e-06	6.38e-06	ENSG00000130066
ENSG00000110619.17_CARS	55	70	83	61	155	149	129	105	58.69	94.36	87.45	79.33	100.5	116.33	112.34	98.03	1	2.48e-21	3.55e-20	ENSG00000110619
ENSG00000136807.13_CDK9	30	31	27	24	59	62	50	53	44.43	39.6	40.37	41.44	48.92	49.41	53.94	71.27	1	1.15e-09	6.81e-09	ENSG00000136807
ENSG00000121690.10_DEPDC7	46	47	44	49	109	114	79	70	78.75	74.27	66.86	88.65	107.62	136.67	103.37	100.62	1	3.11e-13	2.56e-12	ENSG00000121690
ENSG00000119917.13_IFIT3	24	23	26	20	54	48	50	34	27.31	24.15	26.56	24.04	34.86	37.68	43.4	32.89	1	1.96e-08	9.89e-08	ENSG00000119917
ENSG00000165169.10_DYNLT3	13	23	16	19	29	35	43	35	16.93	27.65	18.49	26.14	21.39	31.4	42.66	38.42	1	6.17e-05	0.000184835	ENSG00000165169
ENSG00000122642.10_FKBP9	32	33	35	26	72	63	65.77	51	48.68	156.51	134.07	46.13	148.54	134.36	168.64	164.04	0.998683	6.67e-11	4.47e-10	ENSG00000122642
ENSG00000165732.12_DDX21	117	108	142	111	288	231	219	216	66.31	56.47	71.47	66.43	93.34	91.05	95.44	104.2	0.996979	1.44e-32	3.36e-31	ENSG00000165732
ENSG00000205571.13_SMN2	16.62	18.24	28.15	22.58	61.31	45.9	30.08	33.42	77.87	56.74	102.63	126.7	141.77	124.67	119.65	106.46	0.996033	5.35e-07	2.26e-06	ENSG00000205571
ENSG00000102054.17_RBBP7	23	33	31	23	77	59	43	40	44.42	46.57	36.17	36.47	64.38	55.64	49.14	64.26	0.993427	2.32e-09	1.33e-08	ENSG00000102054
ENSG00000155115.6_GTF3C6	56	51	58	49	121	109	108	88	268.61	230.57	249.9	245.57	324.6	351.85	385.57	346.51	0.993243	2.87e-17	3.16e-16	ENSG00000155115
ENSG00000135108.14_FBXO21	18	31	21	36	64	58	49	40	19.78	37.42	28.57	26.03	54.21	76.39	71.56	44.23	0.993179	3.11e-08	1.55e-07	ENSG00000135108
ENSG00000114744.8_COMMD2	42	48	52	46	125	88	99	62	196.22	206.31	213.28	247.58	372.52	292.05	382.29	248.91	0.992306	2.89e-13	2.4e-12	ENSG00000114744
ENSG00000007392.16_LUC7L	40	60	39	40	112	94	83	67	187.42	227.95	147.24	207.38	234.1	285.3	284.21	248.39	0.991918	2.2e-14	1.98e-13	ENSG00000007392
ENSG00000165417.11_GTF2A1	61	82	84	80	189	154	143	124	89.86	201.26	132.7	191.49	276.78	261.37	263.5	262.48	0.990571	2.04e-22	3.07e-21	ENSG00000165417
ENSG00000156976.16_EIF4A2	61	66	63	80	157	136	144	99	105.15	117.43	90.59	164.23	157.06	187.04	229.55	164.24	0.989274	1.17e-15	1.16e-14	ENSG00000156976
ENSG00000075643.5_MOCOS	10	14	24	17	40	37	26	26	4.28	5.53	24.06	7.69	9.78	11	10.56	9.46	0.988859	3.61e-06	1.33e-05	ENSG00000075643
ENSG00000065911.11_MTHFD2	63	64	68	63	150	141	124	97	137.93	112.66	125.33	137.21	189.86	217.6	199.63	188.87	0.988773	2.72e-20	3.68e-19	ENSG00000065911
ENSG00000116679.15_IVNS1ABP	35	59	57	28	89	100	96	70	53.03	107.94	81.67	21.83	51.36	67.63	52.79	106.14	0.987859	2.44e-09	1.39e-08	ENSG00000116679
ENSG00000150316.11_CWC15	27	35	29	24	79	62	43	44	64.23	69.64	55.2	56.59	93.75	97.12	63.47	71.86	0.9874	1.83e-09	1.06e-08	ENSG00000150316
ENSG00000077380.15_DYNC1I2	37.16	41.95	43.95	46.98	117	77	80	63	90.9	109.46	153.57	163.7	236.68	178.74	255.11	186.37	0.986874	4.61e-13	3.77e-12	ENSG00000077380
ENSG00000152700.13_SAR1B	19	13	12	10	37	21	26	23	79.61	35.76	66.09	36.07	55.72	46.71	40.03	45.02	0.986579	5.5e-05	0.00016627	ENSG00000152700
ENSG00000120756.12_PLS1	27	33	27	18	63	54	41	50	20.59	45.73	17.61	13.98	32.17	27.5	43.44	31.16	0.986194	4.6e-09	2.55e-08	ENSG00000120756
ENSG00000119471.14_HSDL2	31	24	24	20	64	46	41	45	25.45	34.68	32.85	17.34	62.44	53.86	59.03	78.4	0.985353	1.51e-08	7.73e-08	ENSG00000119471
ENSG00000158604.14_TMED4	22	28	23	26	68	56	43	29	59.68	34.7	27.42	64.68	83.2	127.2	55.17	86.21	0.985353	1.14e-07	5.29e-07	ENSG00000158604
ENSG00000100225.17_FBXO7	10	15	12	12	39	25	16	17	17.01	18.88	15.79	18.39	35.05	30.99	20.33	20.41	0.985203	0.000192448	0.000525237	ENSG00000100225
ENSG00000165688.11_PMPCA	140	203	182	151	444	330	304	260	195.53	275.83	220.07	228.28	350.28	304.82	331.45	310.07	0.984983	9.36e-41	3e-39	ENSG00000165688
ENSG00000213782.7_DDX47	33	34	38	35	89	73	64	51	128.13	149.31	165.49	108.11	176.52	167.44	144.55	148.25	0.984459	1.32e-11	9.5e-11	ENSG00000213782
ENSG00000170144.20_HNRNPA3	1017.85	1162.69	1298.91	993.64	2741.3	2259.48	1991.61	1835.75	1687.52	1798.87	1929.33	1758.06	2583.9	2554.99	2481.24	2546.74	0.980838	9.25e-190	3.58e-187	ENSG00000170144
ENSG00000171793.13_CTPS1	54	61	54	56	139	107	109	89	278.36	209.41	225.11	265.69	332.97	302.76	387.65	350	0.980635	1.38e-17	1.55e-16	ENSG00000171793
ENSG00000136261.14_BZW2	15	19	24	15	49	42	30	23	46.9	44.71	44.68	32.57	52.62	52.1	39.88	35.44	0.9801	1.25e-06	4.96e-06	ENSG00000136261
ENSG00000060069.16_CTDP1	14	19	23	16	48	29	32	33	10.83	14.99	16.41	14.11	21.98	16.07	18.94	23.08	0.979822	1.41e-06	5.55e-06	ENSG00000060069
ENSG00000184708.17_EIF4ENIF1	16	22	28	31	71	34	47	39	43.15	38.97	37.8	80.78	57.53	37.02	90.53	85.02	0.977516	4.83e-06	1.75e-05	ENSG00000184708
ENSG00000103591.12_AAGAB	10	11	22	21	40	28	27	31	12.13	11.49	35.84	26.86	44.43	22.14	31.74	56.28	0.97728	2.24e-05	7.21e-05	ENSG00000103591
ENSG00000005700.14_IBTK	31	26	17	21	56	48	46	37	16.86	13.45	6.57	10.92	21.71	23.49	23.71	21.06	0.977039	1.04e-07	4.87e-07	ENSG00000005700
ENSG00000135250.16_SRPK2	14	15	17	14	50	24	19	25	11.17	15.31	16.68	24.71	30.19	20.99	12.26	18.82	0.975752	0.000177958	0.000488393	ENSG00000135250
ENSG00000075239.13_ACAT1	63	89	56	61	140	137	129	123	107.41	140.07	84.74	109.91	134.7	159.43	166.91	176.1	0.975662	1.02e-13	8.79e-13	ENSG00000075239
ENSG00000146223.14_RPL7L1	92	112	128	90	258.99	213	178	179	376.66	432.45	468.96	404.09	515.41	473.67	473.38	608.94	0.974112	1.58e-29	3.33e-28	ENSG00000146223
ENSG00000175575.12_PAAF1	21	33	38	19	69	54	47	48	90.93	76.11	90.55	77.34	96.78	113.94	103.43	145.24	0.973768	2.72e-09	1.54e-08	ENSG00000175575
ENSG00000056097.15_ZFR	150	145	171	128	369	308	259	229	87.62	75.58	85.69	76.36	126.24	132.72	123	110.71	0.971795	2.43e-38	7.1e-37	ENSG00000056097
ENSG00000070785.16_EIF2B3	12	10	14	15	23	32	17	28	21.98	21.79	30.94	32	44.71	46	26.17	48.34	0.971431	0.000515512	0.00130271	ENSG00000070785
ENSG00000042286.14_AIFM2	26	17	19	12	44	41	35	25	22.11	13.34	14.34	13.96	21.28	24.12	22.74	17.97	0.970456	6.37e-06	2.25e-05	ENSG00000042286
ENSG00000167447.12_SMG8	21	28	22	19	59	35.31	41	41	17.74	21.83	16.49	16.95	28.35	20.64	26.49	29.32	0.970117	1.25e-07	5.76e-07	ENSG00000167447
ENSG00000091136.13_LAMB1	16	21	21	15	49	31	31	32	11.73	17.94	11.54	8.45	20.82	24.97	24.63	34.15	0.970047	1.58e-06	6.16e-06	ENSG00000091136
ENSG00000047188.15_YTHDC2	17	19	14	14	47	35	22	21	14.31	17.47	12.73	21.29	49.01	78.33	75.02	56.8	0.965784	3.53e-05	0.000109824	ENSG00000047188
ENSG00000108953.16_YWHAE	90	129	118	104	278	226	184	172	122.23	158.54	142.77	162.09	255.85	234.86	245.63	217.68	0.963558	1.67e-29	3.51e-28	ENSG00000108953
ENSG00000143933.16_CALM2	51	77	71	61	152	117	131	107	163.21	178.17	161.17	159.65	292.69	259.38	283.18	236.06	0.963474	1.4e-18	1.71e-17	ENSG00000143933
ENSG00000205323.8_SARNP	74	100	102	61	199	178	141	139	348.5	438.33	392.53	306.55	556.03	541.27	491.23	605.14	0.963145	4.13e-21	5.81e-20	ENSG00000205323
ENSG00000239672.7_NME1	94	113	119.97	106	274	212	199.96	158	360.56	401.24	411.85	438.17	589.26	553.91	570.79	501.52	0.962908	3.55e-29	7.36e-28	ENSG00000239672
ENSG00000114491.13_UMPS	115	157	143	116	308	266	253	208	175.67	218.09	157.92	189.22	311.65	389.76	335.48	362.06	0.962847	2.49e-35	6.6e-34	ENSG00000114491
ENSG00000213281.4_NRAS	14	11	21	13	35	30	28	22	8.46	6.13	11.25	8.29	12.05	12.56	12.97	11.28	0.962847	1.88e-05	6.16e-05	ENSG00000213281
ENSG00000156675.15_RAB11FIP1	42.15	49.86	48	57	114.18	101	80.14	88.61	17.3	29.27	27.29	24.83	32.14	38.65	45.65	48.11	0.962574	6.17e-15	5.82e-14	ENSG00000156675
ENSG00000102804.14_TSC22D1	93	110	104	102	251	196	188	162	82.1	92.48	81.45	189.12	448.35	401.45	399.98	375.78	0.962479	2.75e-28	5.51e-27	ENSG00000102804
ENSG00000173575.20_CHD2	103.87	124.28	135.85	114.77	296.36	235.33	227.11	173.65	232.62	149.42	187.46	155.5	228.46	205.19	208.93	329.98	0.961694	8.67e-32	1.98e-30	ENSG00000173575
ENSG00000168209.4_DDIT4	356	384.21	387	309	943	666	624	564	612.37	668.26	622.85	590.39	970.63	819.84	882.58	869.2	0.961614	2.91e-41	9.77e-40	ENSG00000168209
ENSG00000179562.2_GCC1	15	17	12	13	30	30	33	18	20.86	10.21	6.93	8.94	26.22	15.78	16.46	15.86	0.961526	4.42e-05	0.000136057	ENSG00000179562
ENSG00000117859.18_OSBPL9	19	24	29	22	67	45	39	32	28.01	47.85	42.33	32.07	54.97	47.81	48.73	45.26	0.961111	1e-07	4.71e-07	ENSG00000117859
ENSG00000105618.13_PRPF31	221	236	262	233	583	475	435	360	303.9	296.97	314.89	338.76	451.72	448.69	453.47	414.48	0.960829	8.48e-60	4.55e-58	ENSG00000105618
ENSG00000011260.13_UTP18	43	65	50	47	119	92	105	83	67.25	93.83	69.4	77.68	105.16	98.89	124.78	109.15	0.960765	1.45e-14	1.33e-13	ENSG00000011260
ENSG00000198901.13_PRC1	99	138	153	111	299	260	214	202	262.49	439.03	427.63	402.68	618.68	725.7	689.82	654.6	0.960592	2.94e-33	7.08e-32	ENSG00000198901
ENSG00000160752.14_FDPS	83	85	99	65	191	159	156	140	351.13	339.77	405.42	331.61	495.22	530.23	541.28	537.75	0.960351	1.05e-21	1.53e-20	ENSG00000160752
ENSG00000153989.7_NUS1	20	23	36	18.16	61.96	55.98	33.6	37.41	11.46	12.16	18.29	10.99	20.24	22.24	14.76	18.19	0.95957	7.4e-07	3.04e-06	ENSG00000153989
ENSG00000197579.7_TOPORS	12	18	14	27	51	31	31	25	9.05	12.53	8.37	21.5	21.89	16.18	17.9	15.97	0.958777	6.15e-05	0.000184229	ENSG00000197579
ENSG00000110768.11_GTF2H1	30	40	30	42	75	72	69	60	46.32	78.05	35.23	77.69	66.26	78.22	82.18	81.08	0.958777	1.33e-10	8.69e-10	ENSG00000110768
ENSG00000163655.15_GMPS	58	88	60	60	173	137	108	99	80.3	139.83	103.01	74.82	122.25	135.33	119.76	97.49	0.958738	1.59e-15	1.55e-14	ENSG00000163655
ENSG00000171316.11_CHD7	13	12	11	17	33	28	22	20	9.55	5.03	3.93	4.44	20.42	22.03	5.31	9.92	0.95858	5.47e-05	0.000165516	ENSG00000171316
ENSG00000106261.16_ZKSCAN1	25	28	33	19	60	53	46	45	40.26	45.46	61.46	30.76	45.41	49.81	48.82	57.25	0.95818	1.37e-08	7.09e-08	ENSG00000106261
ENSG00000134057.14_CCNB1	64	79	95	67	188	132	156	116	168.08	231.56	238.45	195.41	281.57	243.75	318.46	264.28	0.956788	5.14e-17	5.56e-16	ENSG00000134057
ENSG00000152102.17_FAM168B	27	25	37	28	63	57	54	53	16.9	11.6	16.51	14.87	18.08	19.9	20.84	22.65	0.956184	2.26e-09	1.29e-08	ENSG00000152102
ENSG00000134748.12_PRPF38A	198	220	223	215	512	376	425	347	110.47	111.72	105.34	126.34	158.75	131.55	164.41	158.91	0.955501	7.69e-38	2.22e-36	ENSG00000134748
ENSG00000123737.12_EXOSC9	49	63	44	57	131	105	88	89	92.78	122.4	78.57	142.34	152.94	163.39	140.84	162.65	0.955288	2.21e-15	2.13e-14	ENSG00000123737
ENSG00000109445.10_ZNF330	20	34	28	28	66	60	40	47	40.32	72.85	71.92	46.13	66.14	69.16	47.39	73.49	0.95335	7.64e-09	4.13e-08	ENSG00000109445
ENSG00000224578.4_HNRNPA1P48	26.08	21.89	20.26	15.64	40.05	51.31	38.96	31.99	60.11	46.59	41.46	38.12	51.81	80.75	67.78	61.57	0.952525	6.26e-06	2.21e-05	ENSG00000224578
ENSG00000044459.14_CNTLN	22	17	16	22	44	30	33	42	14.3	10.59	7.27	15.93	14.04	10.48	15.12	16.96	0.952382	2.45e-05	7.82e-05	ENSG00000044459
ENSG00000093010.13_COMT	21	19	20	14	47	34	32	30	106.13	73.18	81.15	95.68	109.07	77.38	87.41	116.4	0.950418	2.36e-06	8.96e-06	ENSG00000093010
ENSG00000185947.14_ZNF267	18	23	15	18	45	38	33	27	40.31	87.01	21.04	36.59	41.03	55.81	50.11	101.94	0.950418	2.36e-06	8.96e-06	ENSG00000185947
ENSG00000134333.13_LDHA	1148	1501	1486	1248	3303	2495	2397	2206	4638.31	5685.34	5226.4	4743.07	7585.31	6787.6	7318.22	7264.46	0.95024	1.13e-113	1.39e-111	ENSG00000134333
ENSG00000101546.12_RBFA	20	31	29	23	63	49	60	27	45.53	65.04	58.12	54.55	81.42	79.27	106.87	52.93	0.950124	2.56e-06	9.67e-06	ENSG00000101546
ENSG00000099783.11_HNRNPM	787	890	854	741	2005	1570	1409	1332	1608.66	1614.32	1538.28	1604.98	1840.36	1833.26	1839.89	1809.79	0.948838	2.18e-85	1.91e-83	ENSG00000099783
ENSG00000145632.14_PLK2	18	23	30	15	61	36	35	34	51.14	37.2	48.77	37.38	114.55	59.05	86.88	38.17	0.948775	1.69e-06	6.56e-06	ENSG00000145632
ENSG00000135040.15_NAA35	29	22	23	12	54	47	30	35	32.97	22.93	22.42	13.49	32.62	34.53	24.37	31.47	0.948775	8.31e-06	2.89e-05	ENSG00000135040
ENSG00000101457.12_DNTTIP1	10	18	15	14	41	28	25	16	42.66	62.62	42.57	47.32	69.28	60.59	58.42	50.09	0.94847	4.85e-05	0.000148143	ENSG00000101457
ENSG00000142871.16_CYR61	37	55	47	46	107	77	95	78	62.88	63.7	81.68	87.24	76.09	66.6	90.85	82.54	0.948399	1.34e-12	1.04e-11	ENSG00000142871
ENSG00000156735.10_BAG4	15	25	13	17	37	33	39	26	9.05	13.92	8.14	10.83	12.73	13.81	18.04	13.31	0.947533	1.61e-05	5.33e-05	ENSG00000156735
ENSG00000143222.11_UFC1	16	16	11	12	40	31	18	17	48.59	53.37	29.67	39.76	76.9	63.85	40.99	42.82	0.946561	0.000237426	0.000638039	ENSG00000143222
ENSG00000133026.12_MYH10	71	80	86	93	194	154	147	141	153.66	207.59	182.89	273.79	198.55	177.26	168.21	217.53	0.946561	7.15e-21	9.94e-20	ENSG00000133026
ENSG00000116918.13_TSNAX	21	17	28	16	65	30	34	29	22.34	16.69	26.43	17.98	39.25	22.43	27.61	26.06	0.946229	6.07e-05	0.000182382	ENSG00000116918
ENSG00000241343.9_RPL36A	16	21	21	26	52.79	37	44	28	234.88	335.87	280.43	488.54	454.99	360.74	541.08	402.56	0.945661	8.51e-07	3.45e-06	ENSG00000241343
ENSG00000081154.11_PCNP	12	24	22	23	43	44	37	32	62.07	39.35	31.21	82.99	60.75	53.71	70.98	70.37	0.945552	9.18e-07	3.7e-06	ENSG00000081154
ENSG00000141570.10_CBX8	41	45	54	61	122	84	92	89	194.39	170.97	232.54	304.16	317.47	263.1	303.19	338.42	0.945138	1.53e-12	1.18e-11	ENSG00000141570
ENSG00000140105.17_WARS	31	35	42	26	71	64	65	58	64.34	46.36	141.25	43.93	53.64	56.5	169.26	104.47	0.945138	2.75e-10	1.74e-09	ENSG00000140105
ENSG00000134802.17_SLC43A3	41	57.02	63.9	58.03	116.81	109.22	115	82	59.6	70.43	73.43	74.31	77.49	105.12	100.98	98.5	0.943584	9.03e-14	7.8e-13	ENSG00000134802
ENSG00000100354.20_TNRC6B	26	22	23	20	56	46	29	44	28.08	52.11	40.38	23.72	49.38	17.76	19.58	11.43	0.943416	1.46e-06	5.73e-06	ENSG00000100354
ENSG00000113356.11_POLR3G	32	24	20	27	54	54	53	37	162.12	116.93	93.73	151.93	134.23	178.8	191.92	153.36	0.942856	6.32e-07	2.63e-06	ENSG00000113356
ENSG00000163798.13_SLC4A1AP	128	165	172	140	339	303	270	251	142.57	169.6	169.98	164.72	214.23	235.76	229.45	236.05	0.942844	9.95e-39	2.95e-37	ENSG00000163798
ENSG00000169895.5_SYAP1	53	61	69	74	144	114	135	101	22.82	24.22	26.34	33.63	35.39	34.07	44.61	36.95	0.942743	2.37e-14	2.13e-13	ENSG00000169895
ENSG00000069956.11_MAPK6	23	21	21	12	40	32	37	39	11.44	19.94	9.26	6.3	11.35	11.04	14.11	16.47	0.942667	1.21e-05	4.1e-05	ENSG00000069956
ENSG00000129484.13_PARP2	40	39	63	50	120	95	75	79	63.07	56.76	88.16	83.31	109.97	107.98	93.97	104.09	0.942515	5.49e-13	4.46e-12	ENSG00000129484
ENSG00000145041.15_DCAF1	12	15	24.64	15	42	32	23	31	6.79	7.11	11.07	7.73	13.06	12.12	9.15	13.77	0.941684	1.28e-05	4.32e-05	ENSG00000145041
ENSG00000007168.12_PAFAH1B1	18	21	20	16	48	41	30	25	30.35	58.25	9.5	23.85	45.93	53.77	49.8	91.53	0.941106	2.64e-06	9.95e-06	ENSG00000007168
ENSG00000165916.8_PSMC3	36	51	56	56	120	96	82	84	71.09	108.91	98.26	121.63	141.97	139.17	134.74	151.37	0.940804	2.01e-14	1.82e-13	ENSG00000165916
ENSG00000178913.7_TAF7	12	23	27	25	49	38	35	45	14.74	26.07	29.42	32.43	34.1	32.17	32.76	46.61	0.940761	2.95e-06	1.1e-05	ENSG00000178913
ENSG00000198783.5_ZNF830	44	61	60	56	125	88	107	104	56.46	72.24	68.32	75.91	90.86	77.8	104.59	112.5	0.940018	1.22e-12	9.52e-12	ENSG00000198783
ENSG00000138160.5_KIF11	26	26	39	30	68	65	47	52	14.3	13.19	19.02	17.42	21.32	24.79	19.82	24.27	0.939118	2.63e-09	1.49e-08	ENSG00000138160
ENSG00000117335.19_CD46	32	25	31	20	67	61	37	42	37.34	16.57	49.69	15.91	29.17	35.69	19.37	31.63	0.938599	2.6e-07	1.14e-06	ENSG00000117335
ENSG00000165943.4_MOAP1	15	19	20	18	45	33	26	34	17.51	20.46	19.9	22.19	29.37	25.67	23.14	32.7	0.938599	4.48e-06	1.63e-05	ENSG00000165943
ENSG00000033050.7_ABCF2	165	224	216	202	457	360	404	325	214.79	260.86	245.48	261.19	321.73	313.61	375.77	357.75	0.9379	3e-35	7.87e-34	ENSG00000033050
ENSG00000113141.17_IK	498	601	633	558	1394	1036	1024	932	762.64	832.37	842.94	884.74	1182.62	1068.98	1168.22	1176.56	0.937558	6.22e-83	5.11e-81	ENSG00000113141
ENSG00000147010.17_SH3KBP1	10	11	10	15	35	14	23	16	8.59	23.18	5.53	19.43	46.66	19.46	19.2	14.09	0.93587	0.00137182	0.00321216	ENSG00000147010
ENSG00000103365.15_GGA2	10	21	30	18	53	37	27	34	42.95	77.94	141.87	117.16	135.1	126.63	111.22	122.14	0.934624	1.92e-05	6.28e-05	ENSG00000103365
ENSG00000145908.12_ZNF300	14	12	14	16	33	34	22	18	9.1	7.61	8.07	10.98	12.22	15.48	11.18	9.92	0.934112	5.72e-05	0.000172616	ENSG00000145908
ENSG00000076924.11_XAB2	20	17	22	19	47	37	35	30	21.13	14.22	20.08	20.36	28.18	26.98	28.22	26.77	0.933766	2.07e-06	7.9e-06	ENSG00000076924
ENSG00000111530.12_CAND1	56	69	69	51	114	131	127	96	180.49	200.49	186.96	179.69	106.11	168.62	188.03	154.09	0.933727	8.07e-12	5.93e-11	ENSG00000111530
ENSG00000147140.15_NONO	566	664	696	621	1536	1195	1091	1039	2798.36	2999.15	3041.31	3080.63	4135.18	4031.16	3940.11	4226.28	0.932454	5.12e-124	8.17e-122	ENSG00000147140
ENSG00000136068.14_FLNB	117	120	148	128	290	220	263	206	40.43	42.93	58.16	45.43	71.29	52.21	88.61	59.07	0.93235	2.34e-23	3.71e-22	ENSG00000136068
ENSG00000089094.18_KDM2B	16	14	20	15	43	28	26	27	21.15	50.99	59.64	18.55	24.11	15.65	30.19	18.53	0.931828	1.54e-05	5.14e-05	ENSG00000089094
ENSG00000147162.13_OGT	12	15	15	12	31	25	21	26	49.04	10.03	34.54	33	41.07	48.01	37.66	25.56	0.931613	8.17e-05	0.000238535	ENSG00000147162
ENSG00000164896.19_FASTK	32	43	24	19	73	67	55	30	46.47	62.27	36.69	28.85	55.44	62.79	51.39	28.28	0.931138	2.23e-05	7.18e-05	ENSG00000164896
ENSG00000131013.3_PPIL4	64	77	87	60	168	148	111	122	100.53	92.25	99.77	81.92	162.52	155.88	128.17	174.02	0.930737	7.07e-17	7.56e-16	ENSG00000131013
ENSG00000214078.12_CPNE1	12	12	17	12	32	26	24	19	50.44	21.52	66.07	47.76	72.01	67.61	63.71	52.89	0.930291	9.77e-05	0.000281331	ENSG00000214078
ENSG00000111605.16_CPSF6	33	62	49	36	112	86	76	69	32.4	36.9	141.69	25.14	53	152.08	46.88	67.52	0.930212	1.67e-12	1.28e-11	ENSG00000111605
ENSG00000166508.17_MCM7	110	130	143	131	300	248	218	213	146.65	165.18	178.7	188.45	193.77	196.05	206.29	214.83	0.92954	2.15e-32	5e-31	ENSG00000166508
ENSG00000126254.11_RBM42	51	60	72	58	172	102	94	91	103.65	113.6	127.76	131.88	184.08	140.28	140.26	153.33	0.929461	6.8e-12	5.03e-11	ENSG00000126254
ENSG00000006715.15_VPS41	50	42	59	36	123	86	78	69	295.09	241.09	329.81	194.82	482.24	332.37	365.35	327.71	0.928839	9.68e-12	7.06e-11	ENSG00000006715
ENSG00000074201.8_CLNS1A	92	104	93	93	232	188	187	120	999.81	1081.5	769	1552.8	1928.94	876.52	1094.99	1078.36	0.928383	1.09e-18	1.34e-17	ENSG00000074201
ENSG00000135829.16_DHX9	72	97	95	94	209	180	148	144	120.65	188.09	144.32	196.57	158.98	174.86	161.68	202.59	0.927695	7.21e-23	1.12e-21	ENSG00000135829
ENSG00000176974.19_SHMT1	22	33	23	23	64	42	47	39	33.24	43.86	30.62	35.88	47.67	41.31	55.22	46.92	0.926751	8.54e-08	4.05e-07	ENSG00000176974
ENSG00000136897.7_MRPL50	34	52	54	51	110	85	82	86	28.07	39.62	39.56	44.47	51.67	48.56	51.79	60.12	0.926397	1.81e-13	1.54e-12	ENSG00000136897
ENSG00000160633.12_SAFB	223.18	311.33	324.38	267.2	635.9	560.7	491.98	450.22	209.5	322.99	265.99	262.33	373.45	383.97	409.36	385.86	0.925479	6.24e-64	3.6e-62	ENSG00000160633
ENSG00000076003.4_MCM6	40	52	45	51	113	109	65	70	29.16	34.98	46.11	39.26	81.08	96.07	46.11	73.13	0.925191	1.86e-10	1.2e-09	ENSG00000076003
ENSG00000162377.5_COA7	21	34	23	30	71	57	38	39	14.2	21.22	13.8	21.42	45.97	26.71	29.52	23.53	0.924593	2.95e-07	1.28e-06	ENSG00000162377
ENSG00000204592.8_HLA-E	23	32	24	29	75	54	33	43	26.4	32.08	29.49	33.28	50.94	40.49	31.36	39.45	0.924593	1.37e-06	5.4e-06	ENSG00000204592
ENSG00000110696.9_C11orf58	38	41	44	34	96	75	65	62	57.48	52.51	59.23	54.49	81.7	87.95	84.34	108.95	0.924548	2.75e-11	1.92e-10	ENSG00000110696
ENSG00000156709.13_AIFM1	31	41	43	22	75	73	70	42	97.27	88.05	120.51	63.94	131.13	146.4	147.98	100.38	0.924336	4.22e-08	2.08e-07	ENSG00000156709
ENSG00000147601.13_TERF1	19	18	33	17	61	39	38	27	19.18	16.46	26.58	24.26	30.15	28.64	25.92	25.92	0.923379	1.14e-05	3.87e-05	ENSG00000147601
ENSG00000131143.8_COX4I1	81	91	73	64	192	146	133	115	468.49	474.49	377	399.91	617.19	578.04	578.96	549.19	0.923294	4.86e-17	5.28e-16	ENSG00000131143
ENSG00000169045.17_HNRNPH1	472	596	571	492	1254	992	931	863	734.3	922.51	983.32	770.69	986.36	935.81	983.57	1128.66	0.922825	3.64e-117	5.05e-115	ENSG00000169045
ENSG00000179115.10_FARSA	175	224	239	195	456	399	396	328	687.8	815.91	825.91	807.4	1062.74	1077.73	1147.85	1143.86	0.922623	3.42e-45	1.25e-43	ENSG00000179115
ENSG00000170776.21_AKAP13	25	44	38	41	69.93	79.97	68.5	62	101.8	212.91	117.04	157.35	152.28	155.21	121.24	171.3	0.921889	4.56e-09	2.53e-08	ENSG00000170776
ENSG00000137824.15_RMDN3	41	37	55	56	102	96	81	79	252.59	182.66	305.94	403.44	346.44	395.69	389.77	390.71	0.921573	4.47e-12	3.36e-11	ENSG00000137824
ENSG00000147133.15_TAF1	23	22	19	21	52	40	30	39	33.91	27.46	47.78	47.96	37.68	36.12	25.96	39.04	0.921526	1.06e-06	4.25e-06	ENSG00000147133
ENSG00000153147.5_SMARCA5	70	105.78	89	84	219	164	154	123	23.06	32.14	26	29.21	41.22	37.54	38.97	34.46	0.920149	4.49e-20	5.97e-19	ENSG00000153147
ENSG00000140259.6_MFAP1	363	472	454	356	922	848	714	627	488.46	586.17	542.1	506.12	702.43	785.75	731.48	710.83	0.919291	1.18e-60	6.51e-59	ENSG00000140259
ENSG00000060491.16_OGFR	34	35	45	40	94	70	73	54	43.72	61.11	49.8	57.1	63.11	55.74	64.33	53.95	0.918089	6.06e-11	4.08e-10	ENSG00000060491
ENSG00000186566.12_GPATCH8	18	18	22	14	40	38	32	26	14.6	25.78	9.23	26.6	18.97	35.71	18.94	16.71	0.917538	7.87e-06	2.75e-05	ENSG00000186566
ENSG00000110172.11_CHORDC1	59	72	60	41	135	100	115	88	76.16	93.73	65.76	52	132.11	123.11	128.81	128.13	0.916806	7.5e-13	5.98e-12	ENSG00000110172
ENSG00000135316.17_SYNCRIP	208	223	203	205	478	420	339.94	346	125.63	128.94	109.23	136.21	199.62	215.14	207.41	228.1	0.916775	3e-40	9.24e-39	ENSG00000135316
ENSG00000166562.8_SEC11C	27	20	30	30	62	61	36	43	148.46	101.54	152.77	185.06	194.44	226.81	139.58	195.64	0.916744	6.72e-07	2.78e-06	ENSG00000166562
ENSG00000108094.14_CUL2	21	25	15	10	35	33	38	28	23.08	25.58	10.43	10	36.36	28.31	31.8	23.8	0.916342	8.79e-05	0.0002554	ENSG00000108094
ENSG00000156970.12_BUB1B	66	65	76	64	147	137	118	109	163.79	165.05	221.55	150.33	264.43	325.38	334.91	279.34	0.91503	5.51e-18	6.39e-17	ENSG00000156970
ENSG00000113739.10_STC2	19	22	36	19	61	40	40	40	9.43	19.22	15.85	9.96	17.28	13.78	15.23	16.86	0.914883	6.34e-07	2.64e-06	ENSG00000113739
ENSG00000168610.14_STAT3	59	71	65	55	135	128	101	107	54.43	61.06	54.38	66.82	105.49	92.62	82.39	93.61	0.913799	1.15e-16	1.2e-15	ENSG00000168610
ENSG00000116161.17_CACYBP	79	94.96	103	83	209.97	176	157	134.95	88.25	88.87	99.19	88.91	134.64	130.28	126.5	138.83	0.913278	1.71e-22	2.58e-21	ENSG00000116161
ENSG00000157326.18_DHRS4	13	20	18.66	11	37	28	24	29	34.91	45.87	43.5	27.11	81.1	69.23	61.3	91.26	0.91317	3.39e-05	0.000105689	ENSG00000157326
ENSG00000278845.4_MRPL45	12	16	13	10	36	29	21	10	21.27	26.18	20.64	19.77	36	37.01	28.23	15.66	0.912537	0.00103052	0.0024706	ENSG00000278845
ENSG00000164609.9_SLU7	33	32	25	29	66	57	56	45	31.88	21.33	15.9	41.16	35.37	28.31	37.91	27.35	0.912537	1.13e-08	5.95e-08	ENSG00000164609
ENSG00000138757.14_G3BP2	355	409	451	366	959	794	624	599	824.38	988.6	854.13	864.15	1208.31	1101.71	1074.85	1109.26	0.912537	3.08e-54	1.48e-52	ENSG00000138757
ENSG00000146963.17_LUC7L2	398	498	448	423	1004.48	923	750	648	624.57	661.95	580.02	663.15	795.26	860.42	755.91	767.1	0.912261	3.07e-49	1.29e-47	ENSG00000146963
ENSG00000159352.15_PSMD4	541	632	651	535	1388	1083	1041	926	3036.74	3370.42	3202.71	3235.92	4498.63	4229.3	4429.48	4427.3	0.911734	1.39e-122	2.15e-120	ENSG00000159352
ENSG00000106052.13_TAX1BP1	62	70	60	67	144	139	93	111	70.02	71.53	61.08	80.03	92.05	104.62	81.03	107.1	0.91097	1.49e-13	1.27e-12	ENSG00000106052
ENSG00000105976.14_MET	37	40	46	35	106	75	64	52	55.67	99.74	47.06	93.73	140.97	101.96	90.92	60.02	0.910538	2.25e-10	1.44e-09	ENSG00000105976
ENSG00000095380.10_NANS	37	38	48	51	116	76	65	70	100.74	94.37	114.31	149.28	181.96	141.75	134.5	159.02	0.910203	4.68e-10	2.89e-09	ENSG00000095380
ENSG00000145216.15_FIP1L1	104	119	132	111	262	266	184.58	163	286.48	305.4	360.86	332.05	465.77	526.05	383.72	380.83	0.909909	6.53e-21	9.13e-20	ENSG00000145216
ENSG00000166197.16_NOLC1	337	436	463	382	977	697	704	661	359.32	389.55	388.74	418.91	546.59	470.03	523.35	530.75	0.909385	1.05e-48	4.25e-47	ENSG00000166197
ENSG00000106588.10_PSMA2	26	32	41	32	75	70	52	49	63.27	79.23	120.17	69.55	94.42	116.3	108.63	116.64	0.909092	2.44e-09	1.39e-08	ENSG00000106588
ENSG00000090686.15_USP48	44	63	71	75	160	133	101	81	32.81	54.17	44.65	101.59	73.67	132.09	87.13	47.31	0.90879	1.5e-11	1.07e-10	ENSG00000090686
ENSG00000122566.20_HNRNPA2B1	2037	2523	2465	2237	5280	4458	4064.28	3586	3547.59	4047.22	3808.04	4082.93	5227.71	5392.95	5394.39	5245.9	0.90872	0	0	ENSG00000122566
ENSG00000062194.15_GPBP1	12	13	17	15	31	35	26	15	14.8	25.44	26.42	18.4	26.63	39.43	25.03	21.29	0.908577	0.000150221	0.00041734	ENSG00000062194
ENSG00000137497.17_NUMA1	207	251.9	239	209	528.01	402.09	377	394.95	88.76	132.08	122.37	125.79	149.87	156.91	141.51	168.27	0.908258	3.62e-41	1.2e-39	ENSG00000137497
ENSG00000138095.18_LRPPRC	85	111	110	87	229	198	165	145	150.4	183.91	224.5	203.92	319.08	349.69	332.95	289.48	0.907135	6.26e-24	1.01e-22	ENSG00000138095
ENSG00000090975.12_PITPNM2	13	11	11	13	27	30	18	15	24.3	18.87	9.63	6.25	17.91	30.56	23.73	15.4	0.906891	0.000378756	0.000983243	ENSG00000090975
ENSG00000143164.15_DCAF6	16	26	19	18	52	29	30	37	13.88	20.81	14.62	17.47	26.43	17.39	23.43	27.8	0.905673	1.84e-05	6.03e-05	ENSG00000143164
ENSG00000139641.12_ESYT1	18	28	27	21	62	41	34	39	19.09	21.84	18.51	18.08	24.39	23.75	22.09	27.52	0.904843	5.04e-07	2.14e-06	ENSG00000139641
ENSG00000090273.13_NUDC	272	358	356	344	757	612	573	548	451.81	548.9	524.83	603.86	709.89	698.03	722.59	764.67	0.904719	1.49e-60	8.16e-59	ENSG00000090273
ENSG00000100804.18_PSMB5	25	51	36	36	84	69	68	56	88.63	171.01	108.63	151.74	174.28	158.43	187.08	166.78	0.904289	2.94e-10	1.84e-09	ENSG00000100804
ENSG00000029363.16_BCLAF1	222	270.74	276	258.06	612.39	484.84	407.34	417.05	248.42	238.21	235.9	301.92	454.66	390.07	450.92	393.14	0.904168	1.88e-51	8.37e-50	ENSG00000029363
ENSG00000112378.11_PERP	47	57	58	48	120	106	74	93	29.52	33.03	32.32	31.84	42.96	46.15	35.62	49.55	0.90414	3.83e-13	3.14e-12	ENSG00000112378
ENSG00000113456.18_RAD1	10	24.54	10.39	20.87	25.53	36.99	37.87	22.71	16.1	14.71	4.23	30.67	22.29	38.94	59.3	31.43	0.903671	0.00206778	0.00466261	ENSG00000113456
ENSG00000182934.11_SRPRA	23	17	25	27	54	52	37	29	24.51	18.27	20.04	31.38	56.12	36.71	59.7	80.13	0.902703	2.73e-06	1.03e-05	ENSG00000182934
ENSG00000170242.17_USP47	103	144	135	107	264	239	220	191	82.17	61.08	52.19	98.93	151.29	117.83	185.03	135.53	0.90236	2.77e-28	5.53e-27	ENSG00000170242
ENSG00000159479.16_MED8	23	39	36	30	79	54	55	51	51.02	86.88	76.75	72.26	107.47	97.21	107.12	99.94	0.900867	5.38e-09	2.96e-08	ENSG00000159479
ENSG00000126804.13_ZBTB1	15	17	14	14	41	35	16	20	12.37	14.55	9.44	10.63	16.39	15.91	8.04	11.83	0.900464	0.000369906	0.000963495	ENSG00000126804
ENSG00000070081.15_NUCB2	41	51	46	33	105	92	58	64	80.18	122.45	94.4	55.07	110.91	125.93	79.31	160.57	0.89956	5e-10	3.07e-09	ENSG00000070081
ENSG00000185728.16_YTHDF3	14	30	29	16	54	41	43	28	9.02	14.29	13.51	8.87	16.12	19.19	17.24	19.64	0.899306	3.63e-06	1.34e-05	ENSG00000185728
ENSG00000151746.13_BICD1	11	11	10	12	24	19	20	19	10.79	9.74	18.32	12.04	12.18	15.89	16.02	16.75	0.89812	0.000652035	0.0016183	ENSG00000151746
ENSG00000158201.9_ABHD3	22	38	33	31	70	54	51	56	38.45	69.39	61.36	79.49	70.37	150.52	73.07	67.11	0.897553	1.07e-08	5.69e-08	ENSG00000158201
ENSG00000167986.13_DDB1	88	103	134	83	234	199	172	155	215.42	191.77	199.03	218.35	239.44	280.25	273.4	283.84	0.89743	4.81e-23	7.55e-22	ENSG00000167986
ENSG00000128595.16_CALU	238	253	257	223	562	452	419	375	225.75	211.25	211.34	221.75	354.16	326.55	327.49	312.82	0.896851	6.87e-54	3.24e-52	ENSG00000128595
ENSG00000198961.9_PJA2	59	63	51	44	119	108	89	88	32.24	31.76	24.72	25.39	37.08	40.93	37.3	43.9	0.89666	6.07e-14	5.31e-13	ENSG00000198961
ENSG00000116754.13_SRSF11	210	227	231	198	509	432	359	312	523.41	492.65	512.4	464.39	864.89	808.84	769.29	584.55	0.896413	4.84e-45	1.75e-43	ENSG00000116754
ENSG00000213639.9_PPP1CB	52	59	77	53	141	112.02	93.31	102	48.92	46.49	94.35	45.42	60.04	83.07	79.53	74.92	0.895528	1.87e-15	1.8e-14	ENSG00000213639
ENSG00000124207.16_CSE1L	19	32	37	19	46	58	54	41	14.63	22.73	26.38	15.45	20.97	30.91	31.82	34.32	0.895158	8.34e-06	2.9e-05	ENSG00000124207
ENSG00000130826.17_DKC1	303	270	307	287	621	575	509	463	781.49	736.88	751.9	856.59	968.58	1175.83	1158.23	956.33	0.89356	2.17e-31	4.86e-30	ENSG00000130826
ENSG00000109180.14_OCIAD1	14	16	14	12	37	29	24	14	35.4	40.47	52.09	41.35	47.77	48.06	48.19	31.57	0.893085	0.000133476	0.000373884	ENSG00000109180
ENSG00000227057.9_WDR46	88	116	110	80	254	178	156	143	307.76	363.93	353.95	296.46	488.78	460.31	381.82	413.18	0.891676	1.81e-19	2.34e-18	ENSG00000227057
ENSG00000132780.16_NASP	199	268	285	227	566	458	401	391	385.49	591.8	573.98	528.45	630.96	607.05	612.8	619.27	0.891383	7.79e-53	3.58e-51	ENSG00000132780
ENSG00000074266.19_EED	36	43	45	41	99	68	77	62	58.21	58.32	59.24	67.9	97.69	81.69	112.12	95.33	0.891066	6.08e-11	4.09e-10	ENSG00000074266
ENSG00000075785.12_RAB7A	25	41	43	28	74	73	56	51	37.95	48.6	49.01	38	53.84	85.3	60.51	61.54	0.890653	2.56e-09	1.45e-08	ENSG00000075785
ENSG00000148175.12_STOM	65	78	100	77	202	127	155	109	60.02	71.98	83.48	78.62	106	81.05	110.67	85.13	0.88996	6.5e-13	5.22e-12	ENSG00000148175
ENSG00000197170.9_PSMD12	199	247	259	225	537	415	413	358	531.33	631.87	600.15	673.19	747.58	671.64	754.77	736.89	0.88962	1.93e-50	8.5e-49	ENSG00000197170
ENSG00000073578.16_SDHA	181	214	212	172	428	358	360	297	273.23	306.38	284.91	287.7	340.46	389.21	364.1	369.82	0.889376	2.92e-41	9.77e-40	ENSG00000073578
ENSG00000144381.16_HSPD1	504	595	553	514	1238	993	926	853	1785.92	2017.7	1924.32	2010.44	2374.11	2289.32	2459.82	2367.08	0.888569	2.46e-97	2.52e-95	ENSG00000144381
ENSG00000154743.17_TSEN2	10	14	10	13	26	22	24	15	12.93	16.47	17.7	17.2	24.08	42.28	40.09	15.78	0.888355	0.000503626	0.00127744	ENSG00000154743
ENSG00000145375.7_SPATA5	15	19	18	15	31	37	29	27	17.1	19.99	15.98	15.91	20.05	29.1	25.22	25.98	0.888107	3.31e-05	0.000103535	ENSG00000145375
ENSG00000198924.7_DCLRE1A	12	11	14	16	27	26	19	26	7.63	6.45	7.9	10.74	9.78	11.3	9.26	14.02	0.886789	0.000227623	0.000613786	ENSG00000198924
ENSG00000237651.6_C2orf74	14	37	29	21	61	50	39.61	36	59.35	178.07	118.65	122.48	173.57	177.3	154.58	155.18	0.885671	1.27e-06	5.06e-06	ENSG00000237651
ENSG00000213079.9_SCAF8	19	22	25	19	46	53	32	26	10.34	11.03	11.95	20.68	14.28	20	13.35	12.01	0.88523	1.64e-05	5.43e-05	ENSG00000213079
ENSG00000111669.14_TPI1	311	356	411	353	798	675	628	541	836.64	858.72	975.17	994.97	1180.05	1225.38	1276.33	1209.8	0.884607	5.55e-73	3.76e-71	ENSG00000111669
ENSG00000130175.9_PRKCSH	174	230	221	193	476	359	369	306	258.79	399.16	378.65	498.86	382.51	347.48	408.74	368.9	0.884376	4.13e-42	1.41e-40	ENSG00000130175
ENSG00000120800.4_UTP20	37	49	55	33	98	85	76	62	10.65	13.01	14.04	10.03	16.12	17.01	16.82	15.18	0.883486	2.9e-11	2.02e-10	ENSG00000120800
ENSG00000170445.12_HARS	54	74	72.32	71	153.46	118	112	117	87.36	111.87	95.55	121.74	146.78	130.56	140.39	185.23	0.883259	1.03e-16	1.08e-15	ENSG00000170445
ENSG00000117906.13_RCN2	13	10	12	10	25	16	21	21	15.11	5.23	13.93	10.97	26.09	14.4	40.2	32.37	0.883186	0.000721327	0.00177083	ENSG00000117906
ENSG00000178035.11_IMPDH2	56	79	63	52	146	122	103	90	114.7	163.72	110.53	105.09	173.87	175.67	172	151.69	0.882839	1.66e-15	1.61e-14	ENSG00000178035
ENSG00000139613.11_SMARCC2	47	53	37	40	118	70	77	61	32.9	32.45	23.16	35.24	45.04	32.19	38.63	34.32	0.881123	1.15e-08	6.04e-08	ENSG00000139613
ENSG00000142230.11_SAE1	39	50	53	57	102	107	82	75	55.63	68.57	149.76	101.66	104.85	122.34	158.19	137.5	0.879075	9.57e-12	6.99e-11	ENSG00000142230
ENSG00000260916.7_CCPG1	114.56	129	130.26	113.91	267.99	236	203.99	189	99.96	103.25	100.2	105.11	127.4	138.51	138.27	148.35	0.878993	1.84e-27	3.54e-26	ENSG00000260916
ENSG00000143379.12_SETDB1	17	14	16	15	34	21	31	28	17.16	28.97	14.38	29.34	15.58	8.82	19.54	20.24	0.878694	0.000126377	0.000355652	ENSG00000143379
ENSG00000270647.5_TAF15	608	708	742	645	1528	1266	1197	978	827.44	915.24	898.13	932.24	1168.52	1169.01	1257.4	1135.22	0.878394	6.22e-114	7.85e-112	ENSG00000270647
ENSG00000221914.9_PPP2R2A	26	33	30	38	75	52	58	48	149.58	176.36	139.03	250.19	185.42	151.62	147	166.14	0.875501	1.87e-08	9.47e-08	ENSG00000221914
ENSG00000082805.19_ERC1	34	39	45	33	104	58	53	62	25.85	26.94	29.67	29.2	54.89	41.9	23.27	47.92	0.875337	1.01e-07	4.72e-07	ENSG00000082805
ENSG00000133104.12_SPART	47	58	54	46	120	110	73	73	290.59	289.48	258.56	251.95	359.41	401.97	313.96	317.09	0.875109	6.23e-12	4.62e-11	ENSG00000133104
ENSG00000164305.18_CASP3	24	25	27	14	50	33	45	37	29.16	25.74	26.73	15.91	31.64	24.96	40.06	34.86	0.874469	9.31e-06	3.21e-05	ENSG00000164305
ENSG00000133789.14_SWAP70	113	163	90	89	239	248	182	165	99.11	164.57	60.7	80.94	117.72	143.46	149.14	115.69	0.874181	7.73e-10	4.65e-09	ENSG00000133789
ENSG00000126432.13_PRDX5	39	47	50	36	89	84	78	64	161.52	179.89	185.86	157.88	203.54	233.7	239.9	217.66	0.872943	6.91e-11	4.61e-10	ENSG00000126432
ENSG00000100764.13_PSMC1	34.99	34	40.74	31.29	68.48	88.99	52	48.57	86.12	82.22	69.56	51.34	108.22	148.97	73.37	95.32	0.871695	8.78e-07	3.55e-06	ENSG00000100764
ENSG00000100916.13_BRMS1L	24	26	22	22	48	45	45	34	68.97	59.72	48.78	58.53	62.87	76.03	77.56	70.83	0.871676	1.49e-06	5.84e-06	ENSG00000100916
ENSG00000123843.12_C4BPB	48	41	53	51	122	89	74	68	170.86	134.99	163.39	197.59	248.66	221.84	204.06	197.71	0.871067	4.17e-11	2.86e-10	ENSG00000123843
ENSG00000143514.16_TP53BP2	16	15	17	28	41	26	41	31	71.67	78.53	49.1	191.25	53.89	68.18	114.44	105.51	0.871014	0.000406976	0.00104847	ENSG00000143514
ENSG00000080815.18_PSEN1	13	17	22	12	34	26	39	18	13.13	25.27	25.69	19.18	20.73	47.18	65.05	11.1	0.870365	0.000552471	0.00139092	ENSG00000080815
ENSG00000161980.5_POLR3K	10	15	12	15	32	28	20	15	28.76	37.11	24.22	50.43	45.92	45.03	36.31	28.49	0.869416	0.000358279	0.000934559	ENSG00000161980
ENSG00000165392.9_WRN	22	15	29	20	47	49	27	34	11.23	13.37	13.13	18.01	17.33	21.78	10.57	20.15	0.868356	4.72e-05	0.000144654	ENSG00000165392
ENSG00000162063.12_CCNF	20	15	11	17	42	25	25	23	12.88	8.96	19.6	15.38	15.06	13.79	12.06	16.45	0.86821	0.000239811	0.000643808	ENSG00000162063
ENSG00000277075.2_HIST1H2AE	41	47	43	52	111	80	73	70	461.54	490.56	431.93	623.28	648.78	569.14	573.98	607.49	0.868004	2.32e-11	1.63e-10	ENSG00000277075
ENSG00000182718.16_ANXA2	295	337	333.65	313.99	740	582.99	545.99	466	1490.62	1402.98	1448.33	1494.4	1813.63	1844.12	1901.77	1873.87	0.867672	1.69e-62	9.55e-61	ENSG00000182718
ENSG00000163050.16_COQ8A	21	17	20	16	38	32	32	33	22.88	16.17	15.31	19.33	24.99	21.99	25.2	29.71	0.867362	2.18e-05	7.05e-05	ENSG00000163050
ENSG00000074071.14_MRPS34	80	91	118	77	221	166	147	133	300.87	314.3	420.34	297.52	514.03	428.23	422.39	448.08	0.865843	1.31e-18	1.6e-17	ENSG00000074071
ENSG00000212907.2_MT-ND4L	44	39	48	32	76	79	79	63	3497.53	2942.85	3508.22	2819.56	2366.64	2996.26	3320.21	2887.37	0.865591	7.8e-09	4.22e-08	ENSG00000212907
ENSG00000115484.14_CCT4	172	223	194	186	452	354	334	272	259.27	254.56	293.15	246.24	330.05	302.06	318.61	302.23	0.865472	9.46e-38	2.72e-36	ENSG00000115484
ENSG00000132541.10_RIDA	12	20	10	14	29	30	28	15	43.73	77.7	31.03	58.54	58.08	74.3	84.82	52.8	0.86507	0.000560035	0.0014067	ENSG00000132541
ENSG00000153207.14_AHCTF1	50	58	79.95	57	129	116	110	91	29.72	50.51	27.98	25.85	33.81	28.9	46.47	34.94	0.864556	1.4e-14	1.29e-13	ENSG00000153207
ENSG00000122592.7_HOXA7	25	26	26.97	22	53	45	50	34	203.52	186.02	129.62	170.26	259.4	165.06	334.03	228.65	0.864371	8.85e-07	3.57e-06	ENSG00000122592
ENSG00000120437.8_ACAT2	113.82	178.97	177.59	155.55	347.86	309.81	236.26	245.12	326.25	494.8	467.73	471.56	524.51	588.13	479.84	549.33	0.863758	8.25e-28	1.61e-26	ENSG00000120437
ENSG00000138413.13_IDH1	34	48	55	40	98	73	90	61	40.8	56.84	58.32	59.84	66.92	60.3	83.8	61.21	0.863311	6.81e-10	4.11e-09	ENSG00000138413
ENSG00000035403.17_VCL	74	86	76	84	182	127	135	138	35.77	40.28	32.38	42.87	64.27	57.96	68.64	75.68	0.862947	3.18e-14	2.83e-13	ENSG00000035403
ENSG00000107581.12_EIF3A	828	1015	1008	907	2045	1796	1600	1392	331.01	370.79	356.6	388.97	461.88	493.31	485.93	467.96	0.862554	1.85e-158	5.03e-156	ENSG00000107581
ENSG00000125458.6_NT5C	36	36	34	37	80	60	55	65	185.71	153.6	133.21	179.38	212.16	193.94	190.92	254.04	0.862496	6.43e-09	3.52e-08	ENSG00000125458
ENSG00000160949.16_TONSL	26	38	50	45	87	65	84	53	14.9	20.66	26.15	26.82	29.59	26.88	38.41	26.83	0.862043	1.22e-07	5.63e-07	ENSG00000160949
ENSG00000164070.11_HSPA4L	35	40	50	28	88	75	64	51	31.66	35.98	39.57	27.17	50.95	48.24	42.99	39.81	0.861553	1.36e-09	8.01e-09	ENSG00000164070
ENSG00000137812.19_KNL1	13	20	21	17	48	28	28	25	11.08	12.88	6.63	32.37	31.37	19.3	17.12	15.19	0.86148	3.69e-05	0.00011481	ENSG00000137812
ENSG00000119396.10_RAB14	54	66	60	71	128	113	121	94	257.1	321.86	272.47	370.32	372.9	371.14	452.53	391.03	0.861346	7.45e-13	5.95e-12	ENSG00000119396
ENSG00000047579.19_DTNBP1	13	14	19	14	36	28	28	17	30.93	37.76	44.69	35.21	69.44	61.88	71.27	47.19	0.861294	0.000149353	0.000415355	ENSG00000047579
ENSG00000120265.16_PCMT1	42	47	64	43	130	88	74	64	69.3	69.9	90.66	87.12	118.49	95.83	87.19	81.85	0.861024	1.2e-09	7.07e-09	ENSG00000120265
ENSG00000108064.10_TFAM	18	24	18	16	43	37	30	28	33.45	34.77	17.69	17.02	30.26	42.51	50.38	40.2	0.860597	2.01e-05	6.52e-05	ENSG00000108064
ENSG00000095564.13_BTAF1	22	14	18	11	33	31	30	24	14.79	9.06	9.84	9.84	20.1	19.79	22.41	21.89	0.860275	8.1e-05	0.000236972	ENSG00000095564
ENSG00000110057.7_UNC93B1	14	11	18	11	35	22	31	10	18.84	13.61	28.74	25.81	32.09	23.2	32.91	16.88	0.859822	0.0034069	0.00734326	ENSG00000110057
ENSG00000105835.11_NAMPT	39.84	61	66	57	137.77	100.55	92.87	74.93	106.9	150.86	195.28	136.46	221.06	176.49	193.26	174.92	0.859438	7.28e-13	5.83e-12	ENSG00000105835
ENSG00000196497.16_IPO4	70	75	103	87	172.26	142.04	157	136	121.95	103.78	91.06	98.79	163.89	138.96	194.2	213.96	0.858248	1.79e-14	1.63e-13	ENSG00000196497
ENSG00000113522.13_RAD50	61	62.95	63.71	61.92	151	110.07	99.34	92	76.94	56.8	82.28	76.98	128.18	114.59	142.26	68.26	0.858128	1.34e-14	1.23e-13	ENSG00000113522
ENSG00000128463.12_EMC4	11	13	11	13	28	16	18	25	46.81	36.52	39.23	62.39	47.6	30.28	50	62.5	0.857981	0.00109884	0.00262166	ENSG00000128463
ENSG00000111247.14_RAD51AP1	13	12	13	10	31	22	18	16	56.28	59.98	49.91	31.33	79.79	73.38	59.82	64.19	0.857981	0.000731343	0.00179379	ENSG00000111247
ENSG00000102218.5_RP2	33	32	45	34	83	62	66	50	23.6	21.11	28.55	25.68	33.8	30.71	36.14	30.3	0.857981	4.89e-09	2.7e-08	ENSG00000102218
ENSG00000205726.14_ITSN1	43	52	53	49	116	96	80	65	66.25	44.88	41.84	72.65	58.74	72.23	51.31	64.59	0.857728	7.9e-12	5.82e-11	ENSG00000205726
ENSG00000091039.16_OSBPL8	25	16	23	31	58	43	40	31	60.49	38.74	20.16	87.46	47.98	46.19	60.61	52.56	0.856409	1.38e-05	4.65e-05	ENSG00000091039
ENSG00000185344.13_ATP6V0A2	13	15	14	16	40	17	24	24	17.01	14.36	12.19	25.25	26.21	9.02	16.02	18.89	0.856265	0.000674874	0.00166735	ENSG00000185344
ENSG00000124782.19_RREB1	17	24	26	17	51	35	29	37	14.59	16.3	18.51	14.13	13.92	13.81	9.96	19.18	0.85561	8.47e-06	2.94e-05	ENSG00000124782
ENSG00000167625.10_ZNF526	21	12	20	10	36	24	28	26	14.13	7.45	11.94	7.11	13.8	11.19	14.44	14.84	0.85561	0.000259815	0.000692371	ENSG00000167625
ENSG00000170889.13_RPS9	69	116	93	94	195	176	141	161	382.58	615.12	471.29	547.68	593.71	655.11	566.6	733.22	0.855304	5.64e-16	5.69e-15	ENSG00000170889
ENSG00000125166.12_GOT2	65	78	81	69	181	140	109	100	83.14	83.2	83.07	92.47	126.39	161.48	119.89	127.7	0.855092	5.97e-14	5.23e-13	ENSG00000125166
ENSG00000120438.11_TCP1	109.18	146.03	136.41	111.45	279.14	234.19	201.74	194.88	186.67	247.64	209.23	310.79	324.32	391.32	288.69	342.16	0.855028	1.68e-26	3.13e-25	ENSG00000120438
ENSG00000053372.4_MRTO4	33	54	48	48	88	89	81	73	40.9	61.77	52.79	62.86	61.82	76.04	76.51	76.31	0.854988	1.49e-10	9.66e-10	ENSG00000053372
ENSG00000105939.12_ZC3HAV1	36	40	38	37	80	69	74	50	28.25	30.58	23.8	32.77	35.79	38.84	48.35	39.1	0.854352	2.49e-09	1.41e-08	ENSG00000105939
ENSG00000133028.10_SCO1	31	34	26	16	71	43	45	34	37.15	31.46	25.74	19.16	37.79	25.72	31.1	41.54	0.85099	1.94e-05	6.32e-05	ENSG00000133028
ENSG00000109805.9_NCAPG	31	24	29	23	64.96	48	39.99	40	124.75	72.45	77.72	55.49	56.12	86.42	70.42	84.42	0.850616	5.95e-07	2.49e-06	ENSG00000109805
ENSG00000110090.12_CPT1A	24	13	22	17	38	29	32	38	22.96	9.4	12.85	19.23	19.65	21.14	25.5	27.47	0.850105	0.000243605	0.000652381	ENSG00000110090
ENSG00000142507.9_PSMB6	108	122	126	110	249	225	198	168	479.68	500.81	497.46	517.44	609.06	669.53	651.34	610.67	0.850059	2.26e-24	3.77e-23	ENSG00000142507
ENSG00000166938.12_DIS3L	12	29	26	34	55	39	52	36	38.36	90.66	209.25	245.63	127.94	165.99	159.43	179.8	0.849583	6.12e-05	0.000183351	ENSG00000166938
ENSG00000148291.9_SURF2	46	64	65	42	118	91	75	107	217.59	271.02	262.97	201.13	298.62	276.69	252.33	401.83	0.849474	1.14e-08	5.99e-08	ENSG00000148291
ENSG00000068654.15_POLR1A	25	32	35	24	62	57	39	51	113.25	149.46	106.48	121.73	127.13	154.02	133.76	116.09	0.849378	2.1e-07	9.35e-07	ENSG00000068654
ENSG00000155189.11_AGPAT5	27	36	34	24	70	56	55	37	21.75	27.87	26.41	26.26	33.86	28.69	35.39	25.96	0.849321	1.15e-07	5.35e-07	ENSG00000155189
ENSG00000104853.15_CLPTM1	23	20	25	22	54	38	32	38	47.7	20.02	28.29	25.52	49.03	52.36	41.46	59.34	0.847997	5.06e-06	1.82e-05	ENSG00000104853
ENSG00000168439.16_STIP1	142	212	198	177	414	318	303	277	186.3	335.55	252.72	292.4	354.02	328.28	350.23	380.9	0.847777	3.6e-35	9.35e-34	ENSG00000168439
ENSG00000007038.10_PRSS21	31	39	53	31	89	76	67	45	153.71	187.04	221.1	140.31	224.33	236.76	236.97	147.41	0.846956	1.88e-08	9.52e-08	ENSG00000007038
ENSG00000186522.14_SEPT10	28	30	29	37	79	47	48	49	34.7	41.35	40.17	45.4	51.73	33.55	37.88	42.8	0.846704	6.06e-07	2.53e-06	ENSG00000186522
ENSG00000175216.14_CKAP5	48	41	38	36	90	83	58	62	76.7	57.42	50.1	66.02	48.88	81.48	41.13	54.46	0.846029	5.42e-09	2.98e-08	ENSG00000175216
ENSG00000198721.12_ECI2	29	42	31	41	79	71	60	47	65.28	84.75	63.26	98.36	100.27	111.42	103.43	88.25	0.845753	9.74e-09	5.2e-08	ENSG00000198721
ENSG00000059573.8_ALDH18A1	53	42	51	36	106	77	73	71	43.43	31.73	37.05	31.12	49.43	48.51	45.74	49.22	0.845352	2.49e-10	1.57e-09	ENSG00000059573
ENSG00000052749.13_RRP12	38	38	39	42	94	61	73	54	32.98	32.67	31.46	51.55	56.85	59.93	71.14	55.4	0.844931	6.52e-09	3.56e-08	ENSG00000052749
ENSG00000135404.11_CD63	97	148	142	114	263	225	224	187	521.1	748.71	661.73	714.1	890.6	923.12	966.51	880.32	0.843511	2.24e-24	3.74e-23	ENSG00000135404
ENSG00000106993.11_CDC37L1	18	27	32	25	51	47	35	50	29.17	42.56	48.71	50.24	56.07	59.8	52.12	80.92	0.843274	6.83e-06	2.41e-05	ENSG00000106993
ENSG00000165219.21_GAPVD1	25	19	31	27	62	41	40	40	9.93	5.74	11.81	11.91	20.32	14.13	20.82	18.54	0.843274	1.39e-06	5.48e-06	ENSG00000165219
ENSG00000108443.13_RPS6KB1	20	24	32	21	50	53	37	34	49.87	33.09	40.5	48.68	33.31	55.42	51.89	55.39	0.843031	2.54e-06	9.6e-06	ENSG00000108443
ENSG00000185515.14_BRCC3	35	48	55	46	89	95	70	76	87.69	96.2	126.73	98.88	107.15	146.61	110.37	133.78	0.84276	5.17e-10	3.16e-09	ENSG00000185515
ENSG00000185480.11_PARPBP	20	24	23	20	56	37	36	27	31.59	33.7	34.54	40.15	46.59	36.52	37.18	35.03	0.842459	8.51e-06	2.95e-05	ENSG00000185480
ENSG00000172785.18_CBWD1	29.19	10.22	16	22	39.89	32.99	34.16	31.7	105.89	32.45	58.82	93.11	60.84	72.42	86.64	75.95	0.841792	0.00120459	0.00285012	ENSG00000172785
ENSG00000156502.13_SUPV3L1	42	49	42	40	92	74	75	69	133.92	173.14	117.71	151.14	242.98	190	271.91	273.9	0.841496	3.57e-10	2.23e-09	ENSG00000156502
ENSG00000099246.16_RAB18	28	31	29	32	64	45	57	49	112.9	132.01	100.99	119.34	182.01	165.34	203.68	213.56	0.841302	2.58e-07	1.13e-06	ENSG00000099246
ENSG00000196504.15_PRPF40A	82	112	114	95	193	210	168	151	616.2	611.45	475.73	305.12	691.63	886.99	677.29	779.65	0.841219	2.18e-17	2.43e-16	ENSG00000196504
ENSG00000092841.18_MYL6	87	106	97	92	209	164	152	158	816.52	1030.01	907.43	935.71	1219.75	1256.06	1143.1	1358.77	0.838313	2.66e-19	3.39e-18	ENSG00000092841
ENSG00000099290.15_WASHC2A	22.07	27.79	25.43	23.41	57.91	49.03	37.11	32.38	13.84	15.37	13.4	15.6	21.83	21.44	23.58	16.71	0.837974	2.44e-06	9.21e-06	ENSG00000099290
ENSG00000154845.15_PPP4R1	16	23	24	17	42	41	33	27	17.71	25.38	50.6	12.55	17.85	52.68	18.55	16.47	0.837943	2.21e-05	7.12e-05	ENSG00000154845
ENSG00000164134.12_NAA15	25	43	47	35	66	75	62	65	160.21	134.91	135.46	113.88	188.69	227.43	198.07	198.94	0.837271	1.77e-07	7.99e-07	ENSG00000164134
ENSG00000120314.18_WDR55	18	18	21.68	19	45	36	34	22	23.12	23.34	20.55	13.37	30.78	26.46	35.89	26.23	0.837254	3.33e-05	0.000104071	ENSG00000120314
ENSG00000170759.10_KIF5B	106	127	142	117	255	237	185	202	47.69	52.71	56.66	55.57	65.48	74.01	63.88	77.21	0.837205	5.43e-23	8.48e-22	ENSG00000170759
ENSG00000150347.14_ARID5B	23	23	25	13	47	44	22	37	10.58	8.31	7.33	4.54	10.56	10.11	5.59	16.23	0.836501	0.000215625	0.000583792	ENSG00000150347
ENSG00000135047.14_CTSL	20	24	30	19	49	49	32	36	52.9	49.96	55.1	46.62	85.65	99.32	70.3	77.49	0.835881	5.07e-06	1.82e-05	ENSG00000135047
ENSG00000127481.14_UBR4	58	51	58	45	120	105	75	78.08	21.33	28.6	18.06	11.23	27.11	25.46	19.77	23.73	0.834627	2.13e-11	1.5e-10	ENSG00000127481
ENSG00000137337.14_MDC1	102	88.86	147	91.13	246	191	176	152	43.29	29.39	53.91	36.75	53.82	46.65	47.92	48.17	0.834516	2.34e-15	2.24e-14	ENSG00000137337
ENSG00000204120.14_GIGYF2	95	113	103	81	215	169	169	146	135.47	127.81	102.05	111.01	118.77	101.79	124.65	141.37	0.834439	1.12e-19	1.46e-18	ENSG00000204120
ENSG00000104812.14_GYS1	12	25	23	18	49	40	25	25	22.9	55.88	27.88	29.2	21.33	21.18	14.64	16.2	0.833539	7.25e-05	0.00021411	ENSG00000104812
ENSG00000171861.10_MRM3	58	85	104	64	154	159	130	111	103.05	168.65	209.14	178.67	143.58	325.27	162.98	195.43	0.832971	4.01e-12	3.03e-11	ENSG00000171861
ENSG00000138398.15_PPIG	173	265	225	210	468	417	327	343	261.26	395.11	297.25	383.04	469.61	484.41	493.12	504.92	0.832861	8.43e-30	1.8e-28	ENSG00000138398
ENSG00000163931.15_TKT	91	103	111	97	248	162	151	155	83.92	80.5	84.05	89.72	134.08	116.79	115.46	112.14	0.832764	3.1e-17	3.4e-16	ENSG00000163931
ENSG00000084463.7_WBP11	31	48	40	22	80	49	60	62	28.1	25.55	20.47	25.65	26.31	19.6	42.39	39.1	0.831992	2.77e-06	1.04e-05	ENSG00000084463
ENSG00000168066.20_SF1	33	50	58	50	117	79	86	58	29.06	45.27	51.02	103.61	162.04	113.75	149.01	113.11	0.831962	3.24e-09	1.83e-08	ENSG00000168066
ENSG00000035687.9_ADSS	18	26	17	11	32	29	40	27	18.15	24.19	15.21	11.72	18.33	22.27	30.81	23.01	0.830075	0.000679953	0.00167873	ENSG00000035687
ENSG00000097046.12_CDC7	24	19	16	13	39	36	25	28	20.91	18.45	12.37	11.96	18.97	20.69	15.89	20.17	0.830075	9.18e-05	0.000265899	ENSG00000097046
ENSG00000117650.12_NEK2	27	21	40	24	69	48	45	37	69.03	46.71	52.78	53.42	93.85	72.81	87.93	82.79	0.82927	3.29e-06	1.22e-05	ENSG00000117650
ENSG00000275740.1_AC091959.3	94.05	131.26	122.36	101.79	212.03	230.54	199.36	156.41	78.2	100.7	90.25	89.38	100.28	132.61	126.79	110.1	0.828811	7.89e-17	8.38e-16	ENSG00000275740
ENSG00000133961.19_NUMB	11	17	15	24	38	22	31	28	24.88	26.55	33.2	34.48	32.89	42.57	40.78	49.18	0.828729	0.000585883	0.00146552	ENSG00000133961
ENSG00000118777.10_ABCG2	15	18	19	15	32	31	30	26	37.68	32.23	10.11	75.58	11.41	12.89	13.79	13.23	0.828729	0.00012614	0.000355182	ENSG00000118777
ENSG00000124201.14_ZNFX1	21	16	17	13	38	32	23	26	8.06	6.84	5.85	7.57	8.01	8.07	6.89	8.36	0.828729	0.000126144	0.000355182	ENSG00000124201
ENSG00000104825.16_NFKBIB	11	17	16	14	28	25	28	22	53.88	22.55	20.28	19.44	23.45	46.39	61.42	27.11	0.82852	0.000362026	0.000943877	ENSG00000104825
ENSG00000130303.12_BST2	57	89	62	73	171	130	110	88	195.51	282.02	188.93	264.99	325.93	301.41	281.96	249.47	0.82847	4.67e-11	3.19e-10	ENSG00000130303
ENSG00000130695.14_CEP85	14	12	13	10	27	20	28	12	44.92	29.08	39.1	9.45	13.9	11.36	26.33	22.86	0.828234	0.00215359	0.00484402	ENSG00000130695
ENSG00000169908.11_TM4SF1	28	35	32	20	47	54	50	53	51.94	62.82	48.1	35.79	44.41	62.78	65.82	74.58	0.826935	1.41e-05	4.73e-05	ENSG00000169908
ENSG00000085224.21_ATRX	41	70	57	62	101	119	101	87	42.05	109.2	83.84	45.16	71.1	152.66	94.63	95.26	0.826935	5.88e-09	3.22e-08	ENSG00000085224
ENSG00000122729.18_ACO1	13	23	31	17	39	37	35	38	8.8	16.02	19.83	13.55	16.76	18.9	19.77	24.3	0.826851	6.09e-05	0.000182657	ENSG00000122729
ENSG00000115806.12_GORASP2	13	15	13	12	27	19	20	28	26.24	27.03	21.22	35.18	26.67	15.34	22.63	35.03	0.826668	0.000956576	0.00230556	ENSG00000115806
ENSG00000064102.14_INTS13	114	141	156	130	301	258	195	204	169.61	196.47	213.79	202.29	303.69	331.01	256.75	307.15	0.824397	7.29e-25	1.24e-23	ENSG00000064102
ENSG00000100345.20_MYH9	297	387	339	329	756	573	563	502	426.14	532.17	495.24	483.23	1337.32	1059.06	1228.95	1177.92	0.824328	3.09e-46	1.14e-44	ENSG00000100345
ENSG00000115211.15_EIF2B4	15	12	17.44	16	23	25	25	34	31.57	17.84	26.9	32.74	27.17	33.81	34.14	81.45	0.824035	0.00231599	0.00518778	ENSG00000115211
ENSG00000171490.12_RSL1D1	288	406	401	323	757	686	558	509	607.14	800.25	750.05	731.01	890.04	1009.14	903.09	939.49	0.82383	6.97e-47	2.61e-45	ENSG00000171490
ENSG00000143437.20_ARNT	11	19	20	15	35	35	21	24	6.6	10.83	9.7	9.23	15.25	25.27	14.23	13.17	0.823122	0.000178934	0.000490824	ENSG00000143437
ENSG00000164209.16_SLC25A46	15	25	16	22	48	32	28	30	24.71	39.58	28.35	33.34	41.6	37.43	34.38	42.91	0.823122	4.05e-05	0.000125258	ENSG00000164209
ENSG00000112159.11_MDN1	41	53	72	42	128	92	66	82	6.5	8.6	8.86	7.4	13.34	8.89	7.05	9.7	0.823122	1.96e-08	9.91e-08	ENSG00000112159
ENSG00000167658.15_EEF2	664	806	843	671	1593	1347	1207	1130	706.48	678.48	715.55	677.85	842.93	1058.53	887.82	1136.21	0.82247	2.42e-132	3.98e-130	ENSG00000167658
ENSG00000112877.7_CEP72	18	38	14	16	42	47	28	35	26.7	41.06	19.55	25.76	27.89	48.91	29.04	34.58	0.821663	0.00151799	0.00351796	ENSG00000112877
ENSG00000168566.12_SNRNP48	159	202	200	183	411	354	277	271	102.89	121.09	119.31	125.59	151.53	158.73	137.33	148.71	0.819492	2.59e-33	6.3e-32	ENSG00000168566
ENSG00000117155.16_SSX2IP	55	83	86	77	157	120	132	122	83.51	112.08	105.64	120.11	132.66	123.2	153.77	154.42	0.818948	1.08e-12	8.48e-12	ENSG00000117155
ENSG00000111481.9_COPZ1	12	15	17	11	29	21	25	22	29.82	30.65	57.22	18.15	61.29	67.01	70.42	59.83	0.818553	0.000614045	0.00153243	ENSG00000111481
ENSG00000104375.15_STK3	12	31	14	19	42	35	28	29	29.49	45.02	55.08	48.69	73.2	76.99	69.76	72.54	0.818162	0.000279514	0.000740501	ENSG00000104375
ENSG00000107949.16_BCCIP	12	14	16	17	28	29	24	23	31.15	27.49	32.85	47.59	41.47	48.6	46.33	49.36	0.817797	0.000394478	0.00102064	ENSG00000107949
ENSG00000145555.14_MYO10	49	48	68	58	132	102	73	86	75.07	20.29	33.02	92.61	82.96	65.96	90.22	142.26	0.817486	4.91e-10	3.02e-09	ENSG00000145555
ENSG00000138035.14_PNPT1	59	71	68	54	123	119	102	100	49.1	54.52	48.21	45.13	58.23	68.51	64.93	70.46	0.817136	2.53e-13	2.11e-12	ENSG00000138035
ENSG00000160789.19_LMNA	406	423	472	461	968	769	739	628	610.23	493.64	683.93	692.95	833.3	823.38	696.2	657.37	0.816915	1.1e-40	3.52e-39	ENSG00000160789
ENSG00000132963.7_POMP	17	21	16	13	32	25	23	38	38.22	46.22	34.22	32.41	42.26	39.1	39.91	69.94	0.816554	0.00138938	0.00325189	ENSG00000132963
ENSG00000164466.12_SFXN1	22	27	26	21	50	37	47	35	14.03	43.71	29.45	59.25	22.46	17.03	30.57	18.93	0.815917	6.52e-06	2.3e-05	ENSG00000164466
ENSG00000024422.11_EHD2	19	27	16	21	48	33	27	38	14.96	38.16	17.9	25.47	20.83	17.42	15.76	24.54	0.814785	0.000104699	0.000299464	ENSG00000024422
ENSG00000120686.11_UFM1	53	44	55	51	112	89	90	66	46.74	35.8	43.03	47.5	60.76	54.27	63.78	49.25	0.814444	6.42e-11	4.31e-10	ENSG00000120686
ENSG00000182054.9_IDH2	15	21	19	11	32	29	25	30	27.42	23.54	27.22	18.03	34.86	29.27	30.53	36.58	0.813587	0.000194656	0.00053073	ENSG00000182054
ENSG00000055609.17_KMT2C	13	10	29	14	44	27	18	27	3.44	2.35	6.77	5.97	10.11	3.69	6.26	7.31	0.813587	0.00410805	0.00869214	ENSG00000055609
ENSG00000031823.14_RANBP3	40	46	41	42	95	79	64	59	435.76	667.65	456.89	643.93	576.4	640.55	510.4	679.43	0.81344	2.48e-09	1.41e-08	ENSG00000031823
ENSG00000165632.7_TAF3	21	16	20	13	36	28	31	28	11.52	8.1	9.73	7.53	11.26	10.65	13.04	13.04	0.813231	0.000125489	0.000353888	ENSG00000165632
ENSG00000174197.16_MGA	48	43	72	30	113	85	76	65	15.92	17.87	18.82	9.83	26.44	24.52	19.68	26.1	0.812684	2.55e-07	1.12e-06	ENSG00000174197
ENSG00000160888.6_IER2	132	157	145	143	292	255	227	239	288.98	305.71	291.85	346.42	393.08	403.21	400.3	446.54	0.811991	3.88e-24	6.35e-23	ENSG00000160888
ENSG00000151929.9_BAG3	27	34	37	37	67	60	48	62	29.72	34.53	36.13	43.02	41.85	45.58	40.31	57.63	0.811928	2.9e-07	1.26e-06	ENSG00000151929
ENSG00000158526.7_TSR2	86	117	90	99	238	152	178	120	173.29	217.65	160.99	210.87	269.88	209.64	271.43	202.46	0.811555	9.57e-12	6.99e-11	ENSG00000158526
ENSG00000163159.12_VPS72	33	28	29	28	69	45	61	32	132.6	121.52	111.93	140.38	175.58	130.12	202.54	97.26	0.810844	2.4e-05	7.67e-05	ENSG00000163159
ENSG00000172893.15_DHCR7	23	35	49	39	72	65	64	55	28.71	37.58	47.23	44.76	43.89	64.1	63.31	59.87	0.810175	7.58e-08	3.62e-07	ENSG00000172893
ENSG00000089006.16_SNX5	23	23	21	14	47	38	33	24	53.82	84.44	45.15	51.53	61.67	39.16	52.31	40.32	0.809897	4.02e-05	0.000124469	ENSG00000089006
ENSG00000113575.9_PPP2CA	61	67	75	72	151.99	116	111	103	52.16	62.75	48.79	88.19	92.42	109.42	135.97	125.24	0.809572	3.94e-14	3.48e-13	ENSG00000113575
ENSG00000123130.16_ACOT9	16	20	22	18	51	34	25	23	56.88	81.04	59.1	30.69	66.04	98.28	79.14	91.78	0.807355	0.000130478	0.000366054	ENSG00000123130
ENSG00000112312.9_GMNN	14	17	16	21	37	30	22	30	46.27	66.22	42.72	75.68	76.19	69.36	88.93	91.16	0.807355	0.00017766	0.000487823	ENSG00000112312
ENSG00000108055.9_SMC3	233	294	304	244	571	483	439	388	393.46	347.46	419.52	367.5	488.22	606.3	650.72	471.16	0.807163	4.34e-48	1.72e-46	ENSG00000108055
ENSG00000088325.15_TPX2	174	198	188	166	393	320	291	266	136.29	143.1	130.63	137.32	175.18	173.47	174.43	176.47	0.806787	6.83e-33	1.6e-31	ENSG00000088325
ENSG00000064961.18_HMG20B	59	63	79	50	137	95	99	108	135.13	142.16	205.84	131.54	237.18	226.88	232.06	262.64	0.806534	1.67e-10	1.08e-09	ENSG00000064961
ENSG00000197111.15_PCBP2	286	376.76	377.84	337.62	724.94	629	568	488	996.5	1328.64	1167.14	1367.2	1714.33	1780.4	1839.08	1737.84	0.806191	6e-59	3.16e-57	ENSG00000197111
ENSG00000167881.14_SRP68	71	83	92	75	183	132	136	110	96.02	105.12	106.68	111.63	140.7	123.9	149.41	127.38	0.805427	1.75e-14	1.59e-13	ENSG00000167881
ENSG00000100029.17_PES1	270	343	317	298	657	515	516	458	357.7	415.18	365.31	413.97	503.29	469.1	535.67	516.83	0.80534	1.98e-47	7.67e-46	ENSG00000100029
ENSG00000124767.6_GLO1	19	23	35	18	55	27	43	41	27.84	31.06	45.68	27.71	45.33	27.06	47.65	50.28	0.805184	0.000324449	0.000852051	ENSG00000124767
ENSG00000159063.12_ALG8	22	28	24	17	57	35	35	32	103.86	105.97	98.09	97.62	110.29	90.31	102.81	90.65	0.805088	1.54e-05	5.13e-05	ENSG00000159063
ENSG00000135624.15_CCT7	100	150	161	105	267	243	199	192	226.21	326.69	294.97	293.65	319.18	400.6	325.24	319.96	0.804156	4.93e-21	6.91e-20	ENSG00000135624
ENSG00000169139.11_UBE2V2	44	58	49	42	103	73	73	88	163.32	204.5	169.54	163.97	200.73	184.08	198	248.86	0.804148	1.03e-08	5.47e-08	ENSG00000169139
ENSG00000093144.18_ECHDC1	71	91	104	68	173	188	121	101	269.68	237.98	268.53	207.45	245.65	325.36	243.45	185.25	0.803648	1.22e-09	7.21e-09	ENSG00000093144
ENSG00000055147.18_FAM114A2	10	11	12	10	20	20	20	15	41.12	31.24	22.64	36.17	35.16	28.32	108.56	33.33	0.802554	0.0030551	0.00666981	ENSG00000055147
ENSG00000111364.15_DDX55	26	38	41	16	78	41	53	39	34.45	67.77	52.85	26.31	56.1	38.41	61.91	45.07	0.802236	0.000109676	0.000312544	ENSG00000111364
ENSG00000174780.15_SRP72	67	86	83	84	171	150	134	103	45.86	59.16	61.01	62.67	75.63	90.59	84.27	79.6	0.802193	3.76e-14	3.34e-13	ENSG00000174780
ENSG00000164031.16_DNAJB14	17	16	20	17	31	32	26	33	22.37	14.69	19.67	17.83	24.63	24.37	28.42	45.13	0.801454	0.00017424	0.000478917	ENSG00000164031
ENSG00000184661.13_CDCA2	35	34	33	30	71	60	56	43	51.59	73.11	45.83	62.26	75.76	96.16	87.39	62.07	0.801096	2.23e-07	9.92e-07	ENSG00000184661
ENSG00000182899.14_RPL35A	21	14	23	19	40	30	30	34	67.9	44.84	48.25	93	79.33	58.15	64.11	103.28	0.799303	8.02e-05	0.00023483	ENSG00000182899
ENSG00000004487.15_KDM1A	132	149	185	142	342	270	247	199	120.87	125.78	150.25	137.19	177.75	170.64	172.58	153.92	0.799196	1.59e-25	2.8e-24	ENSG00000004487
ENSG00000132467.3_UTP3	33	33	40	32	73	60	49	58	46.44	42.86	49.96	47.58	58.13	58.11	52.47	68.73	0.798366	1.33e-07	6.11e-07	ENSG00000132467
ENSG00000176248.8_ANAPC2	31	30	29	36	64	50	61	44	46.53	43.23	37.56	59.23	55.35	53.38	71.56	56.88	0.797507	1.18e-06	4.71e-06	ENSG00000176248
ENSG00000163535.17_SGO2	15	23	26	20	49	38	25	34	9.6	13.59	14.77	13.52	17.88	16.86	12.27	18.46	0.797507	3.98e-05	0.000123222	ENSG00000163535
ENSG00000159593.14_NAE1	22	18	35	28	51	55	31	42	48.73	43.16	71.86	47.98	55.29	75.03	48.89	64.33	0.797315	0.000114041	0.000323961	ENSG00000159593
ENSG00000146701.11_MDH2	88	86	80	85	187	149	118	135	364.7	264.93	263.13	295.64	334.35	305.32	255.4	376.31	0.796982	4.01e-13	3.28e-12	ENSG00000146701
ENSG00000017483.14_SLC38A5	31	21	32	34	73	54	36	42	69.18	64.2	63.87	104.75	114.99	107.27	92.48	94.03	0.796837	2.45e-05	7.82e-05	ENSG00000017483
ENSG00000089048.14_ESF1	49	49	54	53	92	106	89	69	57.91	38.81	41.12	48.05	44.91	62.93	58.42	50.13	0.796253	6.55e-09	3.57e-08	ENSG00000089048
ENSG00000127884.4_ECHS1	103	138	134	106	258	219	196	162	194.61	240.7	224.73	211.69	274.63	283.54	280.57	256.58	0.795739	9.4e-22	1.38e-20	ENSG00000127884
ENSG00000165416.14_SUGT1	34	39	47	39	86	73	63	54	83.87	87.42	93.72	94.51	127.72	130.35	122.08	114.79	0.795642	1.7e-08	8.66e-08	ENSG00000165416
ENSG00000164880.15_INTS1	19	31	34	33	66	48	47	42	7.16	10.78	11.37	19.14	23.7	12.57	22.41	21.89	0.794971	1.35e-06	5.32e-06	ENSG00000164880
ENSG00000088930.7_XRN2	86	80	86	95	193	162	134	113	68.65	58.92	60.9	80.08	87.66	89.48	81.84	76.38	0.794828	8.55e-14	7.41e-13	ENSG00000088930
ENSG00000005156.11_LIG3	13.9	28.52	21.13	21.23	44	46	30.99	26	39.52	67.61	46.56	58.86	75.44	66.89	85.85	59.79	0.793922	7.3e-05	0.000215367	ENSG00000005156
ENSG00000110422.11_HIPK3	33	37	36	36	75	63	57	51	13.38	16.43	15.22	20.35	27.39	22.37	24.23	25.4	0.792767	1.11e-07	5.16e-07	ENSG00000110422
ENSG00000138750.14_NUP54	25	22	23	27	51	49	30	38	45.73	30.19	27.17	35.79	43.65	50.98	29.67	42.18	0.792405	1.88e-05	6.16e-05	ENSG00000138750
ENSG00000090615.14_GOLGA3	24	35	46	33	68	68	48	55	7.03	9.46	11.95	10.21	13.12	17.27	20.87	20.48	0.792342	3.89e-07	1.67e-06	ENSG00000090615
ENSG00000077254.14_USP33	38	46	53	53	117	70	76	66	51.42	64.79	81.63	51.64	138.96	115.11	115.11	118.97	0.792088	1.67e-08	8.52e-08	ENSG00000077254
ENSG00000165782.10_TMEM55B	23	28	36	21	52	49	39	47	23.45	28.84	33.4	20.73	25.69	27.9	26.33	34.47	0.792007	4.04e-06	1.48e-05	ENSG00000165782
ENSG00000278540.4_ACACA	25	31	36	27	64	51	42	49	48.36	62.18	46.28	50.04	50.95	53.81	39.01	59.15	0.791683	1.23e-06	4.89e-06	ENSG00000278540
ENSG00000167721.10_TSR1	215	281	330	254	575	414	468.97	411	116.25	140.65	162.39	150.12	170.19	147.38	184.59	179.06	0.791212	2.11e-23	3.35e-22	ENSG00000167721
ENSG00000260027.4_HOXB7	32	36	45	39	97	51	55	60	74.16	96.86	108.32	198.68	225.8	179.03	181.15	164.73	0.790991	1.95e-06	7.47e-06	ENSG00000260027
ENSG00000100413.16_POLR3H	16.94	18	14.93	19.92	42	35	25.8	17.93	20.27	46.83	20.1	28.43	67.18	55.91	56.69	39.1	0.790692	0.000293363	0.000774165	ENSG00000100413
ENSG00000140718.20_FTO	11	24	14	10	36	26	21	19	18.98	35.67	21.56	19.16	31.23	26.62	25.53	26.72	0.789782	0.00109804	0.0026209	ENSG00000140718
ENSG00000182944.17_EWSR1	232	292	319	248	590	463	456	377	575.35	702.08	802.28	615.05	904.27	944.05	856.17	851.87	0.789679	1.51e-43	5.29e-42	ENSG00000182944
ENSG00000198791.11_CNOT7	10	19	28	24	39	40	38	23	54.54	65.03	82.72	79.46	37.42	38.73	40.43	29.88	0.789433	0.000414028	0.00106563	ENSG00000198791
ENSG00000111845.4_PAK1IP1	36	46	38	34	81	66	64	55	59.8	70.53	56.02	59.68	75.96	75.28	80.71	76.75	0.788496	3.93e-08	1.94e-07	ENSG00000111845
ENSG00000151729.10_SLC25A4	41	45	41	45	97	73	61	66	28.73	25.14	22.02	35.08	33.48	30.64	28.31	33.9	0.788054	6.54e-09	3.56e-08	ENSG00000151729
ENSG00000111880.15_RNGTT	39	42	44	43	87	71	63	69	80.81	76.99	84.2	95.6	105.07	95.61	96.81	122.61	0.787592	1e-08	5.33e-08	ENSG00000111880
ENSG00000175166.16_PSMD2	162	210	239	166	403	363	302	273	187.78	243.01	210.29	186.01	350.58	484.7	354.25	416.01	0.787323	1.28e-30	2.82e-29	ENSG00000175166
ENSG00000114686.8_MRPL3	25	43	40	30	70	57	52	59	50.03	144.34	77.89	81.15	89.1	77.23	98.55	125.38	0.786293	2.17e-07	9.66e-07	ENSG00000114686
ENSG00000093009.9_CDC45	21	26	28	19	56	40	33	33	85.96	106.3	109.91	81.94	140.48	122.38	107.45	167.21	0.785261	1.95e-05	6.34e-05	ENSG00000093009
ENSG00000065135.10_GNAI3	39	42	38	40	93	71	51	59	3.65	3.62	3.15	3.95	4.98	4.63	3.67	4.71	0.785149	4.71e-08	2.3e-07	ENSG00000065135
ENSG00000101782.14_RIOK3	30	24	44	32	79	60	44	41	104.09	34.11	75.61	48.16	67.25	59.82	48.83	53.35	0.784987	6.21e-06	2.2e-05	ENSG00000101782
ENSG00000184209.14_SNRNP35	49	52.55	52	49	108	85	76	80	187.79	182.51	177.09	198.8	225.5	219.42	212.9	252.47	0.784949	3.66e-10	2.28e-09	ENSG00000184209
ENSG00000137831.14_UACA	34	48	51	40	96	68	68	66	83.45	87.77	80.45	77.75	83.49	71.55	59.41	84.84	0.78454	7.05e-09	3.82e-08	ENSG00000137831
ENSG00000155827.11_RNF20	153	186	170	161	367	283	265	239	105.32	118.13	103.8	117.03	143.88	139.37	139.71	139.46	0.78441	1.84e-28	3.71e-27	ENSG00000155827
ENSG00000077549.17_CAPZB	14	17	24	17	40	30	25	29	44.23	45.1	74.24	61.31	104.03	85.91	68.84	104.42	0.784271	0.000189807	0.000518551	ENSG00000077549
ENSG00000135069.13_PSAT1	13	21	24	14	37	42	23	22	17.19	25.63	28.16	19.56	27.71	38.25	23.16	24.51	0.784271	0.000614809	0.00153363	ENSG00000135069
ENSG00000164040.16_PGRMC2	26	27	34	21	48	46	42	50	26.36	25.26	30.58	22.49	21.43	28.95	23.13	34.73	0.784271	1.81e-05	5.95e-05	ENSG00000164040
ENSG00000099991.17_CABIN1	17	25	16	10	43	28	24	22	14.81	10.33	8.84	9.22	11.65	10.31	12.31	8.8	0.782902	0.00076171	0.00186095	ENSG00000099991
ENSG00000161204.11_ABCF3	68	72	87	70	161	122	120	108	75.91	74.67	89.03	79.25	108.69	104.73	105.93	121.39	0.78286	3.89e-14	3.44e-13	ENSG00000161204
ENSG00000128191.15_DGCR8	27	35	41	36	68	52	65	54	27.81	19.23	22.06	22.61	23.84	22.08	29.64	28.11	0.781926	5.08e-07	2.15e-06	ENSG00000128191
ENSG00000067596.10_DHX8	63	94	87	65	179	107	132	113	44.98	61.33	55.1	49	72.77	52.9	72.16	68.37	0.781105	5.18e-10	3.16e-09	ENSG00000067596
ENSG00000144028.14_SNRNP200	295	315	373	316	686	563	533	450	108.34	107.28	121.74	122.48	158.18	145.48	164.28	139.91	0.780936	6.8e-49	2.79e-47	ENSG00000144028
ENSG00000198431.15_TXNRD1	92	117	129	87	263	173	149	145	151.81	150.34	157.41	245.3	240.16	139.16	157.82	137.59	0.780434	1.8e-13	1.53e-12	ENSG00000198431
ENSG00000135837.15_CEP350	18	21	20	22	54	27	26	32	15.34	20.87	22.73	9.92	19.02	12.28	15.63	33.64	0.779091	0.000419897	0.00108022	ENSG00000135837
ENSG00000172922.8_RNASEH2C	16	27.43	16.3	26.83	44.91	33.63	37.61	32.39	53.2	91.57	61.19	102.03	115.21	93.88	147.07	102.41	0.779079	8.12e-05	0.00023741	ENSG00000172922
ENSG00000111361.12_EIF2B1	20	29	52	22	66	51	45	49	26.34	36.66	60.41	40.32	44.27	40.96	46.13	48.54	0.778585	7.87e-05	0.000230852	ENSG00000111361
ENSG00000278053.4_DDX52	67.01	85	75	78	163	110	122	128	63.4	67.05	58.93	83.03	79.5	71.61	77.16	91.5	0.777954	1.72e-10	1.11e-09	ENSG00000278053
ENSG00000172053.17_QARS	47	57	62	51	118	75	94	85	268.01	245.71	208	237.25	270.32	255.26	338.36	263.78	0.777608	2.03e-09	1.17e-08	ENSG00000172053
ENSG00000119760.15_SUPT7L	13	19	21.93	15	35	32.14	25	26	12.21	10.49	16.82	12.1	14.93	15.31	13.04	23.09	0.777294	0.000300432	0.00079128	ENSG00000119760
ENSG00000104738.16_MCM4	87	106	106	82	186	171	163	133	151.89	367.45	255.86	320.09	346.23	508.67	504.65	370.32	0.777292	1.84e-16	1.89e-15	ENSG00000104738
ENSG00000124831.18_LRRFIP1	86	119	95	76	187	150	158	149	58.3	71.72	70.67	58.46	74.01	69.89	91.26	89.26	0.776328	1.48e-13	1.26e-12	ENSG00000124831
ENSG00000117242.7_PINK1-AS	18.42	21.16	28.92	28.06	55.23	44.16	41.81	24.17	11.15	11.81	15.52	17.93	19.05	18.52	19.39	12.41	0.7762	5.02e-05	0.000152836	ENSG00000117242
ENSG00000218283.2_MORF4L1P1	12	19	23	19	33	30	29	33	44.3	64.81	75.45	74.25	67.54	74.69	79.82	100.45	0.77596	0.000204912	0.000556176	ENSG00000218283
ENSG00000160007.18_ARHGAP35	10	18	21	10	31	22	26	22	2.92	5.85	6.32	3.58	6.01	4.48	6.78	6.02	0.775568	0.000849104	0.00206026	ENSG00000160007
ENSG00000083857.13_FAT1	34	38	28	28	88	43	44	44	31.75	37.62	29.94	19.99	26.12	14.73	10.67	18.28	0.774787	7.69e-05	0.000226414	ENSG00000083857
ENSG00000130985.16_UBA1	24	22	23	31	66	43	36	26	19.68	16.08	24.46	25.16	33.86	29.46	23.75	20.97	0.773996	0.000224515	0.000606952	ENSG00000130985
ENSG00000138430.15_OLA1	53	69	82	58	109	126	121	92	122.36	131.74	146.43	112.59	125.52	166.84	180.35	152.67	0.773932	1.38e-08	7.13e-08	ENSG00000138430
ENSG00000165506.14_DNAAF2	15	31	24	23	58	38	35	28	14.2	27.37	20.28	23.25	31.38	24.85	25.58	22.76	0.773724	6e-05	0.000180442	ENSG00000165506
ENSG00000230124.6_ACBD6	40	47.74	58	47	90	93.42	79	67	71.92	77.49	91.52	89.46	97.02	142.18	110.64	106.58	0.773272	1.84e-09	1.06e-08	ENSG00000230124
ENSG00000138758.11_SEPT11	54	71	68	51	139	86	95	97	76.35	98.74	90.57	68.08	141.36	111.93	129.3	170.45	0.773166	8.45e-10	5.07e-09	ENSG00000138758
ENSG00000253729.7_PRKDC	111	121	118	110	261	202	165	158	73.08	36.51	34.08	85.58	56.81	33.62	37.01	46.9	0.772895	9.65e-19	1.2e-17	ENSG00000253729
ENSG00000116455.13_WDR77	33	52	46	44	95	78	71	55	36.24	52.7	44.82	51.05	72.44	73.21	71.24	51.01	0.772791	1.04e-08	5.52e-08	ENSG00000116455
ENSG00000132002.7_DNAJB1	55	77	72	67	144	107	118	94	335.82	368.81	311.92	416.85	457.14	459.34	607.66	525.49	0.772719	1.08e-12	8.44e-12	ENSG00000132002
ENSG00000173145.11_NOC3L	41	43	45	39	93	81	49	64	32.54	31.49	31.68	32.69	42.74	44.49	30.22	43.56	0.77259	1.47e-07	6.72e-07	ENSG00000173145
ENSG00000059691.11_GATB	10	12	12	14	26	15	20	21	31.59	17.58	34.2	30.47	34.54	20.42	50.28	52.06	0.77259	0.00272839	0.0060269	ENSG00000059691
ENSG00000125944.19_HNRNPR	763	950	1001	854	1878	1559	1384	1273	1552.71	1905.13	1917.71	2000.52	1896.66	1909.72	2026.2	1996.74	0.772274	5.1e-140	9.88e-138	ENSG00000125944
ENSG00000065427.14_KARS	17	26	26	20	47	37	31	37	43.17	30.82	30.07	28.03	32.33	34.97	29.97	36.78	0.772194	4.56e-05	0.00013982	ENSG00000065427
ENSG00000077514.8_POLD3	19	17	25	21	41	42	33	24	32.97	32.02	37.8	53.05	50.72	59.31	55.21	38.71	0.771731	9.2e-05	0.000266134	ENSG00000077514
ENSG00000100591.7_AHSA1	53	50	48	47	103	88	73	74	430.34	270.76	324.11	328.87	382.06	393.88	436.98	433.95	0.771523	1.22e-09	7.21e-09	ENSG00000100591
ENSG00000151247.12_EIF4E	49.46	41.28	49.75	32	87.29	86	66	55.16	139.61	109.99	134.75	87.6	202.33	231.97	200.19	147.98	0.77151	9.44e-08	4.44e-07	ENSG00000151247
ENSG00000125459.14_MSTO1	17.36	24	21	22	47	34.98	33	29	43.63	60.82	46.37	62.7	68.07	60.95	66.99	57.33	0.771237	7.37e-05	0.000217546	ENSG00000125459
ENSG00000162819.11_BROX	18	23	21	33	58	33	42	29	33.93	40.79	12.78	38.66	130.13	86.12	133.07	76.29	0.769994	0.000342825	0.000896836	ENSG00000162819
ENSG00000106591.3_MRPL32	30	52	46	41	73	86	58	71	100.7	161.25	137.43	145.64	137.7	192.13	143.86	197.11	0.769046	1.5e-06	5.86e-06	ENSG00000106591
ENSG00000100600.14_LGMN	17	36	28	17	58	40	42	27	32.95	96.53	46.95	38.42	56.18	50.44	65.49	32.32	0.768994	0.000146424	0.000407626	ENSG00000100600
ENSG00000109534.16_GAR1	72	70	54	64	139	123	86	95	242.66	212.76	159.96	229.33	250.94	279.96	218.34	265.68	0.768795	4.79e-09	2.65e-08	ENSG00000109534
ENSG00000165629.19_ATP5C1	38	48	55	48	112	76	84	50	154.83	144.61	200.34	154.83	250.67	258.32	235.32	189.85	0.768674	1.49e-07	6.79e-07	ENSG00000165629
ENSG00000142945.12_KIF2C	99	104	127	111	239	184	177	151	308.62	295.68	340.84	348.55	348.9	320.43	359.11	355.23	0.768034	1.81e-18	2.19e-17	ENSG00000142945
ENSG00000096060.14_FKBP5	62	70	70	47	121	103	101	99	42.68	44.86	42.74	35.11	47.66	49.28	53.45	57.91	0.767919	3.96e-11	2.72e-10	ENSG00000096060
ENSG00000123200.16_ZC3H13	145	178	186	160	341	301	264	233	59.54	66.91	63.95	63.54	84.97	90.58	95.24	81.31	0.76769	1.47e-27	2.84e-26	ENSG00000123200
ENSG00000171314.8_PGAM1	70.86	96.52	78	70.68	154.13	139	126.67	117.97	115.42	145.11	112.75	121.65	141.77	155.5	156.69	161.46	0.766791	1.3e-12	1.01e-11	ENSG00000171314
ENSG00000179950.13_PUF60	200	275	324	263	548	421	467	370	348.08	435.23	494.37	476.29	548.25	518.76	627.62	542.24	0.766014	9.44e-22	1.38e-20	ENSG00000179950
ENSG00000166181.12_API5	54	67	53	53	118	117	72	79	73.04	90.71	69.51	80.75	117.77	133.16	90.87	102.67	0.765909	1.41e-08	7.26e-08	ENSG00000166181
ENSG00000100938.17_GMPR2	22	34	41	26	67	50	40	52	39.98	67.89	106.14	57.21	92.03	87.47	110.68	91.83	0.764845	5e-06	1.8e-05	ENSG00000100938
ENSG00000101161.7_PRPF6	89	120	125	114	239	212	153	157	81.16	100.98	101.13	109.8	123.88	133.65	106.65	121.12	0.764398	2.8e-17	3.08e-16	ENSG00000101161
ENSG00000168496.3_FEN1	182	214	233	167	427	343	306	276	235.58	259.57	258.69	262.28	322.99	295.78	306.51	311.82	0.764255	2.28e-31	5.1e-30	ENSG00000168496
ENSG00000164163.10_ABCE1	25	33	27	21	56	46	43	35	17.3	21.07	16.57	16.22	22.07	22.05	26.91	20.53	0.763933	1.1e-05	3.77e-05	ENSG00000164163
ENSG00000120885.21_CLU	18	31	24	23	47	37	41	38	257.13	90.39	206.4	76.35	112.65	182.47	85.99	149.77	0.763766	2.88e-05	9.11e-05	ENSG00000120885
ENSG00000163902.11_RPN1	22	24	47	26	65	52	54	31	156	106.2	196.37	188.33	140.27	97.72	194.34	118.06	0.763394	0.000130021	0.000364961	ENSG00000163902
ENSG00000137942.16_FNBP1L	58	60	74	59	122	124	86	94	49.29	51.62	67.33	54.5	70.11	72.48	56.92	67.43	0.763166	1.7e-10	1.1e-09	ENSG00000137942
ENSG00000185359.12_HGS	32	35	43	32	82	57	57	45	97.58	55.88	50.38	65.2	83.26	87.46	74.59	66.37	0.763142	3.71e-07	1.59e-06	ENSG00000185359
ENSG00000188229.5_TUBB4B	179	187	198	154	379	320	253	266	333.2	321.33	327.15	302.99	396.36	408.28	356.89	415.17	0.762458	6.73e-26	1.22e-24	ENSG00000188229
ENSG00000092621.12_PHGDH	78	104	108	92	215	174	139	120	241.02	340.9	376.46	337.55	439.89	348.27	330.16	306.86	0.762421	3.85e-15	3.65e-14	ENSG00000092621
ENSG00000066855.15_MTFR1	101	83	79	86	161	184	132	115	202.09	166.9	148.66	181.19	186.64	278.5	208.78	196.94	0.76237	1.84e-08	9.33e-08	ENSG00000066855
ENSG00000071462.11_BUD23	116	138.14	152.71	124.71	270	222	233	176	341.1	381.05	385.69	365.4	512.74	495.69	582.93	502.34	0.761295	9.81e-21	1.35e-19	ENSG00000071462
ENSG00000136536.14_MARCH7	32	59	49	37	95	72	71	62	34.52	56.5	40.76	56.35	71.4	52.87	71.48	71.51	0.761213	1.52e-08	7.8e-08	ENSG00000136536
ENSG00000138071.13_ACTR2	54	56	58	61	139	93	82	74	44.99	45.16	78.29	58.86	79.92	55.83	65.99	52.16	0.760709	3.19e-09	1.8e-08	ENSG00000138071
ENSG00000075413.17_MARK3	16	12	20	14	34	32	18	21	70.39	44.53	22.99	44.45	19.69	25.26	15.57	19.24	0.760049	0.000849812	0.00206088	ENSG00000075413
ENSG00000143870.12_PDIA6	346	417	462	348.97	839	710	587	529	424.07	471.67	502.43	451.85	582.83	599.86	548.35	546.87	0.759727	2.59e-47	9.88e-46	ENSG00000143870
ENSG00000134375.10_TIMM17A	29	39	38	33	83	54	62	36	53.12	65.94	61.78	63.88	87.34	67.23	84.84	55.3	0.757576	4.5e-06	1.64e-05	ENSG00000134375
ENSG00000131238.17_PPT1	24.18	20.05	15.26	31	43	48.88	34.5	26.58	26.76	21.78	25.02	25.13	30.93	41.53	23.24	35.44	0.757324	0.00109646	0.00261826	ENSG00000131238
ENSG00000185736.15_ADARB2	22	19	25	21	41	36	41	29	6.8	5.42	6.86	6.85	7.25	7.74	9.74	7.63	0.756729	8.15e-05	0.00023806	ENSG00000185736
ENSG00000115866.10_DARS	317	355	379	315	716	555	550	487	1868.77	1832.94	1975.89	1771.08	2232.66	2064.85	2395.36	2231.42	0.756686	6.35e-49	2.63e-47	ENSG00000115866
ENSG00000254772.9_EEF1G	726.87	832.82	897.91	808.93	1697.56	1386.47	1284.78	1147.8	1464.01	1542.04	1599.08	1715.64	1938.61	1920.4	1971.86	1946.61	0.756023	9.83e-118	1.44e-115	ENSG00000254772
ENSG00000117616.17_RSRP1	62	83	82	65	162	122	101	108	97.09	128.5	141.7	117.49	151.8	152.67	144.34	147.69	0.755619	5.77e-13	4.68e-12	ENSG00000117616
ENSG00000145293.15_ENOPH1	21	24	18	14	48	18	34	30	30.87	32.03	23.79	22.16	40.41	19.77	37.95	37.42	0.755581	0.00336788	0.00726576	ENSG00000145293
ENSG00000196510.12_ANAPC7	22	31	43	29	68	59	40	44	68.8	117.21	119.18	102.58	135.66	115.85	140.94	136.23	0.755315	4e-06	1.46e-05	ENSG00000196510
ENSG00000008128.22_CDK11A	32.72	45.88	57.71	34.62	89.77	76.86	57.68	64.2	46.16	51.39	67.17	43.98	62.05	66.9	59.5	66.08	0.755216	4.59e-08	2.25e-07	ENSG00000008128
ENSG00000106028.10_SSBP1	48	76	71	80	147	117	103	97	342.42	484.14	450.97	570.1	469.92	529.97	511.2	507.13	0.754693	1.28e-11	9.18e-11	ENSG00000106028
ENSG00000149357.9_LAMTOR1	18	45	41	27	69	51	48	53	68.4	149.46	141.02	119.57	151.53	124.65	145.3	179.59	0.75448	1.33e-05	4.48e-05	ENSG00000149357
ENSG00000100138.13_SNU13	10	15	13	13	34	16	17	19	20.66	35.13	44.18	55.8	66.36	45.92	49.55	32.86	0.753839	0.00382666	0.00815402	ENSG00000100138
ENSG00000112763.15_BTN2A1	16	16	22	16	28	34	32	24	15.28	14.1	18.72	16.86	15.5	22.43	28.22	30.14	0.75336	0.00051306	0.00129894	ENSG00000112763
ENSG00000070756.15_PABPC1	175	238	224	197	391	386.71	338	290	360.06	405.92	367.57	418.13	468.87	493.19	518.69	512.18	0.75318	3.36e-26	6.18e-25	ENSG00000070756
ENSG00000106305.9_AIMP2	30.87	37.26	40.3	21.9	59.78	68.08	53.45	38.31	106.35	140.68	139.05	85.15	129.44	190	162	129.45	0.75284	1.22e-05	4.15e-05	ENSG00000106305
ENSG00000121957.12_GPSM2	34.94	35.99	37	38	68	60	68.91	48.96	35.97	32.86	37.93	44	35.32	37.35	45.36	28.3	0.752619	6.51e-07	2.7e-06	ENSG00000121957
ENSG00000204842.14_ATXN2	25	22	25	26	58	44	30	33	22.56	20.72	16.44	40.96	73.18	26.89	16.71	18.27	0.751612	3.94e-05	0.000122148	ENSG00000204842
ENSG00000213214.4_ARHGEF35	15.8	11.59	22.15	19.02	31.76	28.94	25.09	29.57	18.53	12.54	23.04	23.56	21.12	23.4	22.43	29.26	0.750704	0.000567856	0.00142452	ENSG00000213214
ENSG00000006125.17_AP2B1	14	12	22	15	37	22	29	18	15.74	25.11	15.16	32.04	28.39	25.15	22.79	22.7	0.750641	0.00136243	0.00319433	ENSG00000006125
ENSG00000085415.15_SEH1L	30	16	36	28	63	48	35	39	35.47	18.35	50.18	59.98	38.43	29.36	23.44	39.27	0.750022	0.000168359	0.000464005	ENSG00000085415
ENSG00000157500.10_APPL1	19	25	23	24	47	42	30	34	8.28	10.05	8.89	11.13	22.36	12.71	12.6	12.59	0.749593	6.7e-05	0.000199622	ENSG00000157500
ENSG00000151503.12_NCAPD3	12	14	24	22	47	26	28	20	12.33	6.79	24.36	27.39	19.47	10.87	15.05	13.69	0.748938	0.00185381	0.00421872	ENSG00000151503
ENSG00000117036.11_ETV3	30	23	42	27	68	45	40	52	16.69	10.74	26.53	21.99	19.64	15.81	15.54	22.36	0.748743	5.6e-05	0.000169158	ENSG00000117036
ENSG00000043143.20_JADE2	10	12	16	12	28	21	20	15	37.98	26.9	27.31	34.45	34.35	81.2	54.22	68.56	0.748461	0.00317172	0.00690218	ENSG00000043143
ENSG00000124228.14_DDX27	197	230	232	188	423	354	333	312	205.85	221.13	213.86	211.16	252.83	259.11	265.63	275.16	0.747488	8.72e-32	1.99e-30	ENSG00000124228
ENSG00000174574.15_AKIRIN1	70	68	65	67	129	122	101	101	93.46	77.95	75.88	93.48	130.69	168.72	117.21	138.74	0.746552	1.65e-11	1.18e-10	ENSG00000174574
ENSG00000163346.16_PBXIP1	29	35	35	25	53	62	57	36	25.14	28.42	27.32	23.24	26.52	37.73	38.35	26.81	0.746243	2.33e-05	7.47e-05	ENSG00000163346
ENSG00000068120.14_COASY	59	86	91	52	169	118	96	100	80.34	137.95	114.29	69.73	140.94	124.38	112.38	120.95	0.745954	4.76e-09	2.63e-08	ENSG00000068120
ENSG00000100522.8_GNPNAT1	88	105	113.62	83.53	210.08	162	159	123	992.15	1379.54	1586.56	1416.68	1246.47	731.31	1018.59	883.38	0.745438	1.78e-15	1.72e-14	ENSG00000100522
ENSG00000198952.8_SMG5	28	28	25	24	53	52	36	35	16.48	15.21	22.96	14.92	17.79	41.08	38.2	41.56	0.745186	2.1e-05	6.78e-05	ENSG00000198952
ENSG00000139620.12_KANSL2	17	12	27	18	36	30	30	28	37.01	29.37	46.17	32.16	36.59	41.21	33.49	38.8	0.744743	0.000388001	0.00100532	ENSG00000139620
ENSG00000076382.16_SPAG5	73	66	87	69	152	116	117	109	71.73	45.43	54.14	56.55	62.43	66.87	79.65	76.48	0.743796	1.67e-12	1.29e-11	ENSG00000076382
ENSG00000129292.20_PHF20L1	39	32	43	32.34	82	57	58	48	107.43	41.5	77.78	58.76	65.66	45.3	79.62	65.13	0.743458	5.44e-07	2.29e-06	ENSG00000129292
ENSG00000141526.16_SLC16A3	93	68	79	90	175	125	119	133	136.28	93.2	102.12	140.75	145.28	125.38	135.41	167.11	0.742202	5.16e-08	2.51e-07	ENSG00000141526
ENSG00000006744.18_ELAC2	96	125	136	107	246	179	168	183	226.93	298.81	277.85	266.75	349.9	273.22	304.14	367.7	0.741932	1.41e-16	1.45e-15	ENSG00000006744
ENSG00000123472.12_ATPAF1	19	23	34	40	64	50	36	44	39.37	85.21	85.93	127.52	108.32	105.96	76.74	95.88	0.741932	0.000155265	0.000430692	ENSG00000123472
ENSG00000131368.7_MRPS25	35	44	52	34	80	77	63.93	55	179.53	211.61	248.33	135.97	164.94	228.52	178.08	175.14	0.741836	1.11e-07	5.19e-07	ENSG00000131368
ENSG00000198399.14_ITSN2	49	47	52	41	107	71	75	63	22.33	22.34	26.73	21.92	30.56	25.02	32.02	27.19	0.741538	1.37e-08	7.08e-08	ENSG00000198399
ENSG00000160050.14_CCDC28B	17	15	21	17	40	27	26	24	44.1	30.85	41.53	40.03	52.15	41.09	43.74	45.26	0.741082	0.000557654	0.00140137	ENSG00000160050
ENSG00000166170.9_BAG5	25	51	49	51	87	79	70	58	21.69	46.66	47.01	60.16	61.39	69	71.06	77.8	0.740241	1.6e-07	7.25e-07	ENSG00000166170
ENSG00000089916.17_GPATCH2L	23	29	33	21	43	43	55	36	43.09	55.66	53.58	33.83	48.48	68.85	105.36	54.73	0.739685	0.000183322	0.000501593	ENSG00000089916
ENSG00000104824.16_HNRNPL	52.48	70	75.29	68.94	123.56	117.3	117.44	86.99	74.52	89.1	94.42	125.39	109	128.45	151.34	107.22	0.739473	1.16e-10	7.58e-10	ENSG00000104824
ENSG00000140284.10_SLC27A2	32	31	35	20	53	46	58	40	39.1	35.71	37.44	27.72	40.12	42.92	56.56	46.3	0.739409	5.1e-05	0.000155219	ENSG00000140284
ENSG00000089737.16_DDX24	90	102	96	72	174	170	139	118	117.8	163.35	80.14	79.23	143.08	178.28	121.78	143.07	0.739368	7.25e-13	5.81e-12	ENSG00000089737
ENSG00000198015.12_MRPL42	30	32	31	28	71	57	39	35	118.74	112.89	107.26	106.29	165.56	194.93	121.04	113.39	0.739348	1.08e-05	3.69e-05	ENSG00000198015
ENSG00000136810.12_TXN	30	42	35	41	79	53	59	56	129.36	167.38	134.15	187.23	187.82	153.29	188.64	197.98	0.738914	5.82e-07	2.44e-06	ENSG00000136810
ENSG00000112715.21_VEGFA	130	180	183	144	348	210.82	291	213	297.42	353.7	391.47	345.06	475.06	346.17	509.35	436.73	0.738532	4.96e-12	3.7e-11	ENSG00000112715
ENSG00000130402.11_ACTN4	51	62	61	42	105	91	84	80	108.04	90.47	126.29	72.98	85.45	97.75	151.58	106.42	0.736966	1.68e-09	9.73e-09	ENSG00000130402
ENSG00000168502.17_MTCL1	22	27	29	18	39	41	34	46	11.13	48.66	22.83	33.19	10.69	12.97	15.11	27.68	0.736966	0.000341985	0.000895069	ENSG00000168502
ENSG00000139921.12_TMX1	14	25	37	26	59	46	37	28	9.62	15.64	25.63	26.79	34.06	29.91	26.21	29.87	0.736966	0.000192701	0.000525664	ENSG00000139921
ENSG00000079459.12_FDFT1	113	156	128	122	267	230	186	182	304.79	326.52	317.63	359.25	345.65	377.62	261.52	358.57	0.736966	3.87e-19	4.89e-18	ENSG00000079459
ENSG00000126698.10_DNAJC8	146	156	182	158	342	275	225	228	269.12	287.99	320.56	344.81	362.45	351.85	316.76	351.82	0.736966	3.36e-23	5.3e-22	ENSG00000126698
ENSG00000104889.5_RNASEH2A	23	27	40	33	65	45	50	45	65.79	70.02	101.62	99.85	104.69	86.52	108.53	106.95	0.736966	5.42e-06	1.94e-05	ENSG00000104889
ENSG00000130844.16_ZNF331	15	22	24	20	42	34	29	30	23.62	18.53	28.46	25.41	24.17	25.82	19.53	35.08	0.736966	0.000224705	0.000607161	ENSG00000130844
ENSG00000189403.14_HMGB1	305.56	310.71	360.83	303.44	662.5	493.71	535.89	441.23	1246.1	1220.22	1253.14	1365.62	1534.12	1431.6	1703.22	1571.44	0.736355	4.16e-27	7.88e-26	ENSG00000189403
ENSG00000223501.8_VPS52	22	13	24	27.16	45.47	38	31	29	34.75	25.96	55.9	41.2	26.98	24.94	26.2	29.8	0.735659	0.000275533	0.000731026	ENSG00000223501
ENSG00000130254.11_SAFB2	216.82	239.67	224.62	227.8	478.1	366.3	357.02	310.78	775.21	764.44	938.26	894.59	1241.38	1247.4	1288.58	1062.67	0.73444	4.03e-30	8.75e-29	ENSG00000130254
ENSG00000089022.13_MAPKAPK5	29.29	24.17	19.59	30.48	53.25	51.7	28.14	39.15	44.29	63.78	47.9	55.22	67.7	51.32	39.86	79.96	0.734371	0.000508443	0.00128905	ENSG00000089022
ENSG00000101210.10_EEF1A2	83	88	96	77	159	152	138	123	142.77	138.83	145.62	138.12	154.32	179.44	178.8	177.64	0.733607	1.18e-12	9.25e-12	ENSG00000101210
ENSG00000161217.11_PCYT1A	12	21	14	27	34	37	28	24	52.44	41.92	33.71	68.24	35.56	54.03	41.38	39.85	0.733061	0.00179734	0.00410399	ENSG00000161217
ENSG00000132466.18_ANKRD17	171	177	164	153	326	265	254	260	117.67	118.31	94.9	115.66	153.83	133.34	143.8	169.75	0.73262	1.28e-19	1.66e-18	ENSG00000132466
ENSG00000123064.12_DDX54	209	274.98	285.98	207.95	516	381	380.98	345.97	401.99	665.24	651.65	589	1023.51	1070.56	1132.63	1032.68	0.731734	6.58e-30	1.42e-28	ENSG00000123064
ENSG00000100567.12_PSMA3	31	41	42	38	79	74	53	46	140.43	210.68	176.31	207.94	192.54	218.18	175.31	176.6	0.729352	5.82e-07	2.44e-06	ENSG00000100567
ENSG00000105373.18_NOP53	76	83	104	81	170	140	123	137	149.63	153.82	263.66	173.37	192.89	192.08	206.57	228.73	0.728553	6.52e-12	4.83e-11	ENSG00000105373
ENSG00000181929.11_PRKAG1	26	26	25	25	41	46	43	39	53.03	53.22	65.75	64.17	69.5	80.95	80.07	79.07	0.728454	5.93e-05	0.000178487	ENSG00000181929
ENSG00000249353.2_NPM1P27	29	19	15.01	17.51	48.82	31.73	33.05	19.79	134.01	81.15	61.68	85.7	124.05	98.08	112.94	74.78	0.728231	0.00328562	0.00710728	ENSG00000249353
ENSG00000143476.17_DTL	22	25	25	24	45	36	52	26	12.91	24.49	13.21	15.63	45.96	62.24	39.21	30.94	0.72792	0.000502716	0.00127573	ENSG00000143476
ENSG00000166974.12_MAPRE2	32	29	33	28	58	48	44	52	24.47	38.7	22.75	48.6	28.71	25.61	36.8	44.69	0.727474	8.06e-06	2.81e-05	ENSG00000166974
ENSG00000180370.10_PAK2	15	22	27	17	36	37	31	30	7.66	8.72	10.29	7.71	43.4	87.52	45.53	10.96	0.726239	0.00028448	0.000751455	ENSG00000180370
ENSG00000067704.9_IARS2	43	42	56	47	92	98	55	66	35.14	55.62	85.38	46.76	67.24	86.24	55.96	52.24	0.726182	1.85e-06	7.15e-06	ENSG00000067704
ENSG00000104388.14_RAB2A	21	23	17	17	42	33	29	25	36.06	51.56	29.49	54.16	84.78	91.62	98.91	106.72	0.725825	0.000372447	0.000969185	ENSG00000104388
ENSG00000172046.18_USP19	20	20	38	26	55	35	50	32	45.26	37.13	78.75	55.66	42.13	44.91	27	32.34	0.725825	0.000459352	0.00117559	ENSG00000172046
ENSG00000112667.12_DNPH1	42	43	62	32	96	49	84	67	267.97	249.82	355.51	219.05	343.52	211.3	401.05	347.86	0.725638	0.000114453	0.000324964	ENSG00000112667
ENSG00000141959.16_PFKL	34	30	39	38	87	55	49	42	34.67	26.96	46.41	41.33	62.88	45.85	57.23	43.28	0.724635	1.25e-05	4.24e-05	ENSG00000141959
ENSG00000128567.16_PODXL	12	19	22	16	41	25	26	22	14.82	20.5	24.72	19.74	40.7	25.88	35.43	31.86	0.724366	0.000838729	0.00203783	ENSG00000128567
ENSG00000215021.8_PHB2	30	38	53	36	63	80	60	56	78.67	83.48	118.89	94.34	97.44	126.71	114.61	109.55	0.722188	1.21e-05	4.11e-05	ENSG00000215021
ENSG00000138303.17_ASCC1	19	34	36	28	59	49	47	38	37.76	45.99	48.67	65.56	122.05	172.11	112	179.8	0.722092	1.46e-05	4.89e-05	ENSG00000138303
ENSG00000133226.16_SRRM1	99	127.99	109	96.98	210	192	163	149	529.13	539.27	487.37	584.43	494.35	495.06	567.13	527.04	0.721657	6.3e-16	6.32e-15	ENSG00000133226
ENSG00000198668.10_CALM1	60	71	62	66	106	133	107	81	216.92	286.89	247.41	271.73	279.82	433.39	400.01	408.4	0.721284	2.9e-07	1.26e-06	ENSG00000198668
ENSG00000141380.13_SS18	48	48	65	41	109	72	82	70	53.57	41.23	50.55	41.81	54.83	46.23	62.9	53.39	0.721167	4.64e-08	2.27e-07	ENSG00000141380
ENSG00000148516.21_ZEB1	21	24	40	28	60	53	43	30	26.94	37.77	45.17	28.58	23.75	31.46	27.91	26.47	0.71898	7.06e-05	0.000209113	ENSG00000148516
ENSG00000179271.2_GADD45GIP1	193	214.72	248.81	187	445.48	350.91	314.54	277	324.44	333.19	371.22	332.21	422.7	404.98	401.36	391.1	0.718424	1.25e-28	2.55e-27	ENSG00000179271
ENSG00000173726.10_TOMM20	54	56	54	39	107	87	70	70	43.8	41.91	38.85	33.41	49.37	48.82	43.44	48.07	0.718368	1.37e-08	7.09e-08	ENSG00000173726
ENSG00000058272.16_PPP1R12A	65	71	86	65	148	129	100	95	124.96	109.63	166.29	93.34	169.69	109.46	124.36	127.11	0.717736	1.57e-11	1.12e-10	ENSG00000058272
ENSG00000131437.15_KIF3A	37	26	49	23	66	58	52	46	39	17.61	39.31	24.32	62.79	81.16	38.15	41.22	0.7176	4.14e-05	0.000127929	ENSG00000131437
ENSG00000102901.12_CENPT	94	96	98	85	189	164	132	128	164.56	150.26	148.2	150.96	185.81	190.09	175.55	189.75	0.716711	1.22e-13	1.05e-12	ENSG00000102901
ENSG00000138326.18_RPS24	23	37	34	29	65	58	43	36	265.07	375.36	323.51	358.08	357.1	392.37	330.51	316.8	0.715697	1.08e-05	3.7e-05	ENSG00000138326
ENSG00000101608.12_MYL12A	78	90	91	81	177	155	109	117	321.35	326.14	336.16	357.08	400	428.04	326.03	386.35	0.71473	1.99e-11	1.41e-10	ENSG00000101608
ENSG00000047410.13_TPR	99	122	109	107	224	182	166	145	145.87	183.73	110.32	114.1	148.52	133.2	158.98	99.26	0.71434	5.08e-16	5.14e-15	ENSG00000047410
ENSG00000048162.20_NOP16	19	40	34	30	54.71	52	50	45	57.31	102.66	92.71	97.51	96.94	105.72	109.97	110.16	0.713624	1.34e-05	4.53e-05	ENSG00000048162
ENSG00000072501.17_SMC1A	728	857	946	803	1618	1435	1283	1130	1987.05	2179.05	2227.19	2191.03	2408.81	2505.52	2495.49	2371.91	0.713231	1.54e-83	1.31e-81	ENSG00000072501
ENSG00000174748.18_RPL15	167	181.8	193.84	157.92	366	279.89	279.66	222.89	442.55	445.81	465.65	434.87	585.68	548.07	612.06	550.26	0.713095	1.72e-23	2.74e-22	ENSG00000174748
ENSG00000204264.8_PSMB8	35	35	32	39	59	54	57	61	103.98	104.47	84.22	126.73	104.89	117.26	141.33	160.51	0.712198	3.22e-05	0.000100927	ENSG00000204264
ENSG00000137804.12_NUSAP1	107	115	108	112	222	177	180	145	138.77	137.62	122.87	153.49	170.14	162.3	188.21	183.6	0.711943	1.61e-15	1.57e-14	ENSG00000137804
ENSG00000064651.13_SLC12A2	14	21	11	12	24	30	20	21	16.92	22.96	6.39	13.59	7.49	12.8	9.61	10.01	0.711875	0.00415049	0.00876826	ENSG00000064651
ENSG00000140750.16_ARHGAP17	11	15	19	13	30	25	24	16	42.92	22.82	47.74	54.57	71.06	83.49	99.26	51.88	0.711875	0.00267357	0.00591786	ENSG00000140750
ENSG00000127054.20_INTS11	28	42	37	28	80	57	49	35	111.59	116.19	204.47	63.59	84.19	124.85	131.25	56.96	0.711087	1.8e-05	5.92e-05	ENSG00000127054
ENSG00000083896.12_YTHDC1	160	187	180	156	343	299	248	228	136.32	147.01	134.45	148.98	166.57	175.85	161.43	164.67	0.710963	1.19e-23	1.9e-22	ENSG00000083896
ENSG00000170515.13_PA2G4	116.08	133.09	148.21	114	269.03	191.84	186.62	189.48	127.43	139.52	144.36	132.2	167.59	145.35	156.32	175.66	0.71078	3.82e-17	4.17e-16	ENSG00000170515
ENSG00000131876.16_SNRPA1	114	147	135	124	275	213	190	173	392.55	460.26	406.87	442.64	521.96	512.39	480.24	524.04	0.710648	2.02e-18	2.44e-17	ENSG00000131876
ENSG00000146112.11_PPP1R18	19	19	21	18	38	30	31	27	18.62	17.18	22.92	18.63	22.62	20.31	25.57	21.8	0.710493	0.000556224	0.00139843	ENSG00000146112
ENSG00000125977.6_EIF2S2	24	39	34	24	55	55	35	53	25.47	38.19	32.01	26.9	33.13	40.29	28.35	47.51	0.710493	0.000131868	0.00036957	ENSG00000125977
ENSG00000150753.11_CCT5	1009	1264	1260	1089	2315.93	2021	1686	1540	3354.59	3548.76	3487.46	3696.04	4063.86	4146.58	3990.45	3998.16	0.710428	4.37e-103	4.65e-101	ENSG00000150753
ENSG00000084774.13_CAD	127	135	138	130	269	210	196	192	46.51	55.81	44.11	49.46	65.24	52.86	58.56	63.75	0.71004	1.51e-18	1.84e-17	ENSG00000084774
ENSG00000166902.4_MRPL16	304	373	434	347	780	544	566	495	853.12	966.72	1081.65	1030.02	1223.12	1037.63	1193.57	1154.66	0.709999	7.54e-26	1.36e-24	ENSG00000166902
ENSG00000109111.14_SUPT6H	112	179	141	122	286	236	196	188	81.67	103.54	99.34	65.99	90.67	80.76	77.41	106.82	0.709625	8.11e-17	8.59e-16	ENSG00000109111
ENSG00000089220.4_PEBP1	47	44	53	39	107	72	61	59	117.83	118.02	129.58	93.71	200.41	145.71	158.57	154.53	0.708302	4.25e-07	1.81e-06	ENSG00000089220
ENSG00000066422.4_ZBTB11	23	23	19	25	49	44	31	23	15.16	14.52	8.63	13.57	14.65	16.46	13.76	8.57	0.707819	0.000385214	0.000998573	ENSG00000066422
ENSG00000108559.11_NUP88	19	37	29	24	54	41	37	46	60.45	127.29	94.99	59.73	121.37	122.47	132.86	178.39	0.707549	7.83e-05	0.000230089	ENSG00000108559
ENSG00000131503.20_ANKHD1	26.24	53.95	62	47.41	84.56	76.04	67.9	81	51.72	69.71	81.28	88.94	95.24	91.38	86.58	129.98	0.70698	8.67e-06	3.01e-05	ENSG00000131503
ENSG00000139372.14_TDG	39	34	28	35	63	49	48	62	33.08	26.61	21.07	31.36	36.12	31.58	38.12	47.38	0.706953	0.000124423	0.00035126	ENSG00000139372
ENSG00000152234.15_ATP5A1	260	378	332	308	630	561	488	407	1532.42	2087.28	1600.21	1762.88	1920.29	1885.89	1926.14	1778.8	0.706851	1.58e-29	3.33e-28	ENSG00000152234
ENSG00000183255.11_PTTG1IP	147	168	181	148	350	268	246	187	619.52	582.43	728.83	641.45	987.76	854.19	912.85	781.92	0.70663	1.94e-19	2.5e-18	ENSG00000183255
ENSG00000198492.15_YTHDF2	26	23	37	28	48	53	53	32	26.37	21.02	38.78	28.19	27.01	66.8	44.07	26.06	0.706269	0.000201909	0.000549123	ENSG00000198492
ENSG00000120802.13_TMPO	132	198	157	167	315	294	242	216	239.36	222.85	195.77	228.61	310.98	285.08	397.79	346.08	0.706198	2.12e-18	2.55e-17	ENSG00000120802
ENSG00000142655.12_PEX14	22	40	47	29	73	53	53	46	32.57	54.65	61.74	45.36	61.1	53.96	59.66	57.3	0.705257	4.97e-06	1.79e-05	ENSG00000142655
ENSG00000136108.14_CKAP2	24	21	24	23	54	31	33	32	19.54	14.98	16.02	18.31	25.01	16.56	20.56	26.81	0.705257	0.000204611	0.000555636	ENSG00000136108
ENSG00000106299.7_WASL	13	27	17	16	30	33	36	20	7.88	15.1	9.14	10.24	10.37	13.87	16.73	10.29	0.704993	0.00322042	0.00698853	ENSG00000106299
ENSG00000188529.14_SRSF10	60	75	95	78	144	145	108	105	162.07	186.36	250.21	215.8	244.66	322.99	277.31	286.07	0.704757	1.54e-10	9.98e-10	ENSG00000188529
ENSG00000082068.8_WDR70	11	21	22	24	45	30	29	23	29.58	30.84	61.47	46.33	53.87	39.68	44.18	39.95	0.703282	0.00066032	0.00163662	ENSG00000082068
ENSG00000112983.17_BRD8	32	25	32	32	64	47	50	36	170.37	122.43	193.42	258.86	159.22	137.94	168.45	151.12	0.703189	1.88e-05	6.16e-05	ENSG00000112983
ENSG00000139675.11_HNRNPA1L2	13.25	11.95	17.58	14.85	27.25	23.67	21.42	21.46	12.23	10.18	14.4	14.48	14.3	15.1	15.11	16.76	0.702768	0.00317308	0.00690238	ENSG00000139675
ENSG00000157778.8_PSMG3	21	40	24	33	57	47	46	42	97.42	177.31	109.93	165.2	156.9	158.94	174.4	173.26	0.702319	4.36e-05	0.00013418	ENSG00000157778
ENSG00000162664.16_ZNF326	324	372	400	358	687	657	534	487	447.74	476.91	494.53	535.28	550.88	643.06	583.76	583.23	0.701813	1.05e-33	2.58e-32	ENSG00000162664
ENSG00000132463.13_GRSF1	59	81	99	92	188	135	112	103	53.22	67.57	95.42	84.42	128.55	103.44	91.26	107.8	0.700775	7.99e-09	4.31e-08	ENSG00000132463
ENSG00000126602.10_TRAP1	120	147.92	169	147	278	252	231	188	158.96	197.11	216.61	202.36	234.41	233.61	239.59	242.03	0.700637	2.71e-19	3.45e-18	ENSG00000126602
ENSG00000101367.8_MAPRE1	35	40	37	24	71	55	50	45	37.67	39.72	35.33	27.28	43.37	40.86	41.07	40.9	0.70044	6.28e-06	2.22e-05	ENSG00000101367
ENSG00000102606.17_ARHGEF7	14	22	16	12	33	33	19	19	32.35	20.07	32.51	27.4	28.85	25.77	17.75	16.12	0.70044	0.00217369	0.00488719	ENSG00000102606
ENSG00000149503.12_INCENP	172	214	258	183	452	336	304	251	122.09	139.47	161.62	138.31	185	166.09	165.59	151.4	0.6995	5.43e-20	7.19e-19	ENSG00000149503
ENSG00000143384.12_MCL1	50	51	48	34	83	75	80	59	62.58	50.4	38	54.48	50.24	55.2	75.55	63.94	0.698619	6.56e-07	2.73e-06	ENSG00000143384
ENSG00000164190.17_NIPBL	35	51	42	31	82	75	49	52	13.63	18.42	23.31	25.65	15.23	27.8	15.91	19.43	0.698344	2.71e-06	1.02e-05	ENSG00000164190
ENSG00000122034.14_GTF3A	22	22	30	24	42	47	35	35	77.86	59.9	75.84	80.39	98.43	108.99	113.53	95.96	0.698173	0.000133866	0.000374677	ENSG00000122034
ENSG00000099956.18_SMARCB1	30	40	32	25	66	56	48	36	53.92	78.98	50.87	47.7	67.66	69.63	66.01	66.26	0.697816	1.39e-05	4.66e-05	ENSG00000099956
ENSG00000084234.16_APLP2	1078	1263	1360	1164	2454	1983	1806	1640	7266.14	7895.32	8222.34	8529.11	8815.78	8585.02	8861.98	8777.22	0.696305	2.03e-146	4.58e-144	ENSG00000084234
ENSG00000184009.9_ACTG1	236	277	323	235	531	426	378	400	417.77	444.5	509.64	403.98	593.2	525.87	501.83	624.39	0.695977	5.66e-26	1.03e-24	ENSG00000184009
ENSG00000113360.16_DROSHA	36	31	32	43	87	53	47	43	46.92	20.7	25.58	64.71	47.32	24.05	27.87	22.41	0.695743	0.000101289	0.00029069	ENSG00000113360
ENSG00000184428.12_TOP1MT	19	36	29	29	65	44	39	35	35.86	62.33	38.71	46.09	63.57	53.26	66.55	58.36	0.695521	5.38e-05	0.000163107	ENSG00000184428
ENSG00000112473.17_SLC39A7	80	107	92	94	185	142	126	151	104.6	139.18	122.02	142.96	146.71	148.86	143.89	189.29	0.695373	9.01e-11	5.98e-10	ENSG00000112473
ENSG00000004455.16_AK2	44	65	54	47	106	74	91	69	85.95	143.06	114.33	122.85	138.62	140.64	196.88	180.65	0.695145	9.67e-08	4.54e-07	ENSG00000004455
ENSG00000089053.12_ANAPC5	34	36	43	34	71	67	51	49	46.77	47.62	55.58	53.22	52.71	59.98	55.56	58.58	0.695145	3.22e-06	1.2e-05	ENSG00000089053
ENSG00000172062.16_SMN1	42.38	28.76	18.85	29.42	59.69	46.1	56.92	30.58	91.64	53.87	37.36	65.86	70.83	69.29	93.54	52.87	0.694843	0.00331781	0.00716546	ENSG00000172062
ENSG00000182551.13_ADI1	26	20	28	23	50	38	40	29	31.06	20.65	27.45	27.44	33.87	30.96	36.44	29.23	0.694708	0.000157765	0.000437178	ENSG00000182551
ENSG00000270629.5_NBPF14	32.91	46.24	31.43	22.65	70.85	45.62	48.88	50.25	49.17	86.16	41.61	49.32	79.28	48.17	74.25	94.55	0.694438	6.67e-05	0.000198845	ENSG00000270629
ENSG00000138119.16_MYOF	29	29	31	34	52	67	41	39	80.66	33.97	32.83	69.27	20.61	38.64	30.7	24.56	0.69411	0.000179138	0.000491136	ENSG00000138119
ENSG00000116539.12_ASH1L	24	42	41	29	64	58	49	49	16.12	24.07	20.02	6.9	17.63	26.55	18.9	28.5	0.693897	7.85e-06	2.74e-05	ENSG00000116539
ENSG00000106012.17_IQCE	10	27	17	14	33	24	30	23	47.19	59.69	94.23	36.64	53.04	48.96	75.49	58.24	0.693897	0.00312543	0.00680692	ENSG00000106012
ENSG00000003756.16_RBM5	23	42	38.94	42	69	75	58	34	66.49	203.46	165.67	221.39	161.89	267.84	191.49	135.03	0.693412	0.000166026	0.00045843	ENSG00000003756
ENSG00000144021.2_CIAO1	50	63	73	62	134	96	89	82	117.85	136.16	186.85	148.52	163.24	102.75	183.11	133.2	0.693262	1.66e-09	9.64e-09	ENSG00000144021
ENSG00000113387.11_SUB1	20	14	22	17	34	30	27	27	100.83	54.06	107.21	132.38	154.18	113.54	166.33	149.33	0.692818	0.00108462	0.00259115	ENSG00000113387
ENSG00000088986.10_DYNLL1	15	26	22	23	51	39	21	28	86.44	136.18	108.83	141.74	154.26	150.69	90.23	130.59	0.692676	0.00140545	0.00327597	ENSG00000088986
ENSG00000122965.10_RBM19	61	73	67	57	129	111	109	68	70.51	45.09	54.19	58.39	68.99	59.16	58.21	49.61	0.692676	1.25e-08	6.53e-08	ENSG00000122965
ENSG00000100650.15_SRSF5	46	50	51	56	109	93	70	56	161.31	154.49	168.01	247.12	178.81	180.07	148.17	141.09	0.692216	2.39e-07	1.06e-06	ENSG00000100650
ENSG00000132589.15_FLOT2	45	58	56	44	117	83	67	61	112.7	122.32	63.6	62.96	132.28	134.18	94.9	92.98	0.692216	1.47e-07	6.71e-07	ENSG00000132589
ENSG00000204209.11_DAXX	89	97	94	92	195	136	144	126	212.51	217.11	200.91	266.33	290.46	225.89	297.69	307.63	0.692062	3.63e-12	2.75e-11	ENSG00000204209
ENSG00000198420.9_TCAF1	20.81	27.59	35.63	34.86	56	57	38	41	9.61	11.75	14.59	16.99	15.66	18.92	14.47	30.85	0.691479	5.29e-05	0.000160499	ENSG00000198420
ENSG00000095319.14_NUP188	88	97	104	90	186	152	144	130	167.14	140.67	247.87	158.31	203.61	152.01	179.69	183.52	0.691334	3.83e-13	3.14e-12	ENSG00000095319
ENSG00000077150.18_NFKB2	28	43	52	30	74	62	50	61	33.59	36.62	45.08	29.24	50.58	54.16	34.65	58.98	0.690979	6.87e-06	2.42e-05	ENSG00000077150
ENSG00000163444.11_TMEM183A	31	15	36	22.24	49.78	56.84	35	26.65	41.85	15.53	37.29	39.76	28.66	40.35	27.18	26.94	0.690869	0.00406325	0.00860744	ENSG00000163444
ENSG00000198959.11_TGM2	38	56	42	48	99	68	61	69	21.12	45.63	31.42	58.53	68.77	42.9	50.82	47.01	0.690757	7.16e-07	2.95e-06	ENSG00000198959
ENSG00000073584.18_SMARCE1	120	144	132	134	277	217	188	173	436.38	501.62	496.1	594.9	756.01	788.02	758.19	711.58	0.689932	2.24e-17	2.48e-16	ENSG00000073584
ENSG00000166848.5_TERF2IP	29	44	60	35	90	70	67	44	39.81	55.75	73.09	50.76	73.06	66.15	70.01	60.51	0.689832	1.11e-05	3.81e-05	ENSG00000166848
ENSG00000132341.11_RAN	194	217	277	229	496	349	337	297	635.78	700.32	928.68	860.98	1131.33	1053.58	1014.81	972.5	0.689628	3.62e-20	4.87e-19	ENSG00000132341
ENSG00000171497.4_PPID	98	106	91	95	194.97	150.99	156	127	160.35	160.09	132.15	164.26	180.14	169.68	193.83	174.6	0.689494	1.15e-12	8.98e-12	ENSG00000171497
ENSG00000148925.10_BTBD10	21	19	26	14	39	36	27	27	33.42	19.88	33.51	16.77	37.89	53.99	31.52	33.37	0.689299	0.000670836	0.0016604	ENSG00000148925
ENSG00000116580.18_GON4L	41	44	43	46	91.55	69.02	61	59	19.36	21.06	21.25	28.88	31.19	29.9	24.21	33.94	0.689273	5.23e-07	2.21e-06	ENSG00000116580
ENSG00000130726.11_TRIM28	31	32	27	39	72	42	47	47	75.32	119.05	37.63	116.19	100.95	67.36	125.35	61.55	0.689212	9.83e-05	0.000282909	ENSG00000130726
ENSG00000115091.11_ACTR3	105	127	113	103	223	185	165	149	45.87	65.2	40.23	60.88	74.93	90.1	94.23	105.99	0.6885	3.27e-15	3.11e-14	ENSG00000115091
ENSG00000140350.15_ANP32A	1053	1341	1299	1131	2433	1914	1822	1603	3302.91	3922.73	3637.18	3804.77	4281.23	4091.82	4300.67	4161.3	0.688056	1.02e-108	1.18e-106	ENSG00000140350
ENSG00000080603.16_SRCAP	65	64	85	59.32	127	120.91	108	84.34	14.85	13.38	16.53	13.82	15.93	23.52	18.22	15.75	0.687732	9.54e-10	5.69e-09	ENSG00000080603
ENSG00000167699.13_GLOD4	13	18	29	22	43	37	26	26	18.98	29.78	42.54	32.97	53.35	65.56	44.28	59.97	0.686842	0.000623894	0.00155486	ENSG00000167699
ENSG00000076984.17_MAP2K7	34	58	86	60	117	94	94	78	30.25	43.28	61.9	51.23	54.26	52.57	58.66	53.38	0.686383	1.9e-06	7.32e-06	ENSG00000076984
ENSG00000140525.17_FANCI	58	103.29	104	94	169	147	142	120	181.47	272.81	392.85	373.77	125.49	126.11	135.51	96.2	0.685921	1.55e-10	1.01e-09	ENSG00000140525
ENSG00000172270.18_BSG	73	73	83	69	145	123	119	92	156.53	160.31	162.55	164.31	183.58	167.42	202.29	185.94	0.684713	7.23e-11	4.82e-10	ENSG00000172270
ENSG00000151552.11_QDPR	12	19	11	14	32	23	17	18	28.57	52.34	26.64	35.68	44.19	48.51	31.6	30.92	0.684498	0.00474341	0.0099	ENSG00000151552
ENSG00000184575.11_XPOT	42	41	42	48	86	83	66	43	22.17	40.07	20.08	23.77	22.9	34.14	33.75	23.98	0.684313	7.82e-06	2.73e-05	ENSG00000184575
ENSG00000137331.11_IER3	25	29	32	18	57	34	46	30	65.62	70.29	74.59	49.97	83.74	60.75	90.88	65.56	0.683265	0.00034807	0.000909241	ENSG00000137331
ENSG00000189306.10_RRP7A	133.46	181.24	164.71	140.08	308.13	237.11	274.38	175.08	365.43	390.95	341.48	324.52	412.73	373.27	318.32	354.85	0.68318	5.96e-13	4.81e-12	ENSG00000189306
ENSG00000063244.12_U2AF2	172	238	268	201	444	333	317	317	439.19	566.2	629.06	555.26	657.18	605.78	623.9	717.94	0.682783	3.68e-22	5.47e-21	ENSG00000063244
ENSG00000132109.9_TRIM21	32	50	37	38	67	69	49	67	49.19	70.86	50.41	61.65	58.14	72.83	57.18	86.52	0.682659	3.5e-05	0.000109049	ENSG00000132109
ENSG00000067064.10_IDI1	27	30	30	32	46	43	51	51	44.6	40.59	42.95	51.8	39.73	41.4	68.32	66.35	0.682611	0.000302519	0.000796388	ENSG00000067064
ENSG00000109881.16_CCDC34	63	91	72	82	166	128	107	93	102.27	130.39	106.96	139.72	129.77	121.67	112.46	108.14	0.681581	1.03e-09	6.14e-09	ENSG00000109881
ENSG00000064042.17_LIMCH1	214	222	213	213	425	341	322	294	210.22	165.86	153.38	163.97	188.75	214.9	207.85	210.89	0.680998	7.07e-25	1.2e-23	ENSG00000064042
ENSG00000074696.12_HACD3	29	36	42	24	72	48	45	45	41.81	47.54	45.12	65.14	82.23	81.9	78.39	82.65	0.680823	1.76e-05	5.8e-05	ENSG00000074696
ENSG00000117724.12_CENPF	139	179	197	140	319	263	261	205	50.33	41.45	79.46	42.76	93.02	127.83	143.17	114.46	0.678072	1.16e-19	1.5e-18	ENSG00000117724
ENSG00000066427.21_ATXN3	11	18	24	17	29	37	25	21	37.22	39.14	41.38	46.79	34.41	72.47	64.71	38.41	0.678072	0.00296029	0.00648504	ENSG00000066427
ENSG00000076248.10_UNG	12	21	17	20	34	32	24	22	16.91	76.6	50.02	85.11	44.58	59.14	33.77	57.52	0.678072	0.00178615	0.00408188	ENSG00000076248
ENSG00000139734.17_DIAPH3	15	16	15	14	31	29	17	19	9.25	10.26	10.07	8.23	13.13	13.13	7.9	11.57	0.678072	0.0038253	0.00815402	ENSG00000139734
ENSG00000213585.10_VDAC1	53	50	56	53	97	92	75	75	87.2	77.86	80.21	90.51	122.99	136.71	92.14	101.5	0.677221	5.64e-08	2.73e-07	ENSG00000213585
ENSG00000130414.11_NDUFA10	83	84	99	73	178	151	112	101	242.23	231.89	264.53	235.26	316.19	364.7	290.36	255.01	0.677008	1.03e-09	6.11e-09	ENSG00000130414
ENSG00000239900.12_ADSL	169	156	177	133	337	263.82	234.23	179.59	125.77	106.4	138.11	110.24	372.64	320.55	237.62	252.19	0.676139	7.07e-14	6.16e-13	ENSG00000239900
ENSG00000122966.15_CIT	25	42	43	24	63	68	48	35	30.93	28.8	36.59	26.61	20.51	48.32	55.36	17.51	0.675378	0.000168159	0.000463848	ENSG00000122966
ENSG00000153107.11_ANAPC1	16.89	17.67	12	14.94	29.13	23	29	17	49.01	18.16	11.17	30.76	87.68	60.58	75.41	71.44	0.674108	0.00362613	0.00776945	ENSG00000153107
ENSG00000125901.5_MRPS26	10	33	21	25	45	37	27	33	29.9	91.13	55.77	79.07	75.05	75.07	60.56	81.87	0.674014	0.00265786	0.0058855	ENSG00000125901
ENSG00000156508.17_EEF1A1	414.91	516.05	481.4	422.94	938.03	757.81	622.56	608.37	551.81	654.12	560.38	652.98	669.24	665.85	595.37	650.43	0.673293	1.01e-36	2.81e-35	ENSG00000156508
ENSG00000115875.18_SRSF7	47	61	57	57	97	106	82	69	101.8	88.18	118.29	105.99	147.06	170.67	132.22	134.53	0.67319	1.05e-07	4.89e-07	ENSG00000115875
ENSG00000119326.14_CTNNAL1	36	45	54	45	91	71	66	59	48.64	48.59	53.89	56.53	58.9	56.57	72.27	57.75	0.673054	6.72e-07	2.78e-06	ENSG00000119326
ENSG00000004534.14_RBM6	62	80	67.06	50	122	105	85	101	84.27	103.98	70.91	68.63	92.02	87.53	77.21	108.36	0.672856	4.71e-08	2.3e-07	ENSG00000004534
ENSG00000167460.14_TPM4	100	107	133	98	221	182	160	135	284.81	295.29	361.94	302.87	434.63	401.02	417.29	366.31	0.672296	5.49e-14	4.83e-13	ENSG00000167460
ENSG00000184840.11_TMED9	54	85	81	85	148	113	124	101	180.24	244.21	241.91	321.21	323.12	281.72	352.09	326.95	0.672147	1.75e-09	1.01e-08	ENSG00000184840
ENSG00000169062.14_UPF3A	81	111	111	93	170	167.95	148	145	278.25	226.84	264.19	372.74	319.09	347.64	327.52	383.01	0.672025	5.42e-12	4.04e-11	ENSG00000169062
ENSG00000084733.10_RAB10	117	129	141	120	255	211	192	149	409.06	414.99	491.66	388.07	531.79	499.43	544.41	510.42	0.670583	7.92e-16	7.92e-15	ENSG00000084733
ENSG00000181222.15_POLR2A	142	173	179	167	317	259	236	240	184.52	196.4	185.2	231.82	236.18	239.95	216.94	277.17	0.670413	6.59e-20	8.66e-19	ENSG00000181222
ENSG00000080824.18_HSP90AA1	1491	1919	1939	1622	3357	2792	2566.91	2377	1221.52	1451.84	1415.65	1403.38	1618.94	1606.91	1619.77	1684.61	0.6702	9.64e-151	2.38e-148	ENSG00000080824
ENSG00000151239.13_TWF1	54	89	91	86	145.97	137.99	117	108	326.58	436.32	377.25	488.25	506.29	646.86	541.78	624.18	0.66948	3.57e-09	2e-08	ENSG00000151239
ENSG00000172725.13_CORO1B	15	10	20	16	25	26	22	24	23.65	14.55	26.33	26.66	27.28	28.17	27.1	31.81	0.669176	0.00405953	0.00860291	ENSG00000172725
ENSG00000136824.18_SMC2	40	45	39	37	76	68	59	53	22.31	23.43	31.82	22.85	24	27.29	26.62	28.41	0.669083	3.03e-06	1.13e-05	ENSG00000136824
ENSG00000013810.18_TACC3	69	88	97	72	153	127	130	108	91.04	111.61	121.18	95.3	149.76	143.99	172.75	137.27	0.66808	3.15e-10	1.97e-09	ENSG00000013810
ENSG00000100813.14_ACIN1	710	961	951	837	1672	1436	1267	1118	639.32	785.83	784.69	815.16	880.3	886.86	871.66	883.77	0.667239	1.11e-74	7.95e-73	ENSG00000100813
ENSG00000176783.14_RUFY1	43	41	38	26	58	61	59	57	153.05	132.87	92.91	82.47	93.86	137.45	144.21	193.1	0.667064	9.41e-05	0.000271765	ENSG00000176783
ENSG00000175203.15_DCTN2	34	34	36	27	68	54	43	43	83.05	52.87	57.77	45.18	87.08	72.91	51.01	66.65	0.667017	2.71e-05	8.59e-05	ENSG00000175203
ENSG00000146414.15_SHPRH	24	13	20	19	30.69	27.59	30.36	32	6.37	4.91	4.22	4.97	4.92	5.12	6.05	8.02	0.666637	0.00450726	0.00945199	ENSG00000146414
ENSG00000090520.11_DNAJB11	58.78	70.92	66.58	63.05	115.13	82.41	114.97	99.1	110.95	123.66	110.94	125.51	116.45	101.38	156.37	148.18	0.666489	1.95e-06	7.47e-06	ENSG00000090520
ENSG00000158987.20_RAPGEF6	27	31	26	37	53	47	50	42	18.97	24.68	19.8	29.71	25.1	27.94	34.08	31.68	0.666099	7.98e-05	0.000233841	ENSG00000158987
ENSG00000149806.10_FAU	41	50	52	36	107	53	75	49	289.27	377.67	345.03	273.83	474.75	281.68	430.01	340.16	0.665931	9.95e-05	0.000286238	ENSG00000149806
ENSG00000104611.11_SH2D4A	22	43	43	37	85	47	46	52	59.33	103.54	103.71	60.95	126.9	71.57	72.32	136.28	0.665581	0.000164396	0.000454393	ENSG00000104611
ENSG00000170315.13_UBB	47.51	58.33	59.98	72.24	98.68	100.35	98.13	80.36	194.96	234.16	220.29	303.21	285.84	370.27	385.27	318.73	0.665228	9.29e-07	3.74e-06	ENSG00000170315
ENSG00000146729.9_NIPSNAP2	15	33	20	21	45	29	31	36	26.38	43.88	26.06	31.62	37.36	29.29	34.61	46.39	0.663818	0.00182433	0.00415861	ENSG00000146729
ENSG00000243156.7_MICAL3	23.73	20	19	17.37	38.2	31.92	31	25.77	23.39	15.32	12.52	22.76	13.29	12.65	14.56	22.44	0.663704	0.0011044	0.00263377	ENSG00000243156
ENSG00000044115.20_CTNNA1	94	119	112	107	216	187	151	130	115.27	92.49	122.05	242.7	94.54	138.62	104.54	127.78	0.662965	2.12e-13	1.79e-12	ENSG00000044115
ENSG00000111912.19_NCOA7	23	19	22	20	37	42	27	27	23.66	64.85	28.31	14.53	30.83	83.63	35.91	51.43	0.662965	0.000847315	0.00205684	ENSG00000111912
ENSG00000118680.12_MYL12B	126	154	171	139	281	250	217	186	426.99	477.8	509.37	491.28	528.55	565.83	548.04	520.24	0.662708	5.72e-18	6.61e-17	ENSG00000118680
ENSG00000116717.11_GADD45A	49	40	47	63	91	86	73	65	120.69	96.95	107.48	165.08	126.9	156.06	139.02	149.13	0.662583	6e-06	2.14e-05	ENSG00000116717
ENSG00000240682.9_ISY1	181	215	186	201	372.61	313.78	293.06	259.8	183.69	205.98	149.64	229.14	156.44	171.84	171.82	183.63	0.662383	1.34e-21	1.94e-20	ENSG00000240682
ENSG00000051341.13_POLQ	15	16	19	17	35	23	27	21	17.19	4.37	14.83	11.62	5.83	4.7	9.65	6.07	0.661831	0.00293492	0.00643334	ENSG00000051341
ENSG00000112972.14_HMGCS1	242	269	273.62	244	483	425	363	356	193.83	195.64	198.45	211.92	242.7	244.53	217.5	285.56	0.661504	5.58e-29	1.15e-27	ENSG00000112972
ENSG00000204435.13_CSNK2B	17	25	29	15	41	36	33	26	57	85.66	86.59	55.64	71.24	95.3	85.93	69.2	0.661198	0.000761814	0.00186095	ENSG00000204435
ENSG00000049449.8_RCN1	125	148	162	143	256	246	215	197	142.7	150.26	158.14	166.19	159.81	186.74	188.02	183.02	0.661125	8.03e-17	8.52e-16	ENSG00000049449
ENSG00000166794.4_PPIB	48	57	51	42	96.97	79	70	67	151.81	166.52	143.28	140.54	170.83	168.1	165.49	175.56	0.660524	3.33e-07	1.44e-06	ENSG00000166794
ENSG00000048649.13_RSF1	41	68	63	59	99	94	100	72	10.17	16.49	27.12	32.36	24.82	20.59	21.81	14.03	0.660004	4.43e-07	1.89e-06	ENSG00000048649
ENSG00000124571.17_XPO5	23	31	40	25	67	36	41	44	11.39	14.17	17.57	13.07	22.82	12.37	18.19	23.87	0.659771	0.000330323	0.00086622	ENSG00000124571
ENSG00000103485.17_QPRT	57	86	82	77	141	150	100	86	69.79	100.47	92.06	102.64	97.71	126.56	93.19	88.85	0.659441	1.74e-07	7.84e-07	ENSG00000103485
ENSG00000143751.9_SDE2	206	246	272	245	444	399	356	331	140.45	154.75	164.5	176.39	172.43	188.45	185.91	191.32	0.658963	1.78e-26	3.32e-25	ENSG00000143751
ENSG00000113558.18_SKP1	56	58	68	69	106	127	92	71	232.98	231.27	270.91	295.43	246.06	366.36	280.09	242.86	0.657813	3.41e-06	1.26e-05	ENSG00000113558
ENSG00000137200.12_CMTR1	81	122	107	104	193	179	151	130	180.36	245.97	213.8	251.52	245.8	280.75	252.11	245.27	0.657452	1.71e-12	1.31e-11	ENSG00000137200
ENSG00000163528.12_CHCHD4	35	38	37	34	82	60	37	48	78.65	77.82	73.82	80.78	103.48	91.16	62.79	90.12	0.656623	8.13e-05	0.000237655	ENSG00000163528
ENSG00000184357.4_HIST1H1B	247	270	287	258	539	430	367	338	1571.47	1589.1	1624.9	1741.13	1857.09	1802.65	1700.66	1730.91	0.656516	7.81e-29	1.6e-27	ENSG00000184357
ENSG00000112237.12_CCNC	20	15	16	15	28	31	28	17	75.07	61.23	34.92	63.93	55.68	67.52	81.96	46.91	0.656046	0.00404017	0.00856858	ENSG00000112237
ENSG00000265241.6_RBM8A	26	33.58	20.22	32.95	59.31	36.49	37.64	44.04	111.58	157.16	70.46	129.35	143.36	113.6	105.16	163.49	0.654529	0.00084472	0.00205146	ENSG00000265241
ENSG00000196369.11_SRGAP2B	31.26	26.77	32.94	28.45	71.59	47.37	32.59	36.38	45.45	39.91	37.95	30.55	78.92	64.24	39.42	64.72	0.654151	0.000430507	0.00110542	ENSG00000196369
ENSG00000119720.17_NRDE2	14.01	21	20	13.02	33	21.01	29	24	40.65	45.13	47.87	49.69	29.67	21.15	24.12	17.16	0.653503	0.0031242	0.00680692	ENSG00000119720
ENSG00000136527.17_TRA2B	108	148	143	125	245	224	188	167	109.23	132.34	134.36	148.73	192.06	243.43	278.98	211.7	0.653078	1.32e-15	1.3e-14	ENSG00000136527
ENSG00000125844.15_RRBP1	79	102	110	83	207	145	134	102	101.66	108.51	111.89	119.81	156.31	143.54	134.86	110	0.652778	1.53e-09	8.94e-09	ENSG00000125844
ENSG00000151876.12_FBXO4	27	36	26	30	54	48	43	42	68.03	128.73	64.19	92.02	101.71	141.87	144.96	130.82	0.652077	9.62e-05	0.000277481	ENSG00000151876
ENSG00000068400.13_GRIPAP1	48	69	71	54	122	87	88	83	43.31	58.72	57.1	52.41	66.71	55.1	61.63	64.33	0.650992	2.84e-08	1.41e-07	ENSG00000068400
ENSG00000221978.11_CCNL2	29	27	28	30	50	39	49	41	49.39	47.69	42.72	58.01	45.82	44.8	65.6	58.16	0.650926	0.00018285	0.000500553	ENSG00000221978
ENSG00000245532.7_NEAT1	1182	1440	1465	1266	2629.32	2127	1928	1720	1915.37	2127.17	1879.04	2057.83	3097.03	2867.85	3156.78	3308.44	0.650783	3.61e-137	6.31e-135	ENSG00000245532
ENSG00000124383.8_MPHOSPH10	98	102	127	112	223	169	149	148	282.34	204.61	208.33	248.41	310.31	253.16	315.81	277.6	0.650283	7.86e-13	6.24e-12	ENSG00000124383
ENSG00000144827.8_ABHD10	23	28	34	24	59	45	34	33	90.34	75.18	79.9	55.77	114.23	91.09	76.7	90.03	0.649668	0.000201727	0.000548905	ENSG00000144827
ENSG00000110955.8_ATP5B	136	183	185	170	328	275	218	236	238.05	362.75	265.88	350.79	513.29	497.34	449.94	524.58	0.649155	3.47e-18	4.11e-17	ENSG00000110955
ENSG00000136930.12_PSMB7	57	56	65	51	105	85	86	83	206.5	187.43	209.22	195.55	211.16	207.92	232.49	248.07	0.648636	7.52e-08	3.59e-07	ENSG00000136930
ENSG00000112984.11_KIF20A	44	58	50	33	86	84	60	60	41.78	49.18	41.37	30.07	44.99	56.16	49.28	51.29	0.648528	2.93e-06	1.09e-05	ENSG00000112984
ENSG00000103037.11_SETD6	35	36.84	52.54	31.92	67	59	55	64	57.12	75.21	73.5	72.48	51.27	57.57	65.73	73.25	0.648464	3.74e-05	0.000116279	ENSG00000103037
ENSG00000167088.10_SNRPD1	811	970.99	1072.99	838	1836	1434	1279	1238.99	695.72	724.83	806.48	737.46	1473.04	1361.14	1447.61	1371.14	0.648277	1.39e-53	6.46e-52	ENSG00000167088
ENSG00000175387.15_SMAD2	62	57	69	50	97	100	90	86	122.16	154.8	128.32	85.02	155.73	148.85	197.97	185.51	0.648214	4.19e-07	1.79e-06	ENSG00000175387
ENSG00000100219.16_XBP1	33	37	37	27	59	52	49	50	61.94	54.92	63.59	45.88	69.84	67.15	68.26	74.95	0.648156	3.94e-05	0.000122148	ENSG00000100219
ENSG00000108424.9_KPNB1	252	283	303	271	529	462	400.48	346	1007.22	844.31	944.08	1042.39	908.62	996.32	968.3	930.82	0.647737	3.68e-30	8.02e-29	ENSG00000108424
ENSG00000167112.9_TRUB2	32	33	48	31	67	73.57	52	33	14.81	17.28	19.71	25.2	17.7	23.64	18.48	12.98	0.647506	0.000331593	0.00086913	ENSG00000167112
ENSG00000046604.12_DSG2	47	54	45	50	111	80	68	48	27.01	22.6	23.32	25.34	28.74	28.25	34.3	32.63	0.647385	1.19e-05	4.04e-05	ENSG00000046604
ENSG00000146731.10_CCT6A	176	222	200	181	375	274	317	254	234.63	241.76	184.13	197.63	243.68	202.66	266.22	254.87	0.647186	8.64e-17	9.08e-16	ENSG00000146731
ENSG00000197728.9_RPS26	15.92	31	29.79	31	47.68	50	30	41	44.02	145.1	111.1	108.41	81.48	93.67	70.45	116.58	0.647137	0.000860179	0.00208434	ENSG00000197728
ENSG00000164934.13_DCAF13	82	111	127	99	210	163	154	129	340.82	401.09	430.08	410.03	414.75	391.96	414.73	416.17	0.646746	1.74e-12	1.34e-11	ENSG00000164934
ENSG00000122705.16_CLTA	27	46	46	42	73	69	54	56	86.26	135.75	133.17	140.46	129.57	149.04	129.84	148.54	0.646363	7.03e-06	2.47e-05	ENSG00000122705
ENSG00000005022.5_SLC25A5	69	83	80.98	70	139	118	114	103	204.83	195.07	183	188.41	198.14	204.6	218.53	218.42	0.645664	7.58e-10	4.57e-09	ENSG00000005022
ENSG00000137074.18_APTX	18	23	22	15	30	37	24	31	88.91	107.82	90.82	81.22	78.2	120.07	98.57	149.73	0.645335	0.00278146	0.00613914	ENSG00000137074
ENSG00000178952.10_TUFM	128	174	172	136	302	209	233	210	186.26	226.26	215.05	202.46	243.95	202.65	249.79	250.37	0.64518	5.11e-15	4.83e-14	ENSG00000178952
ENSG00000185787.14_MORF4L1	114	140	146	140	265	210	190	179	534.72	538.1	605.73	708.2	705.37	647.23	573.46	663.09	0.644284	1.14e-15	1.13e-14	ENSG00000185787
ENSG00000140319.10_SRP14	38	30	43	40	61	57	61	57	120.79	101.54	124.52	146.28	107.99	152.04	168.66	186.99	0.644238	7.21e-05	0.000213103	ENSG00000140319
ENSG00000119922.9_IFIT2	25	41	31	31	61	49	57	33	21.34	31.12	25.13	29.92	31.69	30.63	39.82	25.51	0.643856	0.000172222	0.000473611	ENSG00000119922
ENSG00000204568.11_MRPS18B	28	46	37	33	68	57	56	44	59.69	90.86	70.1	75.16	84.51	86.54	94.71	80.72	0.643856	2.33e-05	7.48e-05	ENSG00000204568
ENSG00000187109.13_NAP1L1	252	282	231	247	499	408	348	326	408.93	416.97	324.77	415.74	458.29	446.96	413.89	431.17	0.643628	1.64e-18	1.99e-17	ENSG00000187109
ENSG00000127483.17_HP1BP3	46	35	35	30	70	61	48	49	131.33	73.44	85.64	73.87	87.69	92.55	77.27	106.91	0.643065	4.78e-05	0.000146294	ENSG00000127483
ENSG00000101166.15_PRELID3B	36	82	78	64	122	104	99	81	38.69	81.33	75.06	72.66	79.71	88.63	100.42	73.53	0.642968	9.35e-07	3.77e-06	ENSG00000101166
ENSG00000175756.13_AURKAIP1	72	96	116	92	168	149	160	110	347.92	417.91	479.54	463.05	443.07	485.26	575.29	433.48	0.642628	3.85e-09	2.16e-08	ENSG00000175756
ENSG00000141562.17_NARF	33	48	45	40	81	59	59	60	62.58	86	71.25	88.95	94.69	71.45	92.8	96.8	0.641769	6.01e-06	2.14e-05	ENSG00000141562
ENSG00000125821.11_DTD1	22	22	24	16	40	31	29	31	50.25	46.39	48.67	38.64	51.29	48.35	50	58.23	0.641106	0.00130621	0.00306648	ENSG00000125821
ENSG00000167815.11_PRDX2	155	202	211	169	349	303	264	233	555.92	678.27	682.2	652.97	693.47	733.56	706.59	689.68	0.640642	1.39e-20	1.91e-19	ENSG00000167815
ENSG00000177239.14_MAN1B1	19	24	31	28	50	34	44	31	21.6	26.93	36.66	45.45	37.14	35.74	45.67	32.22	0.640458	0.00040206	0.00103679	ENSG00000177239
ENSG00000170421.12_KRT8	2621.03	3169	3208.02	2733.02	5628.03	4585	4347	3726	4572.05	5098.91	4947.81	5046.6	5569.89	5491.6	5752.89	5422.59	0.640407	2.88e-200	1.3e-197	ENSG00000170421
ENSG00000167775.10_CD320	185	252	257	219	465	351	337	270	739.87	778.96	844.3	898.73	988.18	934.01	974.05	867.69	0.640249	3.35e-22	4.99e-21	ENSG00000167775
ENSG00000167996.15_FTH1	431.98	560.98	581	448.99	1009	808	704	630	1419.57	1607.22	1737.02	1460.34	2099.69	1990.1	1888.25	1930.41	0.639349	7.45e-41	2.42e-39	ENSG00000167996
ENSG00000100902.10_PSMA6	47	64	58	54	106	98	61.82	80.89	197.18	245.18	231.45	211.82	252.61	235.99	186.88	293.56	0.636686	1.29e-06	5.1e-06	ENSG00000100902
ENSG00000077232.17_DNAJC10	23	28	34	34	45	54	44	42	84.64	47.3	71.06	91.4	92.59	116.17	120.46	64.43	0.636564	0.000336998	0.00088287	ENSG00000077232
ENSG00000203485.12_INF2	25	30	24	22	51	40	34	32	28.27	26.93	21.29	23.74	25.52	21.53	22.73	19.44	0.636409	0.000471243	0.00120431	ENSG00000203485
ENSG00000132199.18_ENOSF1	26	39	42	32.02	68	57	52	39	27.02	50.13	53.27	59.96	54.67	61.65	65.18	55.06	0.635739	4.16e-05	0.000128483	ENSG00000132199
ENSG00000066279.17_ASPM	23	42	42	34	54	62	51	52	8.35	13.75	13.23	14.64	11.83	16.91	15.15	15.35	0.635236	0.000134019	0.000374825	ENSG00000066279
ENSG00000124193.14_SRSF6	164	184	196	196	357	267	279	246	227.58	234.87	192.4	308.49	321.51	295.77	352.16	330.03	0.634782	4.31e-18	5.06e-17	ENSG00000124193
ENSG00000198604.10_BAZ1A	59	62	69	67	109	112	99	79	84.55	97.65	96.21	93.96	64.14	80.17	96.45	64.88	0.63462	6.44e-08	3.1e-07	ENSG00000198604
ENSG00000163918.10_RFC4	38	33	50	33	94	57	41	47	121.82	189.64	251.73	220.19	150.72	155.2	81.49	103.93	0.63408	0.000514812	0.00130155	ENSG00000163918
ENSG00000105321.12_CCDC9	65	76	67	64	129	110	94	89	90.47	104.25	85.68	94.11	138.23	114.51	139.95	126.61	0.633636	1.13e-08	5.95e-08	ENSG00000105321
ENSG00000091640.7_SPAG7	30	34	29	34	58	61	49	29	100.43	93.4	73.9	114.6	104.9	133.84	118.95	78.05	0.633367	0.000390922	0.0010124	ENSG00000091640
ENSG00000055332.16_EIF2AK2	41	51	50	36	92	61	64	59	24.87	44.37	39.52	44.44	33.16	23.5	48.22	29.7	0.632791	3.95e-06	1.45e-05	ENSG00000055332
ENSG00000100580.7_TMED8	37	35	42	35	61	59	56	55	12.41	10.83	12.5	12.4	11.69	13.75	14.43	15.69	0.632581	2.45e-05	7.82e-05	ENSG00000100580
ENSG00000004961.14_HCCS	31	45	43	45	84	55	56	59	98.79	132.8	128.3	149.15	158.58	124.05	145.5	167.53	0.631133	1.14e-05	3.89e-05	ENSG00000004961
ENSG00000124532.14_MRS2	20	21	32	20	43	35	30	36	24.05	20.5	31.49	29.24	33.69	29.69	33.87	35.83	0.630766	0.0008935	0.00216411	ENSG00000124532
ENSG00000182224.11_CYB5D1	35.36	51.43	46.12	37.54	84.75	63.34	64.76	51	42.7	69.3	56.33	61.71	46.39	34.21	38.67	34.96	0.630369	6.93e-06	2.44e-05	ENSG00000182224
ENSG00000026508.17_CD44	37	31	36	42	67	56	54	49	41.74	48.66	43.31	65.11	98.66	60.65	82.7	69.42	0.630354	3.17e-05	9.96e-05	ENSG00000026508
ENSG00000119596.17_YLPM1	36	40	49	34	82	57	64	43	23.66	19.84	21.09	20.85	25.69	20.52	28.06	20.03	0.629632	1.59e-05	5.29e-05	ENSG00000119596
ENSG00000133606.10_MKRN1	63	73	88	74	150	136	99	76	143.13	200.12	205.29	165.42	189.73	221.14	188.57	149.53	0.629454	2.44e-07	1.08e-06	ENSG00000133606
ENSG00000145569.5_FAM105A	27	26	20	17	39	35	37	28	20.51	18.22	13.48	13.64	16.86	18.4	21.51	18.02	0.627088	0.00119399	0.00282874	ENSG00000145569
ENSG00000144199.11_FAHD2B	15	24.88	22	19	41.79	25.73	24	33.34	38.36	55.89	49.88	51.79	60.36	43.72	45.58	68.6	0.626456	0.00286811	0.00630473	ENSG00000144199
ENSG00000120159.11_CAAP1	25	21	21	25	45	30	33	34	25.1	30.5	20.56	45.5	46.91	33.37	39.31	44.78	0.626185	0.00104705	0.00250514	ENSG00000120159
ENSG00000099995.18_SF3A1	201	279	270	219	468	339	359	328	104.09	141.47	141.4	129.76	148.01	129.22	142.61	144.22	0.624612	9.43e-20	1.23e-18	ENSG00000099995
ENSG00000106682.14_EIF4H	260	348	353	319	602	529	432	409	286.46	348.92	339.15	365.43	372.88	397.3	361.23	377.11	0.623516	1.52e-29	3.22e-28	ENSG00000106682
ENSG00000105671.11_DDX49	34	50	61	40	80	80	66	59	134.3	159.92	214.54	198.45	170.39	144.02	186.9	178.2	0.623437	4.06e-06	1.48e-05	ENSG00000105671
ENSG00000131470.14_PSMC3IP	125.5	154.4	170.45	146.32	271.73	233.75	212.6	200.83	348.99	408.54	453.98	460.34	380.85	406.55	434.09	432.25	0.62299	5.14e-16	5.19e-15	ENSG00000131470
ENSG00000134371.10_CDC73	95	110	130	102	196	174	163	140	51.02	54.51	61.93	57.84	60.04	64.82	67.14	63.83	0.622973	3.99e-12	3.01e-11	ENSG00000134371
ENSG00000085760.14_MTIF2	77	92	116	80	163	132	133	134	97.11	117.1	143.69	113.54	122.69	135.22	131.25	147.29	0.622674	6.47e-09	3.54e-08	ENSG00000085760
ENSG00000140694.16_PARN	31	25	19	31	47	47	37	32	74.57	30.99	39.35	41.52	50.75	75.15	36.55	48.88	0.620808	0.00145816	0.00339091	ENSG00000140694
ENSG00000168461.12_RAB31	49	68	64	72	114	117	89	69	192.37	520.74	183.6	234.1	441.39	363.59	253.68	368.6	0.620633	1.48e-06	5.81e-06	ENSG00000168461
ENSG00000184110.14_EIF3C	567.56	686.92	731.06	594.64	1270.38	995.81	918.9	781.81	1517.25	1291.42	1425.08	1337.5	1669.18	1379.22	1590.52	1398.48	0.62054	4.63e-52	2.11e-50	ENSG00000184110
ENSG00000178209.14_PLEC	753	1036	1003	867	1817	1327	1349	1131	131.76	166.23	155.52	160.15	180.62	160.96	182.37	167.62	0.620147	2.21e-25	3.85e-24	ENSG00000178209
ENSG00000150459.12_SAP18	22	26	22	25	47	41	30	28	27.82	29.99	24.4	33.21	34.37	35.32	29.5	29.51	0.619969	0.000987784	0.00237339	ENSG00000150459
ENSG00000139697.13_SBNO1	68	88	95	75	162	127	101	111	40.57	49.06	49.18	45.7	51.98	51.21	43.27	53.8	0.619939	1.2e-08	6.27e-08	ENSG00000139697
ENSG00000124570.17_SERPINB6	61	87	88	77	145	126	97	113	136.31	178.28	173.17	179.11	185.07	195.39	171.17	220.49	0.619874	4.81e-09	2.66e-08	ENSG00000124570
ENSG00000196230.12_TUBB	457	601.77	584.83	521	1054	792	775	703	481.71	585.83	547.73	580.58	631.21	576.85	624.12	626.55	0.61882	1.09e-37	3.11e-36	ENSG00000196230
ENSG00000204394.12_VARS	157	183	193	145	319	256	265	201	284.24	472.69	389.67	364.9	547.8	487.29	654.53	489.73	0.618613	1.39e-16	1.44e-15	ENSG00000204394
ENSG00000100106.19_TRIOBP	32	44	36	30	73	50	61	34	38.43	50.11	39.42	40.98	50.04	40.33	56.69	33.88	0.618437	0.000242943	0.000650928	ENSG00000100106
ENSG00000086061.15_DNAJA1	350	434	483	397	794	651	581	528	420.17	480.81	514.48	503.47	540.38	538.85	531.72	534.76	0.618103	2.61e-40	8.12e-39	ENSG00000086061
ENSG00000116560.10_SFPQ	888	1005	1091	968	1828	1570	1380	1287	3000.16	2962.01	3206.14	3275.73	3619.11	3811.11	3651.53	3738.21	0.617925	6.85e-81	5.39e-79	ENSG00000116560
ENSG00000135525.18_MAP7	136	171	218	139	318	268	223	210	149.05	172.61	221.14	174.04	203.91	203.35	194.5	202	0.617899	1.47e-14	1.34e-13	ENSG00000135525
ENSG00000110200.8_ANAPC15	35.87	48.98	56.97	52.97	92.91	62.9	71.63	71.48	169.2	192.81	226.35	307.33	233.14	184.72	233.69	251.62	0.61784	7.34e-06	2.57e-05	ENSG00000110200
ENSG00000141101.12_NOB1	89	113	136	115	217	168	151	159	170.17	181.16	223.26	223.5	234.59	200.21	198.96	231.81	0.617502	1.07e-11	7.72e-11	ENSG00000141101
ENSG00000168003.16_SLC3A2	243	266	285	191	486	372	362	291	429.53	502.49	497.22	374.57	577.8	482.02	546.96	543.54	0.617308	1.85e-16	1.9e-15	ENSG00000168003
ENSG00000136463.7_TACO1	35	32	37	29	52	63	48	41	74.4	62.8	69.82	65.17	62.14	91.57	77.14	72.9	0.617143	0.000230666	0.000620795	ENSG00000136463
ENSG00000100664.10_EIF5	88	100	125	105	187	162	144	148	181.65	172.94	319.15	373.92	226.75	281.35	228.36	290.28	0.616821	4.7e-11	3.2e-10	ENSG00000100664
ENSG00000080986.12_NDC80	14	22	18	21	36	29	21	29	20.52	32.21	21.3	33.64	27.18	26.63	21.32	32.58	0.616671	0.0036217	0.00776304	ENSG00000080986
ENSG00000185591.9_SP1	18	32	25	30	53	43	33	32	17.29	18.53	14.42	22.39	26.13	32.23	20.04	21.34	0.616671	0.000575617	0.00144184	ENSG00000185591
ENSG00000196924.14_FLNA	184	220	196	186	372	272	296	265	97.69	118.86	115.84	197.12	105.24	96.45	113.72	121.6	0.616432	1.6e-16	1.65e-15	ENSG00000196924
ENSG00000161011.19_SQSTM1	145.67	179.59	200.4	174.68	337.34	251.66	262.85	221.79	456.18	541.11	558	550.5	520.13	480.72	509.76	464.28	0.616383	2.72e-17	2.99e-16	ENSG00000161011
ENSG00000103035.10_PSMD7	1770	2075	2183	1837	3659	3177	2786	2431	3216.18	3480.5	3520.79	3527.92	3750.54	3962.57	3837.85	3707.07	0.615874	6.23e-139	1.13e-136	ENSG00000103035
ENSG00000113552.15_GNPDA1	21	28	28	19	47	45	28	27	53.57	58.2	54.33	45.3	96.22	109.49	82.77	95.02	0.61471	0.00103738	0.00248377	ENSG00000113552
ENSG00000123562.16_MORF4L2	95	118	138	84	208	187	141	130	196.89	206.89	267.3	195.72	315.52	255.25	206.75	251.03	0.614507	3.53e-10	2.2e-09	ENSG00000123562
ENSG00000117399.13_CDC20	27	28	32	26	55	40	39	39	48.88	59.22	57.5	70.85	61.14	49.66	53.53	59.23	0.614449	0.000374266	0.000972983	ENSG00000117399
ENSG00000072682.18_P4HA2	21	27	33	17	54	31	31	34	31.28	32.33	43.77	23.32	38.59	30.07	30.66	39.97	0.614109	0.00179137	0.00409207	ENSG00000072682
ENSG00000139343.10_SNRPF	68	87	69	93	149	120	130	86	166.26	195.8	144.66	235.8	195.12	188.68	230.03	165.95	0.613502	1.58e-06	6.15e-06	ENSG00000139343
ENSG00000165912.15_PACSIN3	100	106	144	124	217	155	210	143	161.52	158.03	206.42	211.65	197.96	171.98	263.04	194.11	0.613094	3.31e-07	1.43e-06	ENSG00000165912
ENSG00000096401.7_CDC5L	92	103	110	117	190	167	144	144	37.71	38.94	39.99	50.63	44.47	47.53	45.32	50.16	0.612056	6.01e-11	4.05e-10	ENSG00000096401
ENSG00000103194.15_USP10	32	36	22	35	53	52	44	42	100.25	119.29	60.15	152.97	110.65	130.39	165.14	201.69	0.611645	0.000474998	0.00121277	ENSG00000103194
ENSG00000131504.15_DIAPH1	92	98	87	83	186	139	136	89	50.15	54.94	54.38	51.74	77.87	51.64	67.75	63.8	0.611435	2.5e-07	1.1e-06	ENSG00000131504
ENSG00000163468.14_CCT3	1070	1315	1279	1149	2318	1773	1684	1577	7266.71	8169.48	7701.72	8246.39	8473.3	7945.82	8467.15	8920.83	0.6112	3.71e-56	1.85e-54	ENSG00000163468
ENSG00000243207.6_PPAN-P2RY11	191.54	251.27	220.11	185.26	364.85	339.4	325.1	266.1	229.5	276.31	234.01	234.49	247.84	276.97	296.96	268.99	0.611011	7.62e-17	8.12e-16	ENSG00000243207
ENSG00000068394.10_GPKOW	44	43	48	51	87	71	65	61	76	68.56	73.58	93.1	84.78	84.16	85.18	88.45	0.610588	5.81e-06	2.07e-05	ENSG00000068394
ENSG00000131778.18_CHD1L	40	25	37	29	61	46	52	41	46.57	25.54	60.85	34.87	37.67	34.31	40.52	37.15	0.610433	0.00040092	0.00103434	ENSG00000131778
ENSG00000137073.21_UBAP2	45	61	56	64	114	81	71	79	72.06	120.14	85	120.07	96.75	95.16	92.49	97.32	0.610274	1.43e-06	5.62e-06	ENSG00000137073
ENSG00000181019.12_NQO1	31	51	49	40	85	55	63	58	80.7	83.13	114.01	103.72	89	104.4	125.19	124.02	0.610053	1.59e-05	5.27e-05	ENSG00000181019
ENSG00000137996.12_RTCA	19	25	27	24	49	42	28	26	38.29	41.8	43.06	55.09	51.75	52.6	42.7	43.87	0.610053	0.00121344	0.00286607	ENSG00000137996
ENSG00000025796.13_SEC63	32	63	45	31	86	67	55	53	13.14	23.87	28.26	13.44	57.57	25.8	42.75	37.54	0.610053	0.000110583	0.000314963	ENSG00000025796
ENSG00000149925.17_ALDOA	302	356	368	379	676	532	506	429	856.87	878.41	911.4	1184.85	1097.33	1122.66	1178.41	1092.95	0.609062	1.07e-22	1.65e-21	ENSG00000149925
ENSG00000101911.12_PRPS2	17	26	26	30	43	44	35	29	30.99	46.86	38.17	57.95	37.27	40.59	33.28	38.97	0.609048	0.000976463	0.00235036	ENSG00000101911
ENSG00000184205.14_TSPYL2	245	251	281	254	493	398	358	323	258.9	242.83	266.7	285.08	293.43	285.25	288.28	288.8	0.608557	2.56e-24	4.24e-23	ENSG00000184205
ENSG00000142168.14_SOD1	24	34	39	27	57	45	38	49	89	121.21	126.15	113.84	119.08	123.35	109.45	149.37	0.608046	0.000229545	0.000618084	ENSG00000142168
ENSG00000163636.10_PSMD6	46	66.93	69	51	89	98	87	81	103.11	156.15	134.93	151.37	114.25	185.17	194.85	157.12	0.607923	3.57e-06	1.32e-05	ENSG00000163636
ENSG00000141504.11_SAT2	17	20	26	21	37	27	36	28	143.44	159.45	160.92	162.32	163.38	137.7	175.94	171.05	0.607683	0.00245032	0.00546609	ENSG00000141504
ENSG00000127616.17_SMARCA4	307	362	351	286	642	499	437	410	185.41	226.04	208.74	186.81	285.28	248.65	226.64	248.87	0.606163	2.58e-27	4.93e-26	ENSG00000127616
ENSG00000244038.9_DDOST	26	31	35.06	25.27	52.76	47.33	43.26	35	42.73	49.59	57.34	47.97	43.61	47.42	48.28	52.35	0.604139	0.000373677	0.000971919	ENSG00000244038
ENSG00000123575.8_FAM199X	20	20	19	16	33	33	30	18	8.81	9.28	5.91	7.32	6.61	8.04	8.08	5.37	0.604071	0.00445938	0.0093697	ENSG00000123575
ENSG00000087365.15_SF3B2	663	761	843	710	1400	1126	1032	967	1296.08	1469.64	1354.9	1368.1	1702.37	1519.68	1542.22	1736.46	0.604059	1.57e-65	1.01e-63	ENSG00000087365
ENSG00000024048.10_UBR2	67	72	50	63	122	118	72	71	73.85	72.63	47.8	64.61	66.03	75.91	56.5	64.79	0.603921	7.47e-05	0.00022026	ENSG00000024048
ENSG00000116133.11_DHCR24	36	53.83	44	34	65	70	64	56	22.84	31.51	24.76	22.78	42.86	32.85	36.91	30.14	0.603497	5.16e-05	0.000157048	ENSG00000116133
ENSG00000114054.13_PCCB	21	37.43	30	29.09	52	40	43.53	43	36.51	53.37	42.36	49.66	71.49	44.48	61.04	92.72	0.60326	0.000377709	0.000980994	ENSG00000114054
ENSG00000197043.13_ANXA6	19	34	49	37	65	59	40	47	20.71	34.2	50.07	47.12	42.86	46.82	41.17	46.61	0.602158	0.00070173	0.00172584	ENSG00000197043
ENSG00000100629.16_CEP128	26	40	32	43	61	51	46	56	15.78	25.9	16.31	32.65	19.99	20.33	27.13	27.31	0.601916	0.000384812	0.000998009	ENSG00000100629
ENSG00000177565.16_TBL1XR1	30	35	33	24	50	44	43	48	71.9	73.51	78.54	90.18	60.17	52.16	98.11	100.51	0.600644	0.000346343	0.000905601	ENSG00000177565
ENSG00000100201.20_DDX17	73	97	116	90	177	139	136	118	77.29	99.02	113.61	122.04	121.03	106.92	121.57	123.69	0.600229	1.52e-09	8.88e-09	ENSG00000100201
ENSG00000116288.12_PARK7	41	44	50	57	86	100	50	55	235.03	199.47	238.57	298.9	241.27	336.05	159.08	232.67	0.599913	0.000637623	0.00158616	ENSG00000116288
ENSG00000204498.10_NFKBIL1	21	31	23	22	50	31	28	38	47.12	63.98	45.64	52.11	62.77	47.34	47.27	71.23	0.59976	0.00227017	0.00508934	ENSG00000204498
ENSG00000164902.13_PHAX	105	128	132	125	241	159	180	162	369.96	435.97	434.51	472.06	511.07	365.97	457.43	417.14	0.598637	7.06e-11	4.71e-10	ENSG00000164902
ENSG00000100296.13_THOC5	16	33	32	28	52	44	33	36	55.72	84.03	120.38	104.27	87.39	108.12	57.86	139.83	0.598138	0.000694974	0.00171078	ENSG00000100296
ENSG00000080608.9_PUM3	32	40	40	34	68	57	42	54	39.55	45.62	43.86	44.39	47.63	48.56	39.56	56.28	0.598078	8.65e-05	0.000251579	ENSG00000080608
ENSG00000050405.13_LIMA1	95	100	111	97	183	152	140	135	95.41	93.11	97.68	101.39	105.09	112.24	113.43	116.02	0.598029	1.98e-10	1.27e-09	ENSG00000050405
ENSG00000160201.11_U2AF1	135.23	162.35	223.1	108.64	245.35	338.66	186.32	180.96	489.07	532.73	689.96	395.99	493.68	818.53	509.81	539.09	0.596091	0.000250924	0.000670325	ENSG00000160201
ENSG00000011295.15_TTC19	22	23	30	17	38	30	36	35	20.46	21.83	24.65	17.34	22.83	22.51	34.25	30.99	0.595379	0.00238177	0.00532412	ENSG00000011295
ENSG00000112339.14_HBS1L	83	60	72	69	136	118	98	77	168.94	170.12	180.67	137.95	291.69	285.18	206.05	209.77	0.595087	5.73e-06	2.04e-05	ENSG00000112339
ENSG00000196262.13_PPIA	142	146.86	154.97	118.89	263	203.85	205.98	177	691.75	649.71	637.53	547.89	696.52	656.77	701.44	691.15	0.594757	2.13e-13	1.79e-12	ENSG00000196262
ENSG00000164402.13_SEPT8	19	28	24	33	57	34	31	35	27.72	40.4	37.2	52.6	39.67	37.34	41.07	51.31	0.594181	0.00263256	0.00583584	ENSG00000164402
ENSG00000128228.4_SDF2L1	31	51	51	44	86	67	56	58	134.6	208.07	200.24	206.19	205.82	195.07	180.24	206.41	0.59309	1.85e-05	6.07e-05	ENSG00000128228
ENSG00000105135.15_ILVBL	24	25	47	28	49	55	45	38	75.88	77.88	177.32	117.49	120.33	153.46	154.42	119.52	0.592698	0.00164938	0.00379491	ENSG00000105135
ENSG00000164924.17_YWHAZ	93	97	103	99	202	140	137	112	174.33	155.96	171.52	218.91	308.18	290.34	258.08	251.21	0.592304	4.37e-09	2.43e-08	ENSG00000164924
ENSG00000103994.16_ZNF106	63	77	89	71	147	117	98	90	121.79	119.02	141.28	156.89	201.35	188.42	202.06	170.74	0.59136	2.76e-08	1.38e-07	ENSG00000103994
ENSG00000182004.12_SNRPE	14	20	24	25	42	37	27	19	51.69	68.41	78.89	105.09	94.24	92.85	74.77	58.17	0.590745	0.0047622	0.00992903	ENSG00000182004
ENSG00000179295.17_PTPN11	222	249	267	221	451	369	295	329	265.57	268.59	234.83	313.01	368.54	328.14	329	364.5	0.590468	1.21e-18	1.48e-17	ENSG00000179295
ENSG00000060138.12_YBX3	163	197	178	170	347	245	226	247	370.97	426.15	387.44	413.76	472.64	416.75	459.36	526.06	0.589032	2.48e-13	2.07e-12	ENSG00000060138
ENSG00000031698.12_SARS	55	82	47	60	119	98	75	75	94.82	154.59	84.01	108.71	130.77	112.39	98.57	119.5	0.588899	3.12e-05	9.83e-05	ENSG00000031698
ENSG00000113649.11_TCERG1	119	161	149	137	236	244	196	175	195.38	206.38	178.6	201.84	227.49	284.61	210.41	253.43	0.588357	4.63e-12	3.48e-11	ENSG00000113649
ENSG00000143401.14_ANP32E	1652	1898	1995	1774	3174	2924	2603	2302	1492.71	1595.69	1530.85	1728.88	1605.34	1874.31	1840.74	1764.02	0.588178	3.62e-44	1.3e-42	ENSG00000143401
ENSG00000127314.17_RAP1B	276.99	356.97	386.79	325.9	631.25	466.62	490.5	434.98	1667.79	2096.08	2237.69	2440.11	1984.27	1797.77	2215.15	2084.81	0.587371	8.76e-22	1.29e-20	ENSG00000127314
ENSG00000105355.8_PLIN3	70	77.87	102	57	154	89	128	90	343.72	320.74	418.05	336.66	379.09	223.1	421.84	434.52	0.587139	7.52e-05	0.000221707	ENSG00000105355
ENSG00000101972.18_STAG2	57	64	62	56	99	90	84	86	52.2	88.82	41.07	49.84	44.81	51.66	54.11	60.2	0.586973	8.69e-07	3.52e-06	ENSG00000101972
ENSG00000136279.20_DBNL	65	88	90	68	145	107	113	102	294.52	322.41	355.26	273.03	295.25	252.08	298.99	345.18	0.586508	2.08e-08	1.05e-07	ENSG00000136279
ENSG00000048991.16_R3HDM1	18	25	23	20	35	37	32	25	50.03	36.97	32.83	40.79	45.94	53.57	23.42	56.32	0.584963	0.00329204	0.00711831	ENSG00000048991
ENSG00000110367.11_DDX6	38	51	27	42	76	61	61	39	44.37	50.28	23.04	40.6	47.96	46.33	53.19	40.5	0.584963	0.000821975	0.0020025	ENSG00000110367
ENSG00000173486.12_FKBP2	31	45	50	30	61	60	65	48	136.7	215.62	204.29	168.81	171.33	198.58	264.32	191.12	0.584963	0.000212945	0.000576823	ENSG00000173486
ENSG00000114867.20_EIF4G1	399	462	451	436	835	629	604	553	237.72	273.57	234.84	258.91	260.75	273.87	261.71	293.15	0.584412	1.41e-28	2.84e-27	ENSG00000114867
ENSG00000213551.4_DNAJC9	31.77	37.89	42	34.66	67.11	66.39	46.89	39	29.1	32.02	34.13	33.53	34.94	42.04	32.83	30.22	0.584371	0.000127791	0.000359444	ENSG00000213551
ENSG00000259781.1_HMGB1P6	1051.1	1250.9	1323.96	1121.78	2118.06	1963.49	1615.48	1418.37	7336.69	8079.52	8226.57	8309.57	7963.42	8982.77	8169.21	7925.1	0.583704	6.01e-38	1.74e-36	ENSG00000259781
ENSG00000131263.12_RLIM	53	54	66	58	116	83	85	62	36.88	33.1	39.11	42.85	45.1	41.22	42.96	37.58	0.582879	1.68e-06	6.51e-06	ENSG00000131263
ENSG00000147274.14_RBMX	163	189	184	152	332	256	232	210	271.51	272.29	274.01	232.72	272.98	262.06	293.45	272.11	0.582164	9.86e-16	9.77e-15	ENSG00000147274
ENSG00000175931.12_UBE2O	44	35	53	37	83	61	56	53	28.05	22.19	46.19	48.36	36.99	30.28	31.81	27.5	0.582114	4.26e-05	0.000131327	ENSG00000175931
ENSG00000180818.4_HOXC10	30	40	53	32	70	63	49	50	45.73	60.01	71.69	58.94	62.36	68.52	64.27	75.34	0.581857	8.71e-05	0.000253044	ENSG00000180818
ENSG00000119707.13_RBM25	615	733	688	656	1213	1082	917	816	515.49	572.5	512.55	583.5	595.83	663.32	604.05	603.67	0.581385	1.52e-34	3.84e-33	ENSG00000119707
ENSG00000122406.12_RPL5	471	578	609	554	1080	835	780	614	1562.57	1772.01	1795	1946.16	1992.55	1872.57	1933.14	1684.62	0.581044	3.24e-21	4.59e-20	ENSG00000122406
ENSG00000168884.14_TNIP2	24	28	28	29	42	51	41	29	35.76	38.94	37.97	45.65	35.4	52.25	46.45	36.35	0.580544	0.00153775	0.00356062	ENSG00000168884
ENSG00000143367.15_TUFT1	41	57	49	59	100	77	50	81	37.26	57.81	62.52	66.3	133.99	144.25	93.43	173.94	0.580286	0.00034804	0.000909241	ENSG00000143367
ENSG00000162775.14_RBM15	32	40	56	48	82	68	61	52	26.85	30.96	41.37	42.19	37.87	38.95	39.14	36.93	0.579487	3.14e-05	9.88e-05	ENSG00000162775
ENSG00000248333.8_CDK11B	50.28	71.12	84.29	66.38	131.23	108.14	80.32	86.8	54.43	71.97	100.76	91.71	87.01	99.78	101.37	83.19	0.579242	4.42e-07	1.88e-06	ENSG00000248333
ENSG00000132153.14_DHX30	164	230	203	211	362	328	286	231	225.87	290.78	248.79	305.86	284.06	318.91	311.8	273.46	0.578998	2.79e-15	2.67e-14	ENSG00000132153
ENSG00000131844.15_MCCC2	34	37	46	39	75	61	52	45	44.39	54.58	54.28	51.83	51.83	50.87	42.3	37.42	0.578784	9.08e-05	0.000263305	ENSG00000131844
ENSG00000145391.13_SETD7	62	87	87	68	142	109	110	93	105.41	117.8	113.93	119.27	132.38	124.99	143.57	132.37	0.578621	4.76e-08	2.33e-07	ENSG00000145391
ENSG00000166710.17_B2M	57	77	73	63	133	109	77	84	261.23	506.19	358.36	328.99	474.15	447.43	384.54	388.69	0.57782	4.2e-07	1.8e-06	ENSG00000166710
ENSG00000174721.9_FGFBP3	46	68	59	43	108	87	64	63	51.21	69.86	58.28	50.57	68.22	66.84	54.36	59.22	0.576029	9.18e-06	3.18e-05	ENSG00000174721
ENSG00000281348.1_AC120114.5	92.83	80.72	83.69	72.69	162.83	116.02	112.07	100.88	863.58	695.62	693.98	718.87	799.72	693.46	740.38	735.93	0.575912	7.81e-07	3.19e-06	ENSG00000281348
ENSG00000182307.12_C8orf33	61	54	74	62	97	105	101	71	64.19	52.44	69.08	78.88	62.16	78.09	90.06	64.36	0.575351	2.56e-05	8.13e-05	ENSG00000182307
ENSG00000106105.13_GARS	40	43	54	53	84	67	59	73	44.89	60.59	55.07	92.07	66.72	94.94	48.24	92.5	0.574803	5.44e-05	0.000164672	ENSG00000106105
ENSG00000101191.16_DIDO1	50	66	55	60	111	77	79	77	45.76	55.42	44.99	53.6	65.16	55.67	62.27	59.85	0.574516	2.32e-06	8.8e-06	ENSG00000101191
ENSG00000142192.20_APP	515	634	641	566	1076	923	783	726	2815.68	3018.35	3103.82	3426.3	3596.35	3629.05	3495.68	3431.97	0.574309	1.14e-48	4.57e-47	ENSG00000142192
ENSG00000198301.11_SDAD1	23	23	26	18	38	32	31	33	21.18	19.8	21.24	19.68	20.72	23.34	23.96	27.8	0.574236	0.00321822	0.00698656	ENSG00000198301
ENSG00000147604.13_RPL7	97.82	75	115	91.82	174.42	141.97	132.81	116	473.91	351.34	506.57	488.07	455.3	461.08	498.27	502.44	0.574129	1.71e-07	7.75e-07	ENSG00000147604
ENSG00000164172.18_MOCS2	63	68	70	65	118	108	84	86	158.98	169.51	146.16	158.55	158.34	195.04	162.83	170.65	0.574074	4.11e-07	1.76e-06	ENSG00000164172
ENSG00000086712.12_TXLNG	31	29	41	30	50	54	39	52	18.95	16.35	22.23	19.36	17.42	22.88	18.27	26.96	0.573907	0.00121784	0.00287521	ENSG00000086712
ENSG00000221867.8_MAGEA3	64	80.56	67.18	66	151.93	90.82	105.93	64.73	111.93	130.04	104.28	121.99	149.88	108.98	140.53	95.01	0.573838	6.79e-05	0.000201836	ENSG00000221867
ENSG00000009307.15_CSDE1	358	448	475	383	759	642	544	531	1167.93	1332.32	1415.95	1356.11	1381.25	1398.23	1285.48	1405.82	0.573356	5.04e-34	1.25e-32	ENSG00000009307
ENSG00000170633.16_RNF34	41	48	68	57	78	88	80	72	66.76	74.54	104.2	99.35	73.2	99.51	105.14	104.12	0.571416	9.62e-05	0.000277481	ENSG00000170633
ENSG00000198826.10_ARHGAP11A	128.54	142.42	157	139.67	277.39	196.8	195.69	173.36	150.57	153.39	156.78	169.71	250.28	267.36	346.04	338.97	0.570992	1.79e-12	1.37e-11	ENSG00000198826
ENSG00000117500.12_TMED5	74	92	84	95.01	159	133	119	101	306.73	370.1	338.32	468.4	352.6	347.53	370.34	296.89	0.569506	8.74e-08	4.14e-07	ENSG00000117500
ENSG00000105202.8_FBL	37	38	39	39	64	62	45	56	140.15	109.05	148.37	127.41	131.79	138.14	114.37	159.34	0.569161	0.000146069	0.000406847	ENSG00000105202
ENSG00000143815.14_LBR	18	30	26	17	40	32	37	26	45.45	102.83	57.53	61.61	34.26	39.4	77.39	35.97	0.569021	0.00335883	0.00725118	ENSG00000143815
ENSG00000166855.9_CLPX	89	112	118	99	164	180	149	127	112.49	130.95	98.15	210.19	195.13	239.66	248.55	221.39	0.568765	1.32e-08	6.87e-08	ENSG00000166855
ENSG00000196526.10_AFAP1	68	74	85	71	144	114	102	82	60.32	57.76	46.82	67.27	53.81	50.43	47.86	41.34	0.568734	1.13e-07	5.25e-07	ENSG00000196526
ENSG00000114853.13_ZBTB47	38	59	47	39	93	57	66	55	27.35	39.17	30	29.64	38.11	28.41	36.37	33.54	0.566449	9.3e-05	0.000268873	ENSG00000114853
ENSG00000101365.20_IDH3B	83	86	82	82	140	119	113	121	229.94	244.65	250.13	272.21	216.44	246.88	264.47	294.39	0.566065	7.61e-07	3.11e-06	ENSG00000101365
ENSG00000130816.14_DNMT1	120	148	121	121	226	212	160	157	333.53	458.92	312.1	291.86	329.67	418.69	350.56	348.34	0.565979	1.9e-10	1.22e-09	ENSG00000130816
ENSG00000154832.14_CXXC1	55	66	82	72	110	96	99	102	268.4	320.71	325.81	401.54	334.08	363.88	405.16	453.85	0.565597	7.1e-06	2.49e-05	ENSG00000154832
ENSG00000143614.9_GATAD2B	31	44	30	35	62	64	41	40	61.41	80.29	53.16	55.38	72.72	133.26	109.29	70	0.564204	0.000694291	0.00170999	ENSG00000143614
ENSG00000105379.9_ETFB	34	39	44	42	67	59	58	51	139.21	147.56	157.97	182.08	154.52	160.09	176.43	172	0.563634	0.000124143	0.000350821	ENSG00000105379
ENSG00000116044.15_NFE2L2	24	38	32	19	50	44	43	30	25.52	55.14	30.19	31.59	49.9	72.8	66.28	40.11	0.563525	0.00125195	0.00294802	ENSG00000116044
ENSG00000169764.15_UGP2	23	25	22	20	40	30	35	28	39.03	43.64	36.64	46.04	100.95	85.07	111.71	131.49	0.563429	0.00391138	0.0083182	ENSG00000169764
ENSG00000170142.11_UBE2E1	23	24	21	20	35	35	28	32	80.84	58.07	45.99	55.19	49.73	61.92	60.52	78.34	0.562936	0.00436876	0.00918642	ENSG00000170142
ENSG00000168906.12_MAT2A	34	54.97	48	38.97	73.94	68.93	53	63.94	46.1	98.6	55.07	59.25	49.22	61.48	50.7	80.41	0.562373	7.17e-05	0.000212145	ENSG00000168906
ENSG00000205609.12_EIF3CL	46.44	39.08	83.94	39.36	85.62	64.19	80.1	78.19	41.73	32.41	66.91	37.35	43.74	39.88	55.02	59.44	0.561139	0.00352009	0.00756318	ENSG00000205609
ENSG00000140983.13_RHOT2	30	44	46	38	77	61	51	44	109.38	127.46	168.73	144.6	187.13	134.32	153.57	182.12	0.560405	0.000143748	0.000400794	ENSG00000140983
ENSG00000143793.12_C1orf35	94	102	116	106	192	162	147	115	499.45	515.25	543.03	548.12	569.98	602.86	521.56	469.1	0.559427	1.92e-09	1.11e-08	ENSG00000143793
ENSG00000136636.12_KCTD3	59	52	56	59	99	93	84	57	43.85	33.11	41.05	47.95	44.03	51.87	47.37	35.67	0.559199	2.28e-05	7.32e-05	ENSG00000136636
ENSG00000105401.8_CDC37	311	337	361	318	642	500	427	385	1012.82	990.08	1027.42	999.13	1011.72	1061.19	874.19	936.99	0.558262	1.45e-21	2.09e-20	ENSG00000105401
ENSG00000183520.11_UTP11	28	32	31	36	56	48	47	36	65.75	77.82	58.59	67.82	48.58	47.92	85.93	61.81	0.55821	0.000690411	0.00170264	ENSG00000183520
ENSG00000187164.19_SHTN1	22	39	36	30	47	54	46	40	25.21	42.59	37.69	37.67	30.32	40.49	39.29	32.45	0.55821	0.000974683	0.00234816	ENSG00000187164
ENSG00000197312.11_DDI2	24	36	39	26	62	48	39	35	14.76	17.23	17.51	26.52	22.16	16.22	24.08	30.59	0.557778	0.000769377	0.00187774	ENSG00000197312
ENSG00000135480.15_KRT7	30	34	37	38.95	70	50	53	33	75.17	155.93	88.86	83.75	109.13	158.54	90.02	220.43	0.557733	0.000483035	0.00123097	ENSG00000135480
ENSG00000138668.18_HNRNPD	1385	1652	1684	1347	2793	2038	2184	1915	5180.97	5185.01	4871.98	4998.26	5304.57	4440.44	5788.04	5607.39	0.557439	5.7e-19	7.16e-18	ENSG00000138668
ENSG00000163283.6_ALPP	171	199	206	174.99	346.88	281	261	215.92	334.39	285.32	330.45	366.07	325.96	387.72	371.72	346.93	0.55692	8.77e-16	8.74e-15	ENSG00000163283
ENSG00000122952.16_ZWINT	63	83	87	56	127	121	90	87	116.49	130.07	159.68	93.27	132.73	167.57	136.61	133.91	0.556393	7.14e-07	2.94e-06	ENSG00000122952
ENSG00000136450.12_SRSF1	172	267	208.82	222.78	380.87	319.15	312.93	266.98	323.56	495.83	351.09	447.49	452.61	448.06	508.09	451.29	0.555983	2.1e-12	1.6e-11	ENSG00000136450
ENSG00000126777.17_KTN1	111	141	123	99	211	173	180	132	73.22	90.02	69.61	65.97	78.2	77.56	82.65	67.95	0.5542	1.73e-09	1e-08	ENSG00000126777
ENSG00000103550.13_KNOP1	87	110	83	95	165	142.18	123	120.41	412.61	500.73	356.26	538.31	452.49	483.26	481.17	445.9	0.554088	1.22e-07	5.64e-07	ENSG00000103550
ENSG00000160679.12_CHTOP	378	456	473	375	794	563	601	511	705.9	801.32	841.7	779.91	925.04	789.83	925.55	871.3	0.553749	4.25e-19	5.35e-18	ENSG00000160679
ENSG00000039523.19_RIPOR1	25	32	30	22	49	34	38	39	150.24	198.15	172.79	114.69	121.12	139.9	153.83	192.08	0.553744	0.00183473	0.0041795	ENSG00000039523
ENSG00000184164.14_CRELD2	25	26	32	24	52	36	40	29	58.18	56.37	65.08	59.58	61.77	56.6	67.01	38.53	0.553154	0.00204674	0.00462092	ENSG00000184164
ENSG00000011243.17_AKAP8L	136	186	171	132	305	238.98	196	177	237.5	282.93	236.58	223.55	309.39	277.99	257.74	254.83	0.553034	1.05e-11	7.63e-11	ENSG00000011243
ENSG00000211460.11_TSN	54	79	80	76	140	100	94	90	111.92	189.56	229.61	253.44	257.72	216.33	245.14	249.87	0.552995	4.07e-07	1.75e-06	ENSG00000211460
ENSG00000099901.16_RANBP1	860.25	1060.94	1075.61	865.11	1795.9	1350.93	1319.95	1198.95	3867.94	4418.82	4285.21	4118.69	4480.14	4102.34	4431.64	4451.66	0.552947	5.4e-37	1.52e-35	ENSG00000099901
ENSG00000070814.17_TCOF1	182	237	248	213	419	322	293	257	118.29	139.23	144.7	150.81	152.97	142.09	149.09	134.27	0.552914	1.59e-17	1.78e-16	ENSG00000070814
ENSG00000101158.13_NELFCD	59	68	69	68	115	109	73	90	116.85	102.39	77.74	158.25	89.23	107.27	79.76	120.59	0.551796	4.59e-06	1.67e-05	ENSG00000101158
ENSG00000131981.15_LGALS3	41	36	44	34	63	50	63	51	207.89	121.16	226.73	191.07	211.55	130.08	261.47	256.73	0.550424	0.000475308	0.00121299	ENSG00000131981
ENSG00000186480.12_INSIG1	32	46	49	28	81	44	51	51	36.82	62.18	58.3	31.96	54.23	33.39	39.15	41.4	0.550424	0.0011176	0.0026629	ENSG00000186480
ENSG00000174231.16_PRPF8	54	49	63	58	96	70	94	68	21.84	20.45	29.55	29.68	25.49	32.94	25.52	31	0.550197	0.000101376	0.000290725	ENSG00000174231
ENSG00000131473.16_ACLY	75	111	97	107	182	159	109	121.01	46.89	63.83	56.29	70.64	65.41	68.87	52.9	68.59	0.550042	6.63e-07	2.74e-06	ENSG00000131473
ENSG00000096063.15_SRPK1	54	50	61	49	95	78	73	67	41.45	35.02	31.42	30.22	45.13	32.13	38.11	41.31	0.548552	1.55e-05	5.16e-05	ENSG00000096063
ENSG00000188739.14_RBM34	48.88	57	64	34.97	100.75	76	60.83	62	155.71	153.49	148.88	111.67	171.41	170.03	170.66	194.1	0.548373	5.02e-05	0.000152994	ENSG00000188739
ENSG00000275895.6_U2AF1L5	134.77	131.65	105.9	192.36	290.65	145.34	200.68	189.04	507.47	464.77	338.53	797.36	628.85	392.72	591.32	570.64	0.548202	0.00300758	0.00657666	ENSG00000275895
ENSG00000124783.12_SSR1	32	38	51	50	65	86	53	46	64.57	73.15	100.31	94.12	81.47	125.78	99.6	73.56	0.547932	0.00219236	0.0049251	ENSG00000124783
ENSG00000153187.18_HNRNPU	3703.36	4365.21	4472.39	3918	7661.87	5590.07	5773.61	5032.01	3196.21	3472.23	3405.81	3587.36	3781.19	3337.87	3837.36	3679.33	0.547617	2.37e-29	4.94e-28	ENSG00000153187
ENSG00000100815.12_TRIP11	22	26	31	25	40	50	36	26	15.42	6.21	21.42	15.51	18.54	15.92	8.93	11.02	0.547488	0.00422998	0.00892576	ENSG00000100815
ENSG00000169217.8_CD2BP2	28	24	37	26	53	46	38	31	44.25	21.11	69.69	27.36	58.77	54.28	51.14	47.29	0.546827	0.00159561	0.00368684	ENSG00000169217
ENSG00000165502.6_RPL36AL	26	36	42	48	67	63	47	45	142.07	181.89	204.12	278	199.81	228.59	188.51	199.51	0.546488	0.000564322	0.00141681	ENSG00000165502
ENSG00000010256.10_UQCRC1	110	113	121	110	212	165	170	116	352.66	463.3	282.78	467.23	469.19	431.27	423.88	381.91	0.546317	8.53e-09	4.6e-08	ENSG00000010256
ENSG00000280789.1_PAGR1	93.12	128.28	156.31	118.31	234.17	168.98	156.93	164.12	165.39	210.3	246.39	222.08	234.54	205.86	211.37	244.6	0.54599	4.17e-09	2.33e-08	ENSG00000280789
ENSG00000167880.7_EVPL	25	38	39	33	54	53	47	43	9.95	14.29	13.75	13.85	12.26	14.63	14.35	14.53	0.545236	0.000650236	0.00161458	ENSG00000167880
ENSG00000164032.11_H2AFZ	44	51	57	42	92	66	73	52	195.86	206.62	241.82	178.06	224.93	189.25	195.86	150.56	0.544745	4.43e-05	0.000136287	ENSG00000164032
ENSG00000168137.15_SETD5	25	31	27	26	44	50	31	34	97.89	61.16	32.95	46.3	72.31	84.5	83.4	81.67	0.544699	0.00221299	0.00496732	ENSG00000168137
ENSG00000265590.9_AP000275.2	115.71	160.63	147.94	141.01	263.92	196.08	200.11	164.45	480.81	616.84	546.38	620.45	605.5	547.24	617.41	561.07	0.544633	2.39e-11	1.67e-10	ENSG00000265590
ENSG00000198746.12_GPATCH3	27	28	38	36	62	39	43	44	36.96	35.38	46.17	52.07	48.05	36.76	44.81	50.74	0.543362	0.00110712	0.00263909	ENSG00000198746
ENSG00000174775.16_HRAS	52	56	58	42	82	78	69	74	224.36	216.78	218.52	184.53	184.93	215.94	211.88	254.96	0.542734	3.22e-05	0.000100964	ENSG00000174775
ENSG00000170606.14_HSPA4	330	470	424	390	731	594	546	480	274.9	373.21	346.41	360.26	327.67	341.94	312.88	304.2	0.542634	5.4e-25	9.26e-24	ENSG00000170606
ENSG00000023191.16_RNH1	32	31	35	38	59	53	56	30	89.93	77.05	88.58	101.16	93.99	105.2	116.2	68.88	0.541894	0.00174301	0.00399169	ENSG00000023191
ENSG00000122674.11_CCZ1	31.34	33.15	44.46	44.72	68.65	64.4	50.3	40.34	51.02	44.86	62.91	67.92	55.17	67.47	53.51	47.35	0.541665	0.000394864	0.00102066	ENSG00000122674
ENSG00000132485.13_ZRANB2	57	60	54	42	81	86	64	79	142.36	115.39	99.82	120.95	102.09	132.69	115.36	154.56	0.541415	0.000222914	0.000602925	ENSG00000132485
ENSG00000132716.18_DCAF8	138	170	164	154	279	245	211	176	1136.81	1020.38	991.66	1206.01	836.86	888.27	1048.52	841.51	0.541288	1.33e-12	1.03e-11	ENSG00000132716
ENSG00000275052.4_PPP4R3B	41	39	33	43	78	56	43	50	23.16	21.98	30.18	24.39	26.28	22.09	19.05	24.62	0.541146	0.000733896	0.00179843	ENSG00000275052
ENSG00000089597.16_GANAB	40	52	60	48	82	69	84	56	56.17	237.06	87.6	79.18	49.32	65.86	78.17	54.25	0.541019	0.000102332	0.000293157	ENSG00000089597
ENSG00000106344.8_RBM28	637	743	797	656	1302	1118	916	786	213.37	283.85	291.18	348.72	339.12	373.52	317.1	319.75	0.541014	5.93e-25	1.01e-23	ENSG00000106344
ENSG00000137409.19_MTCH1	30	46	42	47	64	64	57	55	49.82	66.39	57.55	75.17	52.15	63.63	62.29	67.02	0.540568	0.000227722	0.000613786	ENSG00000137409
ENSG00000198763.3_MT-ND2	622	763	729.91	626.86	1183	1125.88	905	774	2068.62	2344.11	2156.49	2206.1	2188.27	2533.36	2251.27	2129.5	0.540514	1.03e-18	1.28e-17	ENSG00000198763
ENSG00000158710.14_TAGLN2	122	150	175	117	278	177	191	174	276.53	358.08	438.14	316.84	427.45	404.24	452.98	503.76	0.539929	8.27e-09	4.47e-08	ENSG00000158710
ENSG00000185624.14_P4HB	168.65	246	237	165	400.3	289	271	227	819.63	1266.37	983.61	691.07	1400.6	1655.22	1455.39	1343.52	0.539895	3.64e-11	2.51e-10	ENSG00000185624
ENSG00000161203.13_AP2M1	250	303	278	270	541	372	386	301	983.83	1333.2	902.53	1160.42	1779.45	1082.37	1638.82	1119.49	0.539257	6.34e-13	5.09e-12	ENSG00000161203
ENSG00000205542.10_TMSB4X	123	151	154	135	231	207	181	199	969.16	989.07	1216.35	1151.34	923	1008.51	1123.85	1337.33	0.538966	2.13e-10	1.36e-09	ENSG00000205542
ENSG00000198042.10_MAK16	166	207	190	177	315.98	286	246	227	139.08	134.73	128	135.53	142.34	149.91	134.86	144.04	0.538713	2.16e-14	1.95e-13	ENSG00000198042
ENSG00000130347.12_RTN4IP1	25	29	39	29	50	41	49	37	45.04	48.22	62.36	55.21	50.79	50.65	66.93	55.92	0.536868	0.00143853	0.00334814	ENSG00000130347
ENSG00000183207.13_RUVBL2	96	103	119	95	187	146	147	119	228.16	254.55	298.77	273.73	202.68	185.95	209.97	194.07	0.536414	1.23e-08	6.44e-08	ENSG00000183207
ENSG00000173692.12_PSMD1	129	151	146	107	245	238	149	141	148.48	156.7	158	113.68	132.89	162.35	107.29	121.83	0.536333	1.12e-06	4.47e-06	ENSG00000173692
ENSG00000197785.13_ATAD3A	45.32	58.85	53.6	52.17	83.16	69.99	80.13	71.08	51.63	61.92	54.22	62.65	53.78	54.86	69.68	68.41	0.535802	4.69e-05	0.000143633	ENSG00000197785
ENSG00000175792.11_RUVBL1	65	69	110	94	145	144	109	92	110.82	108.59	166.46	169.38	139.52	175.84	149.86	137.53	0.535759	6.83e-05	0.00020293	ENSG00000175792
ENSG00000102103.15_PQBP1	401	443	442	423	799	568	567	542	1848.92	1795.76	1599.86	2003.93	1758.5	1540.72	1678.34	1796.29	0.534859	3.29e-16	3.34e-15	ENSG00000102103
ENSG00000126653.17_NSRP1	169	179	248	184	338	265	276	251	251.74	225.74	272.51	255.02	238.66	223.56	256.1	258.5	0.534777	5.8e-11	3.91e-10	ENSG00000126653
ENSG00000099341.11_PSMD8	42	72	60	60	109	82	72	76	100.67	162.52	125.34	150.75	150.68	142.1	131.98	156.31	0.534777	1.29e-05	4.37e-05	ENSG00000099341
ENSG00000179091.4_CYC1	88	118	135	119	218	161	147	140	219.29	274.08	300.79	310.87	316.22	291.32	282.97	296.75	0.533888	4.3e-09	2.39e-08	ENSG00000179091
ENSG00000261150.2_EPPK1	61	60	67	80	119	96	98	75	9.76	8.86	9.51	13.52	10.9	10.69	12.07	10.23	0.533824	1.53e-05	5.09e-05	ENSG00000261150
ENSG00000149929.15_HIRIP3	453	517	578.99	520	927.98	751	683	633	383.06	389.62	421.6	456.09	428.07	421.32	423.67	437.04	0.53362	3.02e-33	7.25e-32	ENSG00000149929
ENSG00000174891.12_RSRC1	127	130	113	95	219	172	152	130	341.25	331.79	286.9	264.13	331.81	325.1	314.48	293.94	0.533376	4.89e-08	2.39e-07	ENSG00000174891
ENSG00000184047.16_DIABLO	50	44	44	41	78	68	60	53	171.54	106.96	96.23	233.08	300.23	310.75	274.85	227.62	0.532993	0.000128009	0.000359871	ENSG00000184047
ENSG00000005175.9_RPAP3	43	71	80	64	118	99	86	70	56.89	85.33	93.22	91.39	90.18	92.02	88.39	79.79	0.531805	5.7e-06	2.03e-05	ENSG00000005175
ENSG00000103549.21_RNF40	91	108	135	109	196	144	157	143	98.71	141.99	104.65	66.17	106.29	120.15	102.54	102.89	0.530765	2.17e-08	1.09e-07	ENSG00000103549
ENSG00000013275.7_PSMC4	28	39	29	30	51	57	33	41	64.09	103.01	56.94	82.11	72.44	87.98	62.97	82.76	0.530515	0.0029609	0.00648504	ENSG00000013275
ENSG00000087087.19_SRRT	565	707	657	607	1123	932	879	729	554.28	638.69	567.16	644.65	628.29	633.16	645.93	610.64	0.530471	4.11e-34	1.03e-32	ENSG00000087087
ENSG00000119335.16_SET	1700	2039	2144	1828	3325	2935	2590	2286	5004.31	5531.4	5575.49	5799.39	5616.63	6026.87	5883.75	5792.78	0.530241	3.92e-97	3.94e-95	ENSG00000119335
ENSG00000123131.12_PRDX4	20	27	41	27	54	46	38	28	69.94	87.22	127.39	108.4	134.27	135.55	136.82	82.25	0.529549	0.00303454	0.00663027	ENSG00000123131
ENSG00000047849.21_MAP4	39	41	44	43	80	62	50	49	21.73	17.69	25.34	23.97	22.2	21.21	16.66	16.72	0.529185	0.000241807	0.000648206	ENSG00000047849
ENSG00000092199.17_HNRNPC	736.99	902	981.98	859	1492.99	1325.99	1125	1076	3636.49	4393.22	4489.43	4518.46	4303.79	4662.54	4224.09	4595.6	0.528607	2.18e-35	5.81e-34	ENSG00000092199
ENSG00000023330.14_ALAS1	57	53	60	45	111	78	73	48	85.99	59.43	68.18	60.97	87.24	105.53	105.39	55	0.527932	0.000255874	0.000682731	ENSG00000023330
ENSG00000111229.15_ARPC3	48	61	88	77	111	104	101	79	165.77	194.22	270.01	281.43	212.97	242.42	260.61	225.44	0.527677	6.4e-05	0.000191273	ENSG00000111229
ENSG00000162928.8_PEX13	28	23	27	24	39	41	37	30	18.16	15.39	14.4	18.25	13.36	17.09	21.29	15.3	0.527247	0.00428296	0.00903052	ENSG00000162928
ENSG00000130764.9_LRRC47	90	102	100	101	182	141	130	113	56.25	58.82	55.44	66.66	64.83	61.08	62.27	59.91	0.526273	6.48e-08	3.12e-07	ENSG00000130764
ENSG00000204628.11_RACK1	464	570	631	503	962	759	734	667	2089.75	2712.39	3104.63	3003.95	4407.73	4114.53	4735.7	4586.99	0.526106	6.74e-33	1.59e-31	ENSG00000204628
ENSG00000082898.16_XPO1	151	131	174	142	260	231	195	175	452.83	369.22	409.27	447.72	523.53	592.32	496.97	454.21	0.525868	3.82e-10	2.37e-09	ENSG00000082898
ENSG00000147813.15_NAPRT	26	31	28	31	55	43	39	30	65.66	69.5	55.68	76.48	56.93	76.34	62.56	50.39	0.525723	0.00239009	0.00534053	ENSG00000147813
ENSG00000013573.16_DDX11	69.73	90.82	92.27	63.95	136.92	107	111.92	99.9	162.06	154.52	176.53	104.67	138.95	132.81	183.5	193.67	0.524775	5.5e-07	2.32e-06	ENSG00000013573
ENSG00000198171.12_DDRGK1	114	128	146	135	237	196	179	140	308.86	347.55	361.13	406.4	376.1	377.5	396.44	340.53	0.523922	6.22e-10	3.76e-09	ENSG00000198171
ENSG00000168924.14_LETM1	116	144	156	137	221	216	202	156	59.58	73.46	77.24	86.4	77	87.25	83.53	65.34	0.523675	9.23e-10	5.51e-09	ENSG00000168924
ENSG00000004478.7_FKBP4	282	376	413	359	630	510	475	440	205.83	253.21	267.4	276.71	261.8	257.75	265.43	272.13	0.523123	1.61e-21	2.3e-20	ENSG00000004478
ENSG00000067057.16_PFKP	62	60	61	53	88	103	65	83	65.85	74.76	67.17	65.8	65.19	76.12	52.7	74.47	0.522498	0.000356857	0.000931298	ENSG00000067057
ENSG00000135486.17_HNRNPA1	1788.34	2153.8	2163.6	1931.93	3563.06	2950.24	2660.7	2369.68	1719.73	1782.44	1777.62	1927.39	2055.52	1959.92	1977.21	2076.15	0.522254	2.49e-119	3.75e-117	ENSG00000135486
ENSG00000204371.11_EHMT2	245	320	322	253	528	431	351	327	172.54	203.55	199.63	183.28	210.12	208.63	186.29	192.9	0.52202	5.13e-18	5.98e-17	ENSG00000204371
ENSG00000091947.9_TMEM101	43	49	56	52	81	79	63	64	86.51	91.01	100.01	110.58	91.71	108.79	95.92	107.81	0.521051	7.82e-05	0.000229992	ENSG00000091947
ENSG00000125753.13_VASP	54	60	59	64	110	73	79	78	87.19	86.16	82.7	102.08	99.66	81.39	94.25	106.91	0.520648	2.79e-05	8.84e-05	ENSG00000125753
ENSG00000129347.19_KRI1	120	135	138	111	216	169	190	148	136	137.28	139.38	130.54	136.58	129.97	163.85	155.74	0.520572	3.76e-09	2.11e-08	ENSG00000129347
ENSG00000134684.10_YARS	31	40	34	47	53	57	52	56	79.1	103.33	73.56	109.93	78.45	112.02	103.87	136.77	0.520257	0.00308208	0.0067233	ENSG00000134684
ENSG00000189241.6_TSPYL1	72	69	82	81	132	114	95	95	59.57	52.67	60.18	70.77	62.12	65.25	60.12	66.54	0.520257	1.17e-06	4.69e-06	ENSG00000189241
ENSG00000121766.15_ZCCHC17	48	57	55	52	75	90	74	65	91.8	98.46	93.52	105.85	78.93	122.28	107.2	103.87	0.520007	0.000159506	0.000441551	ENSG00000121766
ENSG00000250067.11_YJEFN3	26	25	32	30	48	47	36	31	26.17	23.22	28.57	31.89	27.44	32.67	27.67	26.37	0.519671	0.00307915	0.00671961	ENSG00000250067
ENSG00000179218.13_CALR	630	688	741	598	1141	952	943	772	1203.34	1223.43	1207.05	1163.22	1283.22	1283.64	1424.32	1236.82	0.519235	3.86e-24	6.34e-23	ENSG00000179218
ENSG00000125651.13_GTF2F1	225	307	302	261	483	373	370	342	273.21	350.76	340.96	340.58	345.09	331.88	360.91	361.08	0.517995	5.39e-18	6.26e-17	ENSG00000125651
ENSG00000156802.12_ATAD2	87	88	97	86	150	130	118	114	73.26	69.6	70.47	89.88	71.15	76.25	76.64	81.07	0.516184	6.28e-07	2.62e-06	ENSG00000156802
ENSG00000100911.15_PSME2	23	30	36	25	46	43	41	33	1356.62	132.46	150.65	120.01	95.62	114.45	118.46	121.78	0.515838	0.00318888	0.00693119	ENSG00000100911
ENSG00000120948.16_TARDBP	226	273	280	238	466	365	319	304	318.22	296.61	361.81	323.27	376.37	388.55	358.63	421.19	0.515708	1.2e-17	1.36e-16	ENSG00000120948
ENSG00000198363.17_ASPH	141	162	170	154	274	223	202	197	168.54	251.23	293.78	176.97	174.81	247.07	309.89	416.91	0.515033	1.41e-11	1.01e-10	ENSG00000198363
ENSG00000142949.16_PTPRF	45	41	47	40	83	59	54	51	113.32	77.57	85.62	101.82	133.89	95.54	108.48	126.54	0.513739	0.000297576	0.000784136	ENSG00000142949
ENSG00000167553.15_TUBA1C	29.21	34.76	41.47	34.29	56.15	54.59	48.69	40.02	127.28	72.75	125	165	130.93	142.94	157.63	168.89	0.513385	0.00116064	0.00275817	ENSG00000167553
ENSG00000104852.14_SNRNP70	277	365	346	317	585	454	451	372	538.39	650.43	589.26	647.99	636.62	598.72	659.8	607.45	0.512803	3.65e-20	4.89e-19	ENSG00000104852
ENSG00000070047.11_PHRF1	91	115	123	107	181	188	137	116	46.56	53.61	55.8	57.74	52.64	66.52	51.66	50.23	0.512586	2.43e-07	1.08e-06	ENSG00000070047
ENSG00000275700.4_AATF	551	757	781	657	1221	1020	934	742	747.03	947.21	939.6	941.1	937.15	952.16	964	847.48	0.512418	7.5e-19	9.35e-18	ENSG00000275700
ENSG00000114439.18_BBX	129	176	177	147	259	259	188	191	106.22	152.89	116.04	126.36	115.71	136.57	109.59	123.96	0.512048	5.18e-10	3.16e-09	ENSG00000114439
ENSG00000074356.16_NCBP3	78	89	92	79	144	117	119	102	53.8	54.85	50.6	41.48	85.87	76.21	91.77	108.72	0.51201	1.28e-06	5.09e-06	ENSG00000074356
ENSG00000115464.14_USP34	36.55	47.45	49.18	44.96	73	71	53.01	57	10.97	11.55	16.87	13.57	18.36	13.4	9.69	21.78	0.511874	0.000255946	0.000682731	ENSG00000115464
ENSG00000164104.11_HMGB2	622	780	802	703	1183	1072	1004	884	2089.28	2422	2391.92	2485.79	2209.99	2440.56	2527.42	2457.34	0.511145	1.24e-25	2.19e-24	ENSG00000164104
ENSG00000177731.15_FLII	82	122	104	111	182	139	146	130	200.28	264.55	224.41	295.47	204.86	208.92	279.89	251.34	0.510781	1.62e-07	7.37e-07	ENSG00000177731
ENSG00000132436.11_FIGNL1	44	49	58	47	81	69	75	57	32.7	33.63	38.16	37.04	34.54	35.83	42.99	36.12	0.510195	0.000122628	0.000346902	ENSG00000132436
ENSG00000101109.11_STK4	39	50	67	47	91	68	72	58	48.93	49.75	76.51	59.77	68.74	68.58	73.84	66.9	0.50959	0.000102777	0.000294275	ENSG00000101109
ENSG00000065978.18_YBX1	1905.94	2398.9	2433.88	2043.95	3836.76	3374.69	2780.96	2500.89	3909.03	4555.74	4445.09	4459.07	4449.06	4757.16	4378.5	4303.1	0.508423	9.33e-44	3.31e-42	ENSG00000065978
ENSG00000146918.19_NCAPG2	149	189	148	134	261	208	226	186	173.13	263.6	208.12	296.46	368.55	420.54	403.31	379.21	0.506874	1.36e-08	7.05e-08	ENSG00000146918
ENSG00000148842.17_CNNM2	28.04	36	27.01	23	57	34.01	36	35	35.8	43.92	32.81	31.77	42.91	31.38	37.55	41.8	0.506416	0.00448832	0.00941593	ENSG00000148842
ENSG00000198887.8_SMC5	46	48	53	34	85	70	51	51	23.91	257.91	23.95	15.86	21.43	21.47	17.29	19.14	0.505779	0.00027506	0.000730486	ENSG00000198887
ENSG00000081307.12_UBA5	82	94	95	70	164	127	94	99	118.73	144.24	135.49	115.74	163.3	155.45	144.57	139.6	0.505235	9.37e-06	3.23e-05	ENSG00000081307
ENSG00000158234.12_FAIM	30	49	51	35	74	54	55	51	163.64	174.97	158.79	147.52	169.71	133.86	167.11	190.69	0.504043	0.00053967	0.00135996	ENSG00000158234
ENSG00000022277.12_RTFDC1	108	118	134	124	202	165	192	127	357.76	269.02	321.87	424.14	315	437.03	440.03	325.32	0.503202	5.36e-07	2.26e-06	ENSG00000022277
ENSG00000164944.11_VIRMA	99	134	143	128	234	176	172	132	67.97	93.77	87.05	111.46	112.32	82.8	90.42	74.34	0.5025	1.09e-08	5.77e-08	ENSG00000164944
ENSG00000115963.13_RND3	43	47	40	43	85	56	65	39	148.88	138.07	157.3	164.79	168.27	120.56	169.89	112.97	0.50201	0.00125962	0.00296352	ENSG00000115963
ENSG00000121152.9_NCAPH	37	38	53	33	77	53	48	50	65.97	63.82	76.62	65.5	84.72	69	67.03	78.68	0.501973	0.000719255	0.00176654	ENSG00000121152
ENSG00000110917.7_MLEC	60	69	72	66	126	98	92	62	146.1	186.73	93.12	125.1	157.03	141.1	153.25	97.24	0.501546	1.87e-05	6.13e-05	ENSG00000110917
ENSG00000122565.18_CBX3	99	83	98	88	150	129	118.72	123	296.81	232.63	228.05	274.26	227.4	243.94	250.77	285.04	0.500802	7.88e-06	2.75e-05	ENSG00000122565
ENSG00000073111.13_MCM2	172	207	193	185	372	246	244	209	226.04	254.96	229.07	218.03	425.04	228.39	308.76	285.1	0.500593	5.01e-10	3.08e-09	ENSG00000073111
ENSG00000131051.22_RBM39	274	364	375	328	609	480	419	388	902.97	1124.48	994.1	1203.95	1102.44	943.79	899.01	993.07	0.49965	3.71e-20	4.96e-19	ENSG00000131051
ENSG00000180329.13_CCDC43	35	34	39	30	63	56	37	39	49.09	44.06	63.89	44.46	89.03	86.57	57.45	71.27	0.498806	0.00175661	0.00401944	ENSG00000180329
ENSG00000072110.13_ACTN1	64	75	62	51	115	78	89	74	48.62	57.99	71.21	41.13	58.35	50.58	50.24	45.16	0.498454	6.63e-05	0.000197756	ENSG00000072110
ENSG00000178988.10_MRFAP1L1	24	39	43	37	65	54	43	40	46.18	65.35	71.4	75.25	67.22	69.18	61.91	63.72	0.49834	0.00146482	0.00340494	ENSG00000178988
ENSG00000172057.9_ORMDL3	24	24	37	29	49	37	36	39	64.77	30.61	45.37	42.34	38.32	35.2	37.86	45.39	0.498027	0.00453522	0.00949594	ENSG00000172057
ENSG00000123983.13_ACSL3	51	54	62	32	75	79	60	67	58.75	85.33	114.28	58.08	74.76	65.21	58.05	99.13	0.497802	0.00101041	0.00242561	ENSG00000123983
ENSG00000075415.12_SLC25A3	64	62	55	53	115	80	70	65	178.29	163	140.06	156.96	192.65	151.65	179.48	158.93	0.495957	0.000141491	0.000395111	ENSG00000075415
ENSG00000092853.13_CLSPN	119	147	139	129	258	187	151	157	67.86	76.74	69.58	76.9	85.79	76.73	70.13	76.37	0.49581	2.04e-08	1.03e-07	ENSG00000092853
ENSG00000149136.8_SSRP1	325	365	386	374	654	545	454	391	1109.81	1009.98	1032.73	1210.77	1078.31	1074.64	1015.31	920.17	0.495342	1.29e-15	1.27e-14	ENSG00000149136
ENSG00000086232.12_EIF2AK1	93.13	152.74	130.7	100.1	208.22	170.92	159.55	132.69	335.88	522.06	463.82	362.53	422.14	454.08	414.1	368.61	0.494139	1.09e-07	5.08e-07	ENSG00000086232
ENSG00000157212.18_PAXIP1	30	35	39	31	50	48	38	54	65.92	106.02	69.81	72.39	82.75	159.16	122	227.69	0.49304	0.00475248	0.00991258	ENSG00000157212
ENSG00000108468.14_CBX1	249	320	357	241	537	450	326	329	1127.76	1423.53	1475.89	1147.44	1302.73	1460.68	1262.82	1352.24	0.49265	1.58e-09	9.18e-09	ENSG00000108468
ENSG00000103342.12_GSPT1	254	308	305	272	488	431	359	323	204.24	248.25	274.09	238.07	379.77	386.08	332.37	404.03	0.491206	1.15e-17	1.31e-16	ENSG00000103342
ENSG00000129460.15_NGDN	67	107	120	89	163	140	132	103	276.6	452.5	495.37	422.73	364.75	393.14	394.08	365.71	0.490262	3.88e-06	1.42e-05	ENSG00000129460
ENSG00000113460.12_BRIX1	81	92.46	84.61	68.13	129.47	126.01	106.13	96.29	160.48	156.34	115.15	174.28	178.32	189.33	205.83	195.67	0.489276	3.1e-06	1.16e-05	ENSG00000113460
ENSG00000171163.15_ZNF692	29	33	34	31	56	42	41	39	101.04	112.97	119.05	110.28	124.02	112.9	108.37	111.3	0.487049	0.00345105	0.0074266	ENSG00000171163
ENSG00000168710.17_AHCYL1	169	197	224	187	324	304	240	221	243.91	199.17	293.18	211.89	197.85	232.04	195.97	205.29	0.487017	6.07e-12	4.51e-11	ENSG00000168710
ENSG00000251562.7_MALAT1	17962	21142	21329	18310	33471	28476	24875	23515	5364.57	5824.71	5649.35	5847.97	5763.23	5967.7	5733.39	6020.23	0.486693	3.08e-106	3.34e-104	ENSG00000251562
ENSG00000128487.16_SPECC1	48	58	71	40	103	77	62	62	51.03	151.77	139.89	78.65	65.09	60.72	65.84	77.06	0.486376	0.000241798	0.000648206	ENSG00000128487
ENSG00000094916.15_CBX5	46	43	56	40	85	60	57	57	44.84	33.09	49.64	37.09	88.9	88.93	99.57	112.56	0.485427	0.000435984	0.00111874	ENSG00000094916
ENSG00000086598.10_TMED2	72	87	86	80	142	111	101	101	80.11	89.47	84.39	109.21	127.11	122.74	113.16	129.21	0.485427	3.16e-06	1.18e-05	ENSG00000086598
ENSG00000123739.10_PLA2G12A	38	45	52	30	74	59	58	40	104.35	120.82	146.41	137.58	157.62	157.2	193.6	141.24	0.485427	0.000894666	0.00216597	ENSG00000123739
ENSG00000149273.14_RPS3	179	229	235	204	376	304	269	236	702.09	818.94	785.3	798.88	840.24	862.58	823.76	799.27	0.484453	2.27e-13	1.91e-12	ENSG00000149273
ENSG00000134644.15_PUM1	70	72	75	52	117	104	73	82	122.02	126.51	151.92	130.06	196.77	192.1	198.69	170.67	0.483126	6.08e-05	0.000182516	ENSG00000134644
ENSG00000086102.18_NFX1	31	37	40	28	67	52	31	40	22.7	25.97	26.16	21.9	28.79	27.61	18.9	24.49	0.482393	0.00470258	0.00982739	ENSG00000086102
ENSG00000143761.15_ARF1	71	65	54	52	103	85	77	73	147.96	106.26	107.83	146.94	147.65	122.41	152.34	134.86	0.482016	0.000198829	0.000541561	ENSG00000143761
ENSG00000143569.18_UBAP2L	317	374	411	321	581	527	450	429	778.28	868.2	960.54	733.19	789.75	754.78	739.82	776.39	0.481656	1.98e-19	2.54e-18	ENSG00000143569
ENSG00000113712.17_CSNK1A1	30.9	36.95	38.96	39.98	59.96	58	49.98	36.99	64.36	101.04	118.01	93.16	73.24	85.35	106.21	62.28	0.481378	0.00190508	0.00432632	ENSG00000113712
ENSG00000115233.11_PSMD14	70	74	87	80	129	120	96	89	105.54	102.08	115.55	126.43	109.96	124.41	110.04	112.89	0.48078	6.43e-06	2.27e-05	ENSG00000115233
ENSG00000103061.12_SLC7A6OS	45.78	38.62	44.08	58	89.83	62.3	62.91	45.03	49.87	23.01	25.26	39.56	115.18	72.67	124.55	79.74	0.479879	0.00281796	0.00620204	ENSG00000103061
ENSG00000115310.17_RTN4	41	58	62	52	80	92	60	65	41.35	54.81	61.19	64.65	49.87	71.04	49.21	58.82	0.47961	0.000553308	0.00139238	ENSG00000115310
ENSG00000087269.15_NOP14	382	450	430	412	718	559	538	519	382.6	401.21	364.87	440.68	398.37	376.16	403.86	454.45	0.479505	2.82e-18	3.36e-17	ENSG00000087269
ENSG00000083720.12_OXCT1	63	77	75	67	128	96	98	71	51.08	57.61	53.95	57.37	59.05	53.86	60.79	48.74	0.478834	1.89e-05	6.17e-05	ENSG00000083720
ENSG00000116062.14_MSH6	642.41	783.95	793.53	694.23	1184.72	1111	921	844	3500.4	3646.74	3524.87	3985.57	3170.84	3694.97	3230.26	3397.94	0.478675	8.45e-26	1.52e-24	ENSG00000116062
ENSG00000177479.19_ARIH2	36	35	50	52	80	54	61	46	68.34	65.82	99.35	81.93	163.11	104.11	168.45	151.12	0.478261	0.00200985	0.00454901	ENSG00000177479
ENSG00000152795.17_HNRNPDL	80	99	107	101	162	135	112	130	175.55	200.15	206.11	186.46	206.76	227.41	197.24	255.22	0.477952	4.2e-06	1.53e-05	ENSG00000152795
ENSG00000197879.14_MYO1C	36	38	37	37	59	66	38	43	54.48	67.21	112.87	49.17	26.18	34.92	21.36	29.54	0.477047	0.00375782	0.00803257	ENSG00000197879
ENSG00000169223.14_LMAN2	29	38	44	37	55	53	50	48	68.46	76.96	73.72	110.14	70.28	88.75	67.91	88.57	0.477047	0.00202136	0.00457123	ENSG00000169223
ENSG00000205339.9_IPO7	83	119	122	100	176	152	124	138	203.12	243.52	159.38	223.55	122.68	83.62	122.67	129.89	0.476651	6.03e-07	2.52e-06	ENSG00000205339
ENSG00000137710.14_RDX	102	130	137	109	217	176	142	130	137.91	177.06	218.22	178.32	249.89	225.84	306.43	225.67	0.476344	7.41e-08	3.55e-07	ENSG00000137710
ENSG00000135269.17_TES	86	87	89	90	135	132	118	104	86.66	80.89	79.56	95.79	79.16	95.5	90.8	93.01	0.474259	1.53e-05	5.11e-05	ENSG00000135269
ENSG00000114857.17_NKTR	31	50	38	38	67	52	47	52	31.37	49.27	30.46	32.67	51.5	39.78	54.68	74.78	0.473564	0.0016078	0.00371025	ENSG00000114857
ENSG00000140416.19_TPM1	100	121	118	112	179	190	129	128	746.31	852.85	769.52	839.33	746.03	891.66	700.62	764.86	0.473035	2.14e-06	8.19e-06	ENSG00000140416
ENSG00000237649.7_KIFC1	105	107	121	100	207	151	135	108	109.13	102.62	111.57	109.78	122.14	108.36	107.12	94.84	0.472998	1.29e-06	5.11e-06	ENSG00000237649
ENSG00000117395.12_EBNA1BP2	384	447	487	420	746	599	571	495	1148.06	1258.4	1316.93	1404.45	1351.94	1310.4	1379.97	1232.7	0.472204	3.71e-24	6.11e-23	ENSG00000117395
ENSG00000182841.12_RRP7BP	44.54	50.76	71.29	49.92	93.87	61.89	66.62	77.92	176.88	190.36	208.29	170.24	227.74	184.86	213.37	292.84	0.471971	0.00121909	0.0028769	ENSG00000182841
ENSG00000140632.16_GLYR1	26	28	39	39	57	47	41	38	73.59	48.9	78.5	92.43	91.7	93.06	69.78	95.77	0.471306	0.00401143	0.00851094	ENSG00000140632
ENSG00000175634.14_RPS6KB2	31	47	42	45	76	62.11	47.02	43.57	52.62	78.6	67.33	82.65	71.68	70.61	60.08	61.46	0.47099	0.00130503	0.00306503	ENSG00000175634
ENSG00000163166.14_IWS1	145	184	200	151	295	253	193	201	143.95	159.81	174.12	150.12	157.79	164.58	138.82	174.05	0.470192	6.04e-10	3.66e-09	ENSG00000163166
ENSG00000167468.16_GPX4	62	68	79	64	134	82	78	84	316.44	278.37	288.66	272.46	309.72	277.43	254.34	354.38	0.469485	0.000158346	0.000438565	ENSG00000167468
ENSG00000075624.13_ACTB	771	910	961	794	1474	1196	1122	963	1224.59	1318.5	1399.53	1343.74	1307.31	1304.36	1323.34	1263.32	0.468715	1.57e-46	5.81e-45	ENSG00000075624
ENSG00000042493.15_CAPG	43	48	56	33	86	60	53	50	141.59	191.27	180.38	132.83	170.19	135.8	147.82	145.5	0.468149	0.000951384	0.00229407	ENSG00000042493
ENSG00000141027.20_NCOR1	40	55	63	45	89	78.76	55	58	47.97	56.45	57.41	48.91	58.42	68.28	46.3	67.21	0.467858	0.000399836	0.00103204	ENSG00000141027
ENSG00000108561.8_C1QBP	298	358	339	270	577	406	395	371	1230.41	1562.7	1330.4	1322.81	1587.61	1331.77	1471.82	1523.68	0.467393	4.91e-12	3.68e-11	ENSG00000108561
ENSG00000148334.14_PTGES2	109	118	131	100	213	142	152	126	501.04	515.53	548.21	516.52	559.4	395.48	514.59	493.64	0.466858	7.35e-07	3.02e-06	ENSG00000148334
ENSG00000183495.13_EP400	79.84	105.84	108.93	89	171	155	114	90	42.19	50.98	59.65	43.95	55.64	63.39	44.83	41.12	0.466352	2.31e-05	7.42e-05	ENSG00000183495
ENSG00000100401.19_RANGAP1	243	282	288	254	444	383	339	307	219.54	238.61	234.24	242.87	227.77	239.41	233.88	235.48	0.465197	2.94e-15	2.81e-14	ENSG00000100401
ENSG00000102317.17_RBM3	55	58	73	51	99	74	80	74	122.45	153.77	134.02	109.3	131.36	120.37	153.86	134.98	0.464404	0.00014801	0.00041183	ENSG00000102317
ENSG00000106244.12_PDAP1	238	301	311	265	487	374	350	325	729.23	780.95	731.37	821.65	935.94	823.68	849.31	876.08	0.462135	1.95e-15	1.88e-14	ENSG00000106244
ENSG00000163904.12_SENP2	51	63	65	45	105	77	60	66	238.99	318.57	315.7	218.16	298.41	256.02	219.47	258.74	0.459432	0.000283395	0.000749319	ENSG00000163904
ENSG00000180398.11_MCFD2	108	111	124	87	200	158	127	106	318.01	381.86	367.59	310.39	486.26	443.14	351.98	437.41	0.458821	6.47e-06	2.28e-05	ENSG00000180398
ENSG00000117877.10_CD3EAP	53.53	52.93	57.52	47.06	82.3	71.09	61	75.59	94.42	76.43	83.16	82.9	73.18	79.53	75.45	99.1	0.458437	0.000680097	0.00167873	ENSG00000117877
ENSG00000204590.12_GNL1	63	82	84	71	131	90	98	93	29.49	32.31	43.95	41.96	39.2	55.32	72.44	42.6	0.457682	2.65e-05	8.43e-05	ENSG00000204590
ENSG00000143549.19_TPM3	475	570	600	469	880	745	669	609	1521.67	1691.53	1752.1	1680.38	1770.93	1721.3	1711.46	1665.39	0.457569	2.33e-27	4.47e-26	ENSG00000143549
ENSG00000108829.9_LRRC59	777.96	944	853	791	1368	1199	1065	985	745.67	834.92	725.35	800.78	744.99	794.12	779.91	798.31	0.455938	1.41e-20	1.93e-19	ENSG00000108829
ENSG00000135521.8_LTV1	181	210	221	193	350	262	263	228	291.6	312.28	315.99	328.58	318.48	289.96	321.82	308.71	0.454372	3.43e-11	2.37e-10	ENSG00000135521
ENSG00000196365.11_LONP1	166	173	185	155	303	230	208	189	141.85	136.96	145.65	139.95	147.18	144.15	137.3	136.78	0.453819	1.54e-09	8.98e-09	ENSG00000196365
ENSG00000173230.15_GOLGB1	85	119	103	97	157	145	135	116	27.16	36.95	30.57	36.74	33.46	38.84	41.91	35.18	0.452924	4.41e-06	1.61e-05	ENSG00000173230
ENSG00000089280.18_FUS	755	977	984	858	1474	1184	1185	1038	1216.11	1467.29	1420.76	1496.27	1386.17	1346.09	1479.83	1442.35	0.449637	1.5e-25	2.64e-24	ENSG00000089280
ENSG00000121390.18_PSPC1	74	112	96	79	154	129	97	113	87.75	122.63	103.35	99.04	123.74	112.62	107.29	127.49	0.449589	5.85e-05	0.000176055	ENSG00000121390
ENSG00000054267.21_ARID4B	61.12	73	85	56.03	127.25	102	85.17	61	58.01	45.51	42.62	38.54	123.88	143.82	169.81	104.89	0.448287	0.000310394	0.000815931	ENSG00000054267
ENSG00000136238.17_RAC1	75.8	73	80	67.94	147.98	97.83	93	66	332.84	307.41	261.37	399.79	401.52	306.47	336.62	207.62	0.448046	0.000585566	0.0014654	ENSG00000136238
ENSG00000179010.14_MRFAP1	70	66	76	77	131	101	82	80	195.63	192.57	183.33	254.97	274.45	227.63	166.47	173.46	0.447126	9.16e-05	0.000265293	ENSG00000179010
ENSG00000089289.15_IGBP1	36	55	54	46	82	75	45	58	65.6	92.52	87.35	88.6	84.24	93.71	62.17	88.66	0.444939	0.00205911	0.00464692	ENSG00000089289
ENSG00000139218.17_SCAF11	70	78	67	51	128	75	77	82	73.48	96.14	98.79	45.87	47.03	35.79	42.97	46.66	0.444563	0.00152533	0.00353346	ENSG00000139218
ENSG00000069345.11_DNAJA2	171	225	236	195	339	307	259	220	243.95	302.21	306.69	283.97	277.09	286.86	293.84	273.59	0.443966	7.49e-11	4.98e-10	ENSG00000069345
ENSG00000125351.11_UPF3B	162	205	187	155	266	254	229	212	197.82	230.28	201.67	200.12	183.55	224.7	212.6	217.5	0.438751	1.34e-08	6.93e-08	ENSG00000125351
ENSG00000196950.13_SLC39A10	37	53	53	41	93	55	53	48	18.08	34.55	30.55	21.68	26.04	18.65	25.79	26.67	0.43644	0.00336827	0.00726576	ENSG00000196950
ENSG00000197694.15_SPTAN1	98	126	126	106	193	146	148	130	65.73	84.71	72.71	110.23	84.61	85.11	86.84	62.32	0.436237	1.42e-06	5.59e-06	ENSG00000197694
ENSG00000005810.17_MYCBP2	31	40	49	34.51	66	60	41	42	48.56	113.88	100.47	77.96	36.85	56.08	39.22	29.77	0.435803	0.0042229	0.00891428	ENSG00000005810
ENSG00000114850.6_SSR3	46	40	52	38	76	50	63	49	241.53	151.06	259.27	191.99	232.54	170.45	274.08	214.32	0.435386	0.0032475	0.00704167	ENSG00000114850
ENSG00000182768.8_NGRN	149	183	204	171	278	254	231	193	147.79	167.27	181.56	181.05	166.19	200.12	203.12	194.73	0.4353	3.35e-09	1.88e-08	ENSG00000182768
ENSG00000148773.13_MKI67	217	243	266	212	367	343	297	261	85.61	90.88	96.42	85.61	66.07	101.72	121.03	159.02	0.434895	1.84e-11	1.3e-10	ENSG00000148773
ENSG00000166441.12_RPL27A	379	425	466	398	689.99	529.84	516	518.99	3052.85	3322.34	3518.6	3646.64	3201.31	2949.51	3187.22	3532.78	0.434893	3.44e-13	2.83e-12	ENSG00000166441
ENSG00000100065.14_CARD10	49	62	51	40	97	68	57	51	33.7	37.59	29.73	27.76	38.97	30.97	28.7	28.42	0.434546	0.00198826	0.00450766	ENSG00000100065
ENSG00000168040.4_FADD	64	83	92	74	132	103	105	83	103.51	123.9	132.05	126.47	120.57	114.43	128.97	112.81	0.434495	4.95e-05	0.000151205	ENSG00000168040
ENSG00000171824.13_EXOSC10	40	63.22	45.81	47.79	79.07	64	70.66	51.76	66.28	69.93	57.16	72.51	59.09	50.84	55.73	44.31	0.431781	0.00188631	0.00428549	ENSG00000171824
ENSG00000111300.9_NAA25	44	54	50	56	76	80	64	55	36.75	43.08	37.59	50.6	35.86	46.79	44.85	43.2	0.430862	0.00119085	0.00282253	ENSG00000111300
ENSG00000174444.14_RPL4	702	868	897	719	1235	1126	972	961	712.12	832.92	824.05	822.39	722.53	795.3	768.18	827.96	0.430576	4.66e-17	5.07e-16	ENSG00000174444
ENSG00000132424.14_PNISR	81	101	96	105	157	122	120	117	55.63	120.95	185.28	113.31	103.93	91.83	94.44	161.42	0.430027	4.09e-05	0.000126497	ENSG00000132424
ENSG00000153827.13_TRIP12	31	38	49	41	65	59	45	45	54.84	25.17	82.03	95.75	62.68	44.74	42.47	54.7	0.428584	0.00436259	0.00917701	ENSG00000153827
ENSG00000072786.12_STK10	41	61	81	57	93	81	81	68	17.86	24.51	57.9	36.8	23.13	24.5	27.09	25.17	0.4285	0.000911013	0.00220162	ENSG00000072786
ENSG00000136819.15_C9orf78	62	86	77	79	128	120	85	76	103.33	132.3	113.46	139.14	120.43	177.98	140.59	138.92	0.42803	0.000198724	0.000541547	ENSG00000136819
ENSG00000146872.17_TLK2	43.87	56.94	64.87	40.86	95.6	63.61	55	63	98.76	95.05	131.94	151.35	176.94	178.5	153.54	129.14	0.424558	0.00209883	0.00472869	ENSG00000146872
ENSG00000179119.14_SPTY2D1	55	85	71	61	116	86	92	71	132.63	230.82	171.75	216.17	188.66	157.39	155.34	240.24	0.42429	0.000239864	0.000643808	ENSG00000179119
ENSG00000176485.11_PLA2G16	116	145	151	151	257	168	176	154	373.95	394.37	424.04	529.36	481.09	409.31	452.23	444.48	0.423342	2.92e-06	1.09e-05	ENSG00000176485
ENSG00000172661.17_WASHC2C	62.93	61.21	66.57	59.59	100.09	84.97	95.89	54.62	214.27	209.88	225.76	221.08	211.69	230.54	254.58	163.37	0.422955	0.00173527	0.00397564	ENSG00000172661
ENSG00000146063.19_TRIM41	140	155	193	153	242	233	205	179	150.45	148.15	171.35	164.51	142.26	161.74	162.88	153.82	0.422334	1.36e-07	6.22e-07	ENSG00000146063
ENSG00000065548.17_ZC3H15	83	104	117	96	160	143	123	110	112.71	130.34	144.49	142.36	127.14	138.16	132.81	125.84	0.422233	1.57e-05	5.23e-05	ENSG00000065548
ENSG00000103415.11_HMOX2	84	95	84	73	140	106	112	92	285.66	299.65	253.78	244.11	239.37	240.04	267.55	227.15	0.421464	5.25e-05	0.000159523	ENSG00000103415
ENSG00000111786.8_SRSF9	59.46	47.11	72	60.93	84.94	85.05	84.83	65.88	209.18	167.72	176.71	183	134.1	160.4	205.79	156.31	0.421199	0.00259035	0.00575869	ENSG00000111786
ENSG00000114302.15_PRKAR2A	68	116	87	89	154	123	107	98	212.2	319.78	234.37	336.78	279.86	282.64	290.59	298.86	0.421036	0.000216295	0.000585313	ENSG00000114302
ENSG00000111640.14_GAPDH	805	981	1051	925	1586	1288	1142	1018	2321.14	2601.23	2712.56	2847.34	2636.86	2620.49	2556.42	2505.96	0.420205	2.85e-35	7.49e-34	ENSG00000111640
ENSG00000177733.6_HNRNPA0	108	132	120	110	191	155	153	129	32.19	36.29	31.72	34.61	32.54	32.11	35.05	32.71	0.418104	3.01e-06	1.12e-05	ENSG00000177733
ENSG00000147687.18_TATDN1	75	89	102	83	165	115	93	93	465.49	473.35	541.65	470.69	528.64	430.79	426.86	490.06	0.417103	0.000284941	0.000752306	ENSG00000147687
ENSG00000078674.17_PCM1	44	49	40	44	75	54	52	55	47.42	40.33	31.05	19.85	29.83	46.58	28.44	27.98	0.415037	0.00366222	0.0078406	ENSG00000078674
ENSG00000163510.13_CWC22	60	84	81	78	110	102	88	104	50.63	81.79	70.65	85.57	66.36	65.79	73.15	90.05	0.415037	0.000579404	0.00145065	ENSG00000163510
ENSG00000138279.15_ANXA7	57	80	89	66	129	105	82	73	199.14	238.03	246.14	210.39	218.14	196.03	177.47	185.69	0.413802	0.000229281	0.00061768	ENSG00000138279
ENSG00000110958.15_PTGES3	109	128	154	106	184	190	156	132	169.75	180.25	209.74	175.64	165.07	200.75	182.25	169.99	0.413585	1.13e-05	3.87e-05	ENSG00000110958
ENSG00000126261.12_UBA2	122	152	158	151	248	184	173	171	416.1	516.91	520.4	570.15	468.46	453.37	414.98	487.06	0.412561	4.51e-07	1.92e-06	ENSG00000126261
ENSG00000130520.10_LSM4	63	56	76	57	104	82	73	75	227.63	174.12	236.93	193.38	190.24	184.74	162.48	200	0.406424	0.000699399	0.00172089	ENSG00000130520
ENSG00000089685.14_BIRC5	50	66	66	58	108	67	76	67	76.11	87.89	98.61	73.95	76.3	82.94	95.47	100.09	0.405992	0.000999448	0.00240036	ENSG00000089685
ENSG00000136950.13_ARPC5L	49	78	58	53	105	78	71	61	118.59	174.31	124.64	130.88	138.57	122.34	123.39	120.12	0.40439	0.00139827	0.00326704	ENSG00000136950
ENSG00000105486.13_LIG1	193	240	248	238	406	285	273	250	195.04	332.41	219.23	244.86	267.33	195.02	196.8	246.65	0.401632	1.23e-08	6.44e-08	ENSG00000105486
ENSG00000112130.16_RNF8	48	56	47	49	69	77	65	53	84.02	54.31	65.83	78.63	47.1	71.81	66.66	65.95	0.400538	0.00408455	0.00864917	ENSG00000112130
ENSG00000100380.13_ST13	919	1070	1132	923	1659.95	1406	1190.87	1080.97	4073.93	4573.33	4521.25	4392.1	4039.06	4062.72	3889.35	3777.93	0.40046	1.84e-34	4.61e-33	ENSG00000100380
ENSG00000163029.15_SMC6	101	138	145	145	217	177	160	144	114.89	126.94	143.4	157.54	123.42	127.21	117.77	139.53	0.399959	3.86e-06	1.42e-05	ENSG00000163029
ENSG00000100941.8_PNN	1286	1553	1605	1392	2324	2055	1696	1616	1446.85	1636.53	1577.6	1437.84	1164.39	1420.12	1061.28	1329.15	0.398191	4.35e-35	1.12e-33	ENSG00000100941
ENSG00000114270.17_COL7A1	54	58	54	58	82	71	74	68	56.2	37.01	89.21	81.91	43.86	33.95	72.45	49.73	0.397216	0.00181589	0.00414112	ENSG00000114270
ENSG00000169564.6_PCBP1	64	75.49	59.54	60	112	89	67	73	109.94	119.7	90.77	108.93	108.56	104.92	87.33	105.29	0.396653	0.00119809	0.00283723	ENSG00000169564
ENSG00000085733.15_CTTN	580	711	723	606	1116	855	782	694	733.74	909.76	794.25	901.86	631.89	627.67	537.06	602.9	0.395774	1.58e-21	2.27e-20	ENSG00000085733
ENSG00000006712.14_PAF1	88	117	101	116	164	145	132	114	124.33	152.57	326.57	174.15	131.11	140.99	306.68	135.62	0.395245	6.44e-05	0.000192412	ENSG00000006712
ENSG00000130600.17_H19	1098	1316	1383	1236	2029	1696	1592	1299	2037.01	2250.45	2254.7	2532.39	1867.69	1943.46	1964.29	1873.35	0.394541	1.83e-25	3.22e-24	ENSG00000130600
ENSG00000264343.5_NOTCH2NL	111.97	151.14	170.38	137.93	230.69	194.88	172.16	152.87	177.32	220.94	235.94	226.23	204.6	212.07	203.03	203.51	0.393493	1.55e-06	6.07e-06	ENSG00000264343
ENSG00000100603.13_SNW1	178	206	232	171	308	249	266	210	318.54	315.41	351.45	305.84	416.67	367.9	555.68	367.23	0.392405	8.77e-08	4.16e-07	ENSG00000100603
ENSG00000144224.16_UBXN4	96	137	151	101	196	159	153	128	70.69	98.27	94.36	76.49	80.6	77.73	81.23	79.98	0.391042	1.73e-05	5.73e-05	ENSG00000144224
ENSG00000165283.15_STOML2	56	67	53	62	89	78	73	72	141.92	156.41	118.73	165.64	128.58	136	139.84	157.71	0.390584	0.00164047	0.00377601	ENSG00000165283
ENSG00000234857.2_HNRNPUL2-BSCL2	249.75	319.78	323.58	325.28	488.9	365.61	407.45	326.52	169.09	199.75	194.33	232.55	188.55	171.48	211.3	187.42	0.382671	2.94e-07	1.28e-06	ENSG00000234857
ENSG00000040633.12_PHF23	126	182	192	126	228	213	202	173	397.3	489.31	530.61	378.2	397.51	435.76	489.43	403.01	0.382406	1.36e-05	4.59e-05	ENSG00000040633
ENSG00000176208.8_ATAD5	66	69	62	55	110	75	66	77	44.09	42.53	36.74	38.8	41.86	34.71	33.78	43.03	0.380272	0.00310458	0.00676967	ENSG00000176208
ENSG00000128422.15_KRT17	197	300	298	226	435	348	293	252	786.13	1051.59	1077.76	900.69	832.27	838.47	758.17	697.55	0.379272	2.93e-07	1.28e-06	ENSG00000128422
ENSG00000225830.12_ERCC6	68	88	89	81	141	86	91	106	54.88	62.36	64.02	67.02	61.95	45.67	55.14	72.95	0.379192	0.00214827	0.00483404	ENSG00000225830
ENSG00000204256.12_BRD2	42	57	59	65	85	67	69	69	71.41	70.17	59.71	104.49	66.73	61.51	67.59	75.27	0.379009	0.00411133	0.0086957	ENSG00000204256
ENSG00000175467.14_SART1	146	178	164	149	253	200	195	180	122.12	137.37	126.5	136.33	130.06	128.84	124.75	129.22	0.378337	1.15e-06	4.61e-06	ENSG00000175467
ENSG00000096696.13_DSP	294	330	361	313	521	429	377	360	83.91	83.74	89.58	89.54	86.21	84.78	83.83	88.02	0.37817	4.39e-12	3.3e-11	ENSG00000096696
ENSG00000164889.13_SLC4A2	53	81	80	57	102	82	87	81	56.52	68.3	80.49	61.7	60.34	75.75	86.89	92.54	0.377283	0.00141358	0.00329147	ENSG00000164889
ENSG00000143742.12_SRP9	58	82	85	63	117	106	77	74	120.43	161.12	162.66	138.21	136.68	147.55	121.71	126.99	0.376969	0.000826418	0.00201062	ENSG00000143742
ENSG00000107164.15_FUBP3	66	86	65	73	119	86	89	82	61.76	72.21	51.47	70.92	61.11	53.54	63.08	62.86	0.37468	0.00127469	0.00299507	ENSG00000107164
ENSG00000119318.12_RAD23B	118	152	165	161	229	184	187	172	77.43	92.53	96.52	111.56	85.61	83.66	94.01	95.71	0.373289	8.98e-06	3.11e-05	ENSG00000119318
ENSG00000180198.15_RCC1	100	96	105	101	160	133	121	106	111.5	102.43	108.29	126.57	100.22	114.48	97.71	98.59	0.371316	0.000212656	0.000576328	ENSG00000180198
ENSG00000130779.19_CLIP1	52	57	70	63	94	71	74	74	30.2	23.84	35.56	32.79	29.07	25.27	28.53	36.87	0.371156	0.0025678	0.00571172	ENSG00000130779
ENSG00000137275.13_RIPK1	89	134	123	108	189	163	120	115	174.09	245.74	201.17	219.19	214.1	214.73	184.79	193.21	0.370668	0.000107404	0.000306715	ENSG00000137275
ENSG00000146247.13_PHIP	116	134	142	121	192	163	171	137	30.91	31.58	32.89	32.73	27.4	28.49	33.36	29.2	0.37005	2.27e-05	7.31e-05	ENSG00000146247
ENSG00000114631.10_PODXL2	256	342	352	253	519	360	336	339	338.86	417.79	413.45	353.81	389.03	328.19	338.68	378.13	0.36935	6.3e-07	2.62e-06	ENSG00000114631
ENSG00000111641.11_NOP2	432	524	553	492	825	642	614	503	1213.14	1454.33	1488.17	1557.07	1465.57	1391.66	1404.25	1333.3	0.368885	2e-14	1.82e-13	ENSG00000111641
ENSG00000176014.12_TUBB6	125.04	149	149	144	202	207.16	166.08	157	226.42	198.35	209	241.06	162.79	206.93	179.93	186.46	0.368866	1.82e-05	5.99e-05	ENSG00000176014
ENSG00000105447.12_GRWD1	108	140	146	108	218	154	149	127	88.99	62.22	82.83	54.27	108.29	84.74	128.25	129.99	0.368306	3.98e-05	0.00012339	ENSG00000105447
ENSG00000099800.7_TIMM13	141	185	182	125	273	190	171	183	923.5	1188.14	1110.52	911.93	1013.88	886.13	827.01	1032.82	0.368131	3.89e-05	0.00012084	ENSG00000099800
ENSG00000138073.13_PREB	56	64	90	59	107	91	78	71	130.81	142.5	184.79	145.46	118.28	140.86	107.63	123.64	0.367329	0.00177657	0.00406169	ENSG00000138073
ENSG00000134884.13_ARGLU1	420	546	544	426	793	619	578	503	1204.01	801.81	1687.87	664	1906.64	2169.11	1666.05	1950.06	0.364804	4.1e-14	3.61e-13	ENSG00000134884
ENSG00000078618.21_NRDC	113	126	146	122	202	158	160	132	347.87	344.83	402.8	413.82	360.19	342.44	390.32	350.25	0.362886	3.17e-05	9.96e-05	ENSG00000078618
ENSG00000060339.13_CCAR1	142	162	192	152	245	204	196	187	189.34	181.51	135.03	226.03	237.16	137.16	294.58	256.97	0.36059	3.95e-06	1.45e-05	ENSG00000060339
ENSG00000260032.1_NORAD	269	312	370.88	297	492	428	360	323	133.9	143.28	163.74	156.09	139.73	147.83	137.49	136.54	0.36014	5.61e-10	3.41e-09	ENSG00000260032
ENSG00000079819.18_EPB41L2	244	267	300	216	429	362	262	265	277.56	220.97	409.58	304.52	250.65	239.83	206.1	233.44	0.359914	3.12e-06	1.16e-05	ENSG00000079819
ENSG00000120733.13_KDM3B	61	80	70	65	105	95	97	57	49.47	134.22	52.52	49.68	25.17	42.44	94.71	37.21	0.359081	0.0045301	0.00949124	ENSG00000120733
ENSG00000213719.8_CLIC1	180	225	222	165	320	235	253	207	546.59	625.66	594.04	527.41	545.94	489.13	574.02	518.83	0.357907	1.53e-06	5.97e-06	ENSG00000213719
ENSG00000104529.17_EEF1D	319.99	417.98	420.99	424.99	610.56	503	483.27	431	2097.14	2521.93	2447.46	2796.83	2160.18	2171.67	2450.71	2169.03	0.35641	1.82e-08	9.24e-08	ENSG00000104529
ENSG00000096746.17_HNRNPH3	769	993	1055	957	1455	1258	1104	1010	1779.4	2075.34	2129.15	2357	1827.52	1963.87	1886.15	1893.45	0.355032	3.64e-14	3.23e-13	ENSG00000096746
ENSG00000105048.16_TNNT1	75	84	103	97	149	99	118	93	271.9	275.69	323.09	358.43	438.25	280.22	631.29	323.19	0.35451	0.00267526	0.00591918	ENSG00000105048
ENSG00000113282.13_CLINT1	73	107	102	67	129	125	107	85	85.36	111.87	104.45	84.18	88.41	102.79	96.31	84.85	0.353817	0.00156312	0.00361639	ENSG00000113282
ENSG00000026025.15_VIM	150	182	202	173	305	202	225	170	236.05	261.48	289.14	284.9	273.19	220.64	271.72	229.73	0.351417	2.74e-05	8.67e-05	ENSG00000026025
ENSG00000153201.15_RANBP2	85.94	90	100.81	80	126.91	109.89	106.82	111	18.92	18.28	19.68	18.59	15.98	16.83	18.09	20.81	0.349748	0.00184976	0.00421126	ENSG00000153201
ENSG00000162191.13_UBXN1	504	655	673	548	924	772	706	624	2555.35	3015.8	3031.75	2840.3	2609.87	2626.74	2654.02	2620.98	0.34645	1.25e-17	1.41e-16	ENSG00000162191
ENSG00000136811.16_ODF2	58	79	92	66	124	89	88	74	53.55	67.33	68.48	61.8	70.9	61.18	64.39	53.49	0.346176	0.00199373	0.00451441	ENSG00000136811
ENSG00000113810.15_SMC4	102.14	135.68	129.66	115.3	184.25	161.03	141.22	127.18	362.27	384.1	462.24	539.01	425.46	438.08	456.13	533.33	0.346121	0.000102242	0.000293055	ENSG00000113810
ENSG00000169813.16_HNRNPF	275	342	335	310	493	391	376	341	364.01	399.28	384.21	424.45	369.54	352.65	375.33	380.37	0.343261	8.71e-10	5.22e-09	ENSG00000169813
ENSG00000116350.16_SRSF4	513	598	682	529	881	773	712	576	642.07	690.34	745.99	693.02	607.71	652.94	654.89	581.72	0.341429	2.41e-11	1.69e-10	ENSG00000116350
ENSG00000185453.12_C19orf68	81	96	109	70	148	102	105	96	61.7	67.47	73.65	56.31	64.17	53.78	61.22	61.94	0.34125	0.0025921	0.00575869	ENSG00000185453
ENSG00000101558.13_VAPA	112	140	134	132	201	167	141	147	534.37	616.25	569.69	682.46	548.25	492.41	536.13	542.61	0.340744	8.82e-05	0.000256198	ENSG00000101558
ENSG00000095139.13_ARCN1	94	96	122	87	155	133	129	88	118.16	99.12	142.63	127.03	120.87	131.06	145.13	109.37	0.339895	0.00170316	0.00390704	ENSG00000095139
ENSG00000117174.10_ZNHIT6	269	335	317	298	483	413	297	347	268.84	309.63	281.7	311.81	274.76	285.73	227.19	293.23	0.337232	5.04e-06	1.82e-05	ENSG00000117174
ENSG00000135679.22_MDM2	69	82	74	73	113	94.34	90	79	278.48	335.2	309	336.1	270.76	277.14	291.76	290.37	0.336724	0.00255238	0.00567976	ENSG00000135679
ENSG00000198712.1_MT-CO2	528.99	599	549	470	848	749	558	555	3340.24	3498.81	3084.77	3147.83	2900.94	3117.61	2567.34	2821.98	0.335977	9.25e-06	3.2e-05	ENSG00000198712
ENSG00000087191.12_PSMC5	78	107	91	76	143	110	98	91	280.37	285.83	231.08	263.9	222.86	197.15	220.66	243.48	0.328471	0.00140468	0.00327597	ENSG00000087191
ENSG00000165637.13_VDAC2	94.25	113.9	122.51	125.8	185.62	138.89	133.52	115.01	205.58	233.55	243.57	298.43	228.22	207.38	225.2	209.71	0.328147	0.000513604	0.00129971	ENSG00000165637
ENSG00000106263.17_EIF3B	272	313	342	276	496	363	341	310	344.02	342.15	341.48	290.35	352.06	296.09	333.84	359.12	0.327912	3.6e-08	1.78e-07	ENSG00000106263
ENSG00000198157.10_HMGN5	245	287	285	263	380	374	296	302	783.9	837.37	853.35	728.85	715.41	878.87	807.54	946.29	0.324064	1.88e-06	7.26e-06	ENSG00000198157
ENSG00000121774.17_KHDRBS1	277	348	377	338	542	406	391	337	281.94	326.85	340.44	386.94	313.27	285.42	303.9	289.88	0.322789	3.18e-08	1.58e-07	ENSG00000121774
ENSG00000099812.8_MISP	121	104	115	113	168	122	147	129	117.73	117.51	109.22	120.81	97.42	108.4	114.65	120.8	0.321291	0.00447145	0.00938417	ENSG00000099812
ENSG00000148296.6_SURF6	190	244	272	245	383	298	275	232	158.3	136.08	145.84	156.38	190.04	170.32	163.14	148.26	0.321018	1.9e-06	7.32e-06	ENSG00000148296
ENSG00000070961.15_ATP2B1	120	138	134	98	188	128	144	152	148.16	117.2	169.24	133.58	169.46	129.85	185.88	192.32	0.32075	0.00289583	0.0063605	ENSG00000070961
ENSG00000144029.11_MRPS5	196	263	247	235	352	303	292	228	371.52	468.94	447.9	477.42	404.11	443.94	468.67	374.87	0.320394	1.71e-06	6.62e-06	ENSG00000144029
ENSG00000115053.15_NCL	12319	15069	15362	13364	21547	17882	16177	14460	41326.5	46354.2	45466.5	47283.6	39674.9	38706.6	39681.1	39117.4	0.320354	2.41e-84	2.08e-82	ENSG00000115053
ENSG00000105127.8_AKAP8	167	213	228	195	322	249	211	219	376.28	457.92	470.35	489.35	385.77	374.25	353.7	393.89	0.31797	7.88e-06	2.75e-05	ENSG00000105127
ENSG00000166851.14_PLK1	136	152	120	117	202	156	155	141	459.21	470.91	294.07	432.19	508.17	442.3	529.79	595.31	0.316973	0.000832215	0.00202381	ENSG00000166851
ENSG00000172239.13_PAIP1	105	156	156	117	189	185	140	151	165.02	194.9	235.23	151.38	182.25	204.07	166.22	197.62	0.316515	0.000626784	0.00156134	ENSG00000172239
ENSG00000171863.12_RPS7	78	117	114	90.98	144.96	138	110.96	104	355.04	453.69	471.81	473.21	408.51	499.26	442.03	411.85	0.315986	0.00219466	0.00492821	ENSG00000171863
ENSG00000158417.10_EIF5B	195	262	289.99	207	355	321	271	239	110.01	125.05	135.85	115.24	117.43	139.8	105.84	108.49	0.314058	3.78e-06	1.39e-05	ENSG00000158417
ENSG00000237412.6_PRSS56	165	221	224	176	315	250	237	175	239.9	279.61	272.64	256.45	259.44	243.31	264.45	202.77	0.313829	2.4e-05	7.69e-05	ENSG00000237412
ENSG00000140988.15_RPS2	500.53	644.54	709.28	572.24	936.76	750.1	687.28	639.51	1960.81	2401.12	2667.26	2398.94	1858.53	1890.49	1881.85	1957.78	0.312582	8.13e-13	6.44e-12	ENSG00000140988
ENSG00000149115.13_TNKS1BP1	146	184	191	178	303	202	180	182	184.77	150.74	207.96	201.63	122.02	126.33	72.62	117.21	0.31074	0.000244575	0.000654332	ENSG00000149115
ENSG00000137776.16_SLTM	137	192	171	138	232	215	175	169	145.94	201.14	144.18	184.2	146.11	193.57	176.02	187.69	0.310121	0.00012613	0.000355182	ENSG00000137776
ENSG00000169714.16_CNBP	655	763	730	662	1036	933	757	757	1223.66	1312.83	1203.9	1304.61	1083.83	1191.65	1066.38	1187.98	0.30976	3.64e-09	2.04e-08	ENSG00000169714
ENSG00000132475.10_H3F3B	125	161	147	111	203	157	167	147	667.49	667.45	687.73	581.08	473.44	426.11	576.79	485.99	0.309142	0.000487033	0.00123994	ENSG00000132475
ENSG00000129351.17_ILF3	120	129	150	122	195	161	148	141	134.21	206.59	281.4	189.31	177.92	220.41	211.6	258.39	0.308016	0.00037719	0.000980117	ENSG00000129351
ENSG00000130724.8_CHMP2A	183	194	232	199	337	226	241	196	766.28	750.58	865.41	878.93	786.7	635.63	757.84	672.77	0.307573	0.000108421	0.000309456	ENSG00000130724
ENSG00000135387.20_CAPRIN1	159	186	228	168	288	256	202	170	840.09	1030.04	938.15	1011.61	917.28	1009.71	824.16	589.39	0.305874	0.000108805	0.000310388	ENSG00000135387
ENSG00000070366.13_SMG6	116	116	139	111	185.75	150	129	130.93	51.42	47.44	54.65	51.95	47	46.16	43.9	49.31	0.305504	0.000767365	0.00187367	ENSG00000070366
ENSG00000198160.14_MIER1	163	221	188	166	295	229	201	187	264.61	287.67	260.93	261.95	268.84	268.54	274.92	291.97	0.305413	5.21e-05	0.000158223	ENSG00000198160
ENSG00000117592.8_PRDX6	194	229	237	198	319	289	244	207	333.02	362.86	361.09	359.21	309	340.48	317.83	298.35	0.303653	8.21e-06	2.86e-05	ENSG00000117592
ENSG00000131467.10_PSME3	73	97	97	67	126	111	87	88	252.57	312.57	275.38	223.88	222.06	234.44	216.19	231.54	0.302796	0.00430108	0.00905873	ENSG00000131467
ENSG00000108848.15_LUC7L3	463	539	534	528	730	677	594	544	868.54	917.31	874.5	1025.4	761.8	854.11	816.16	858.29	0.302223	2.01e-07	8.98e-07	ENSG00000108848
ENSG00000182827.8_ACBD3	451	600	629	552	848	702	632	563	345.1	423.61	426.95	446.05	369.32	371.82	370.13	364.93	0.298469	2.19e-11	1.54e-10	ENSG00000182827
ENSG00000276043.4_UHRF1	545.9	677.95	726.32	551.75	976.14	779.61	701.91	616.86	579.68	717.6	710.09	604.17	641.67	653.95	633.1	611.56	0.297326	1.97e-11	1.39e-10	ENSG00000276043
ENSG00000163295.4_ALPI	119	142	115	101	164	158	132	132	132.2	145.57	118.78	127.2	109.08	130.41	116.81	126.97	0.296911	0.00282101	0.00620622	ENSG00000163295
ENSG00000134186.11_PRPF38B	295	405	360	326	513	443	384	362	241.36	294.34	260.17	281.11	234.41	247.59	240.54	261.36	0.296304	1.69e-07	7.67e-07	ENSG00000134186
ENSG00000104140.6_RHOV	382	448	437	350	592	513	467	410	677	732.91	687.41	655.57	591.72	623.66	627.7	609.77	0.293637	2.05e-08	1.03e-07	ENSG00000104140
ENSG00000142864.14_SERBP1	1956.99	2482.97	2476	2138.99	3359.98	2830.92	2583.96	2318.97	2536.32	2914.7	2807.21	2957	2453.27	2453.34	2499.7	2495.21	0.292979	5.3e-40	1.61e-38	ENSG00000142864
ENSG00000104904.12_OAZ1	190	251	270	221	307	337	271	226	1038.29	1270.22	1313.84	1285.44	934.54	1251.15	1100.74	1020.63	0.291897	0.000379091	0.000983642	ENSG00000104904
ENSG00000110321.16_EIF4G2	375	467	481	432	659	552	494	443	1028.79	1445.53	1373.66	2031.86	1190.11	1296.37	1366.46	1172.35	0.291523	8.43e-10	5.07e-09	ENSG00000110321
ENSG00000147419.17_CCDC25	87	131	123	100	164	129	123	123	344.39	508.36	465.7	456.58	402.56	387.8	418.04	462.11	0.289507	0.00287216	0.00631107	ENSG00000147419
ENSG00000089009.15_RPL6	259.95	347.96	332.98	288.99	449.98	379.98	355	311.97	955.93	1206.82	1114.73	1139.66	953.14	978.55	993.75	979.74	0.283489	7.26e-07	2.98e-06	ENSG00000089009
ENSG00000172757.12_CFL1	122	165	181	137	245	181	168	142	320.71	415.36	427.38	384.75	371.84	320.66	331.42	319.94	0.282771	0.000672199	0.00166226	ENSG00000172757
ENSG00000130723.18_PRRC2B	112	119	106	114	171	136	127.98	113.41	49.46	118.06	36.78	64.64	54.13	50.96	54.79	40.21	0.282075	0.00328244	0.00710321	ENSG00000130723
ENSG00000144848.10_ATG3	250	300	318	276	405	341	326	318	1588.41	1662.41	1692.36	1605.98	1323.8	1347.04	1354.41	1487.89	0.280998	4.64e-06	1.68e-05	ENSG00000144848
ENSG00000176788.8_BASP1	200	271	302	244	389	276	322	244	315.94	395.14	423.39	407.31	347.18	300	386.45	324.04	0.275511	0.000514067	0.00130027	ENSG00000176788
ENSG00000115306.15_SPTBN1	295	340	351	310	497	407	356	303	92.55	99.3	106.82	102.29	113.81	128.99	104.92	117.68	0.270252	1.53e-06	5.98e-06	ENSG00000115306
ENSG00000029993.14_HMGB3	432	550	555	438	742	602	547	484	2297.92	2714.32	2667.42	2495.83	1945.14	1900.38	1900.59	1929.34	0.266075	5.66e-09	3.11e-08	ENSG00000029993
ENSG00000100316.15_RPL3	481	617	601.25	539.9	815	687	650	525.64	1209.54	1438.74	1366.11	1460.68	1210.53	1307.32	1398.73	1130.88	0.258011	1.28e-08	6.63e-08	ENSG00000100316
ENSG00000167526.13_RPL13	273	370	349.99	285	466	416	331	315	2009.29	2714.43	2430.04	2357.91	2016.31	2151.86	1900.43	2032.42	0.257768	1.79e-05	5.91e-05	ENSG00000167526
ENSG00000007264.14_MATK	113	161	163	145	207	166	178	144	247.55	325.63	280.42	277.17	216.01	199.51	242.81	225.02	0.255994	0.0026408	0.00585012	ENSG00000007264
ENSG00000161970.12_RPL26	143.99	174	164	164	236	208	170	156	1482.7	1639.86	1516.14	1788.54	1253.56	1347.97	1202.96	1264.71	0.253347	0.00139617	0.00326496	ENSG00000161970
ENSG00000198695.2_MT-ND6	265	301	345	295	421	387	314	304	2784.05	2930.99	3232.9	3298.08	2311.21	2585.83	2318.86	2478.37	0.241744	6.58e-05	0.000196347	ENSG00000198695
ENSG00000113758.13_DBN1	641	701	807	671	1025	791	814	703	2341.33	2594.13	2689.06	2612.32	2320.96	1974.87	2627.54	2427.44	0.241126	9.06e-06	3.14e-05	ENSG00000113758
ENSG00000173545.4_ZNF622	493	629	618	599	871	695	637	559	877.43	1033.39	976.25	1126.73	874.23	848.44	859.78	834.84	0.239821	8.81e-07	3.56e-06	ENSG00000173545
ENSG00000089157.15_RPLP0	496	619	622	498.96	808	657	656.77	513.92	1530.91	1780.9	1705.13	1655.59	1619.58	1611.76	1782	1557.17	0.237286	4.57e-06	1.66e-05	ENSG00000089157
ENSG00000204843.12_DCTN1	490	592	603	504	807	637	606	525	1437.23	1594.09	1751.75	1752.82	1457.45	1324.24	1153.29	1387.72	0.2343	5.26e-08	2.55e-07	ENSG00000204843
ENSG00000196531.10_NACA	2229	2635	2702	2404	3611	3031	2645	2395	12355	13450.2	13240.7	14143.7	10770.6	11062.3	10644.1	10664.8	0.228622	1.21e-26	2.28e-25	ENSG00000196531
ENSG00000198938.2_MT-CO3	678	755	784	668	1024	919	769	662	3422.17	3523.14	3518.85	3572.73	2831.35	3091.43	2859.61	2721.42	0.225889	2.27e-06	8.63e-06	ENSG00000198938
ENSG00000117523.15_PRRC2C	199	271	278	241	368	290	259	239	54.15	69.94	61.98	78.54	70.24	60.23	49.7	51.86	0.225099	0.00049046	0.00124754	ENSG00000117523
ENSG00000143543.14_JTB	247	295	325	265	387	346	319	269	623.37	684.3	732.35	712.88	557.2	593.33	603.74	563.21	0.222757	0.00023258	0.000625637	ENSG00000143543
ENSG00000182196.13_ARL6IP4	141.91	194.94	206.94	164	258.94	207	192	165.87	641.95	835.91	839.46	740.49	645.72	659.2	659.79	577.72	0.21899	0.00392797	0.00834869	ENSG00000182196
ENSG00000146909.7_NOM1	427	563	602	511	803	637	522	472	191.01	251.26	241.78	246.1	199.11	192.09	174.05	174.2	0.21088	0.000736119	0.00180225	ENSG00000146909
ENSG00000142634.12_EFHD2	321	393	380	300	504	392	378	334	378.49	427.63	397.56	373.68	340.16	318.75	339.84	332.31	0.206037	0.000275413	0.000731026	ENSG00000142634
ENSG00000108298.9_RPL19	442	475	500	393	641	510	478	455	2664.95	2671.16	2665.6	2549.59	2109.06	2061.31	2101.5	2220.37	0.203366	0.00028199	0.000746263	ENSG00000108298
ENSG00000111057.10_KRT18	723.97	939	984.98	815.98	1232.97	1016	913	824	1582.2	1868.32	1911.84	1859.75	1547.54	1536.32	1535.15	1515.15	0.202521	5.61e-09	3.08e-08	ENSG00000111057
ENSG00000198888.2_MT-ND1	460	532	558	468	703	631	504.91	469	1726.11	1844.47	1860.54	1858.94	1461.66	1595.97	1411.82	1450.24	0.193661	5.75e-05	0.000173184	ENSG00000198888
ENSG00000198886.2_MT-ND4	2108	2491	2556	2315	3273	2915	2381	2206	4854.25	5296.38	5225.78	5636.53	4230.53	4582.89	4138.65	4242.12	0.186252	1.26e-06	5e-06	ENSG00000198886
ENSG00000198804.2_MT-CO1	1419.8	1606.59	1634.18	1363.45	2120.65	1864.73	1487.31	1376.81	2842.7	2969.63	2904.47	2885.69	2389.7	2555.82	2253.83	2308.38	0.185272	0.000269412	0.000716889	ENSG00000198804
ENSG00000198467.13_TPM2	530	635	667	630	853	743	661	538	1578.92	1763.95	1765.02	1993.25	1449.86	1539.09	1544.03	1398.66	0.183018	0.000733037	0.00179713	ENSG00000198467
ENSG00000137154.12_RPS6	857	1025	1098	969	1454	1077	1075	858	3011.69	3736.99	4198.82	3736.97	4567.62	3669.25	4516.51	3964.98	0.17685	0.00166487	0.0038273	ENSG00000137154
ENSG00000187514.16_PTMA	581	628	663	586	851	713	641	564	3136.34	3101.91	3152.26	3408.31	2776.78	2706.19	2814.73	2637.38	0.17188	5.53e-05	0.000167106	ENSG00000187514
ENSG00000205937.11_RNPS1	358	454	453	405	583	489	438	368	639.9	760.8	726.86	773.04	608.47	601.92	597.33	556.73	0.169349	0.000750333	0.00183622	ENSG00000205937
ENSG00000136938.8_ANP32B	2023	2478	2471	2278	3137	2741	2313	2190	4614.62	5190.75	4886.36	5450.37	4009.02	4241.11	3967.81	4062.51	0.16642	8.81e-07	3.56e-06	ENSG00000136938
ENSG00000160818.16_GPATCH4	476	594	601	525	707	676	599	478	719.27	833.19	809.31	826.76	769.35	851.88	830.07	911.75	0.16378	0.00446142	0.00937037	ENSG00000160818
ENSG00000143799.12_PARP1	802	972	986	853	1304	1020	882	799	3068.98	3569.22	3140.84	3371.11	2938.06	2971.96	2784.38	2766.3	0.148605	0.000294649	0.000776801	ENSG00000143799
ENSG00000179041.3_RRS1	391	468	495	436	653	492	447	392	692.46	765.09	778.09	816.08	652.24	597.71	600.41	582.59	0.148452	0.00457345	0.00956491	ENSG00000179041
ENSG00000160208.12_RRP1B	472	548	633	513	760	592	558	475	247.3	264.76	294.12	283.92	227.33	215.32	224.43	211.47	0.138956	0.00470759	0.00983408	ENSG00000160208
ENSG00000145833.15_DDX46	909	1145	1158	1018	1410	1264	1039	924	673.55	781.56	743.01	788.81	606.05	652.29	613.97	582.94	0.132534	0.00124844	0.00294105	ENSG00000145833
ENSG00000166326.6_TRIM44	1497	1879	1923	1635	2288	1937	1602	1553	297.01	343.88	338.34	342.42	259.71	267.39	244.52	262.4	0.089933	0.00389388	0.00828748	ENSG00000166326
